# Supplementary material for: Cytoplasmic location of NR4A1 in aggressive lymphomas is associated with a favourable cancer specific survival
Source: Sci Rep. 2018 Sep 28;8:14528. doi: 10.1038/s41598-018-32972-4 (PMC6162226; doi:10.1038/s41598-018-32972-4)
Supplement: Supplementary file 2 — Supplemenetary table 2–5 [file 41598_2018_32972_MOESM2_ESM.xlsx]

## Sheet: Overview
	Sheet	Description	Sheet Number
	S2 DE genes	Supplementary Table 2: Genes differentially expressed in the NGCB- vs GCB-DLBCL subtype analysed in the publicly available dataset of Lenz et al..	1
	S3 GO BP enriched	Supplementary Table 3: GO analysis of differentially expressed genes in the NGCB- vs GCB-DLBCL subtype.	2
	S4 Pathways	Supplementary Table 4: Pathway analysis of differentially expressed genes in the NGCB- vs GCB-DLBCL subtype.	3
	S5 Matrix	Supplementary Table 5: Gene / pathway matrix.	4

## Sheet: S2 DE genes 
ID	logFC	CI.L	CI.R	AveExpr	t	P.Value	adj.P.Val	Direction	Symbol	Gene	Entrez ID
220230_s_at	2.62034	2.54109	2.6996	6.79367	13.8438	4.46163e-31	2.71044e-27	up in NGCB	CYB5R2	cytochrome b5 reductase 2	51700
209374_s_at	2.24293	2.14027	2.34559	10.5993	8.2375	2.19365e-14	3.90677e-12	up in NGCB	IGHM	immunoglobulin heavy constant mu	3507		Supplementary Table 2: Genes differentially expressed in the NGCB- vs GCB-DLBCL subtype analysed in the publicly available dataset of Lenz et al..
212827_at	2.23965	2.11285	2.36646	9.31542	7.47886	2.25658e-12	2.48247e-10	up in NGCB	IGHM	immunoglobulin heavy constant mu	3507
44790_s_at	2.18431	2.11615	2.25247	8.61375	10.2027	5.66575e-20	3.71574e-17	up in NGCB	RUBCNL	RUN and cysteine rich domain containing beclin 1 interacting protein like	80183		adj.P.Val	adjusted p value (BH method)
219471_at	2.03793	1.97603	2.09983	8.63014	10.2505	4.09447e-20	2.79832e-17	up in NGCB	RUBCNL	RUN and cysteine rich domain containing beclin 1 interacting protein like	80183		AveExpr	Average expression
244413_at	1.91088	1.82478	1.99699	8.95447	10.8559	6.44201e-22	5.77405e-19	up in NGCB	CLECL1	C-type lectin like 1	160365		CI.L	Confidence interval left
209470_s_at	1.89764	1.77985	2.01543	4.87073	6.78237	1.28188e-10	9.25852e-09	up in NGCB	GPM6A	glycoprotein M6A	2823		CI.R	Confidence interval right
206698_at	1.85102	1.75299	1.94905	5.23889	8.23894	2.17399e-14	3.8991e-12	up in NGCB	XK	X-linked Kx blood group	7504		Direction	Direction of differential expression (up/down)
236491_at	1.84896	1.73631	1.96162	4.76683	14.0086	1.37721e-31	1.25498e-27	up in NGCB	BCL2L10	BCL2 like 10	10017		Entrez ID	Entrez accession ID
204866_at	1.75722	1.67444	1.83999	6.90773	10.3759	1.74212e-20	1.27001e-17	up in NGCB	JADE3	jade family PHD finger 3	9767		Gene	Gene name
218700_s_at	1.7214	1.42028	2.02253	7.73531	12.9861	2.01532e-28	6.88673e-25	up in NGCB	RAB29	RAB29, member RAS oncogene family	8934		ID	Probe ID
204562_at	1.71203	1.6392	1.78486	7.79745	12.193	5.58393e-26	1.09036e-22	up in NGCB	IRF4	interferon regulatory factor 4	3662		logFC	log2 fold change
228737_at	1.62718	1.48133	1.77304	7.44901	8.1754	3.23191e-14	5.55675e-12	up in NGCB	TOX2	TOX high mobility group box family member 2	84969		P.Value	p value
229070_at	1.62453	1.55077	1.6983	7.35224	9.01671	1.51945e-16	4.49059e-14	up in NGCB	ADTRP	androgen dependent TFPI regulating protein	84830		Symbol	Gene Symbol
209469_at	1.59943	1.50484	1.69402	5.18533	6.39165	1.11619e-09	6.35046e-08	up in NGCB	GPM6A	glycoprotein M6A	2823		t	t value
224499_s_at	1.59689	1.52305	1.67072	8.07807	5.05138	9.79607e-07	2.27818e-05	up in NGCB	AICDA	activation induced cytidine deaminase	57379
205965_at	1.58275	1.51703	1.64846	9.65431	14.6931	1.04311e-33	1.4258e-29	up in NGCB	BATF	basic leucine zipper ATF-like transcription factor	10538		Note	959 unique genes with EntrezIDs (1542 features) were found to be differentially expressed.
219841_at	1.575	1.49682	1.65319	8.0055	5.27441	3.41963e-07	9.31118e-06	up in NGCB	AICDA	activation induced cytidine deaminase	57379		Note	Analysed in R 3.3.3
229437_at	1.57468	1.49207	1.6573	9.37993	9.48185	7.16213e-18	2.71937e-15	up in NGCB	NA	NA	NA		Note	The R package 'limma' was applied to compute differentially expressed genes between the NGCB and GCB subtypes
237206_at	1.54138	1.47402	1.60874	4.68307	7.2542	8.50747e-12	8.26192e-10	up in NGCB	MYOCD	myocardin	93649
220565_at	1.50701	1.34436	1.66965	6.47057	7.22476	1.01064e-11	9.67721e-10	up in NGCB	CCR10	C-C motif chemokine receptor 10	2826			downregulated in NGCB
230425_at	1.47039	1.32076	1.62003	5.65237	6.17221	3.63444e-09	1.78927e-07	up in NGCB	EPHB1	EPH receptor B1	2047			upregulated in NGCB
218792_s_at	1.4549	1.38948	1.52033	5.39829	11.7988	8.98365e-25	1.29258e-21	up in NGCB	BSPRY	B-box and SPRY domain containing	54836
223287_s_at	1.44579	1.30406	1.58752	9.67885	11.2248	4.98809e-23	5.05044e-20	up in NGCB	FOXP1	forkhead box P1	27086
226811_at	1.4454	1.35778	1.53302	8.25128	8.61	2.08669e-15	4.60038e-13	up in NGCB	FAM46C	family with sequence similarity 46 member C	54855
236226_at	1.43103	1.35591	1.50615	7.40425	9.05213	1.20665e-16	3.62492e-14	up in NGCB	BTLA	B and T lymphocyte associated	151888
227198_at	1.42264	1.32887	1.51641	7.59259	6.66267	2.50825e-10	1.68475e-08	up in NGCB	AFF3	AF4/FMR2 family member 3	3899
210563_x_at	1.42033	1.34494	1.49573	9.25685	13.6294	2.06034e-30	1.02408e-26	up in NGCB	CFLAR	CASP8 and FADD like apoptosis regulator	8837
204959_at	1.40476	1.30483	1.50469	8.52138	7.69217	6.27521e-13	7.8692e-11	up in NGCB	MNDA	myeloid cell nuclear differentiation antigen	4332
218699_at	1.39314	1.30578	1.48051	9.49168	13.8657	3.8159e-31	2.60793e-27	up in NGCB	RAB29	RAB29, member RAS oncogene family	8934
200951_s_at	1.38155	1.22689	1.53621	6.4877	8.78593	6.76099e-16	1.70073e-13	up in NGCB	CCND2	cyclin D2	894
230983_at	1.37748	1.29902	1.45593	7.82686	7.08843	2.23256e-11	1.95931e-09	up in NGCB	FAM129C	family with sequence similarity 129 member C	199786
230381_at	1.36821	1.19048	1.54595	7.22049	9.36737	1.52722e-17	5.38715e-15	up in NGCB	NA	NA	NA
219014_at	1.36052	1.28294	1.43811	7.49354	5.77201	2.92168e-08	1.10779e-06	up in NGCB	PLAC8	placenta specific 8	51316
210448_s_at	1.35359	1.28411	1.42306	9.43493	8.15673	3.63013e-14	6.01447e-12	up in NGCB	P2RX5	purinergic receptor P2X 5	5026
224156_x_at	1.35097	1.22006	1.48187	6.74406	5.88511	1.63623e-08	6.66598e-07	up in NGCB	IL17RB	interleukin 17 receptor B	55540
219255_x_at	1.35031	1.27816	1.42246	6.7652	5.75508	3.1846e-08	1.19669e-06	up in NGCB	IL17RB	interleukin 17 receptor B	55540
220118_at	1.34889	1.27196	1.42581	5.58186	12.0385	1.66119e-25	2.67134e-22	up in NGCB	ZBTB32	zinc finger and BTB domain containing 32	27033
225436_at	1.34796	1.2788	1.41712	7.05598	12.2112	4.90872e-26	9.94017e-23	up in NGCB	ABHD17C	abhydrolase domain containing 17C	58489
227180_at	1.34708	1.24383	1.45034	6.16435	7.28167	7.24145e-12	7.14668e-10	up in NGCB	ELOVL7	ELOVL fatty acid elongase 7	79993
222746_s_at	1.33695	1.18395	1.48996	5.37887	11.0684	1.47908e-22	1.47034e-19	up in NGCB	BSPRY	B-box and SPRY domain containing	54836
209939_x_at	1.31865	1.24271	1.39459	9.57926	13.9072	2.83833e-31	2.21694e-27	up in NGCB	CFLAR	CASP8 and FADD like apoptosis regulator	8837
1560941_a_at	1.30803	1.12398	1.49208	3.65806	7.41523	3.29356e-12	3.44312e-10	up in NGCB	SACS-AS1	SACS antisense RNA 1	100506680
209474_s_at	1.30633	1.23384	1.37882	6.903	11.7552	1.22068e-24	1.7113e-21	up in NGCB	ENTPD1	ectonucleoside triphosphate diphosphohydrolase 1	953
202953_at	1.29933	1.24051	1.35815	9.51897	5.86719	1.79455e-08	7.20917e-07	up in NGCB	C1QB	complement C1q B chain	713
207861_at	1.29784	1.22386	1.37183	6.54319	7.13134	1.7413e-11	1.56846e-09	up in NGCB	CCL22	C-C motif chemokine ligand 22	6367
207237_at	1.28948	1.2141	1.36487	5.74169	11.3887	1.59059e-23	1.77481e-20	up in NGCB	KCNA3	potassium voltage-gated channel subfamily A member 3	3738
1553851_at	1.28137	1.19865	1.36409	4.29492	6.2802	2.03955e-09	1.07846e-07	up in NGCB	SPIC	Spi-C transcription factor	121599
223217_s_at	1.27453	1.19779	1.35127	8.85165	10.1157	1.0221e-19	6.00897e-17	up in NGCB	NFKBIZ	NFKB inhibitor zeta	64332
1557049_at	1.26685	1.21163	1.32206	5.15107	8.26118	1.89159e-14	3.45895e-12	up in NGCB	BTBD19	BTB domain containing 19	149478
202917_s_at	1.26671	1.06131	1.47211	10.3348	4.85619	2.39609e-06	4.87011e-05	up in NGCB	S100A8	S100 calcium binding protein A8	6279
225331_at	1.26345	1.17604	1.35087	9.60812	12.3148	2.36022e-26	4.96327e-23	up in NGCB	CCDC50	coiled-coil domain containing 50	152137
219938_s_at	1.25781	1.18182	1.33379	6.23997	7.57261	1.28882e-12	1.48977e-10	up in NGCB	PSTPIP2	proline-serine-threonine phosphatase interacting protein 2	9050
236280_at	1.2542	1.15228	1.35612	7.99615	7.86959	2.13399e-13	2.97643e-11	up in NGCB	NA	NA	NA
1553369_at	1.2526	1.17332	1.33188	5.72572	8.20215	2.73551e-14	4.76318e-12	up in NGCB	FAM129C	family with sequence similarity 129 member C	199786
203988_s_at	1.24287	1.16499	1.32075	7.61488	11.8376	6.84159e-25	1.03907e-21	up in NGCB	FUT8	fucosyltransferase 8	2530
219360_s_at	1.2374	1.17164	1.30316	6.2227	5.7484	3.29444e-08	1.23542e-06	up in NGCB	TRPM4	transient receptor potential cation channel subfamily M member 4	54795
226818_at	1.23262	1.14942	1.31582	9.59834	10.4469	1.07196e-20	8.14023e-18	up in NGCB	MPEG1	macrophage expressed 1	219972
223218_s_at	1.23222	1.15025	1.31418	9.27803	10.2392	4.41956e-20	2.9832e-17	up in NGCB	NFKBIZ	NFKB inhibitor zeta	64332
226003_at	1.23065	1.16507	1.29624	6.01254	7.57938	1.23752e-12	1.43835e-10	up in NGCB	KIF21A	kinesin family member 21A	55605
206337_at	1.22843	1.14315	1.3137	7.7455	7.17732	1.3329e-11	1.22729e-09	up in NGCB	CCR7	C-C motif chemokine receptor 7	1236
215049_x_at	1.21993	1.12703	1.31284	9.45952	5.17457	5.49928e-07	1.39524e-05	up in NGCB	CD163	CD163 molecule	9332
231875_at	1.21576	1.10148	1.33005	4.68935	6.66985	2.40967e-10	1.62854e-08	up in NGCB	KIF21A	kinesin family member 21A	55605
226841_at	1.21353	1.1188	1.30827	9.43426	10.945	3.47884e-22	3.2794e-19	up in NGCB	MPEG1	macrophage expressed 1	219972
207691_x_at	1.21252	1.11472	1.31032	7.14528	12.1598	7.05976e-26	1.33101e-22	up in NGCB	ENTPD1	ectonucleoside triphosphate diphosphohydrolase 1	953
224838_at	1.21225	1.02457	1.39992	9.95118	10.1756	6.81145e-20	4.18445e-17	up in NGCB	FOXP1	forkhead box P1	27086
229332_at	1.2119	1.14073	1.28306	5.17975	8.22067	2.43681e-14	4.31174e-12	up in NGCB	HPDL	4-hydroxyphenylpyruvate dioxygenase like	84842
203645_s_at	1.20988	1.02669	1.39307	9.2722	4.99314	1.28263e-06	2.85536e-05	up in NGCB	CD163	CD163 molecule	9332
220306_at	1.20933	1.13985	1.2788	7.08254	9.00549	1.63443e-16	4.80444e-14	up in NGCB	FAM46C	family with sequence similarity 46 member C	54855
237461_at	1.19367	1.10574	1.2816	5.71779	5.3336	2.57261e-07	7.3259e-06	up in NGCB	NLRP7	NLR family pyrin domain containing 7	199713
229566_at	1.19162	1.02934	1.3539	6.46981	6.79597	1.18724e-10	8.64348e-09	up in NGCB	WFDC21P	WAP four-disulfide core domain 21, pseudogene	645638
222762_x_at	1.1874	1.09631	1.2785	6.99955	13.8181	5.36064e-31	2.93093e-27	up in NGCB	LIMD1	LIM domains containing 1	8994
205222_at	1.18661	1.10863	1.26459	5.39564	8.05008	7.03452e-14	1.08955e-11	up in NGCB	EHHADH	enoyl-CoA hydratase and 3-hydroxyacyl CoA dehydrogenase	1962
37004_at	1.18541	1.07251	1.29831	5.18282	6.04488	7.12356e-09	3.22953e-07	up in NGCB	SFTPB	surfactant protein B	6439
208018_s_at	1.17841	1.06927	1.28754	8.48277	9.58832	3.53114e-18	1.49663e-15	up in NGCB	HCK	HCK proto-oncogene, Src family tyrosine kinase	3055
207641_at	1.1782	1.06071	1.29569	7.20578	14.2156	3.14318e-32	3.43706e-28	up in NGCB	TNFRSF13B	TNF receptor superfamily member 13B	23495
1553856_s_at	1.17796	0.959692	1.39622	6.76062	8.56414	2.79467e-15	6.03947e-13	up in NGCB	P2RY10	purinergic receptor P2Y10	27334
229339_at	1.17724	1.092	1.26247	4.98986	6.93725	5.32318e-11	4.21194e-09	up in NGCB	MYOCD	myocardin	93649
228008_at	1.1746	1.07704	1.27215	6.27065	11.6703	2.21516e-24	3.02785e-21	up in NGCB	ARID3A	AT-rich interaction domain 3A	1820
203313_s_at	1.16954	1.09443	1.24465	7.54228	9.2306	3.75682e-17	1.23738e-14	up in NGCB	TGIF1	TGFB induced factor homeobox 1	7050
202421_at	1.16887	1.09833	1.23941	5.43107	9.54804	4.61587e-18	1.83844e-15	up in NGCB	IGSF3	immunoglobulin superfamily member 3	3321
227606_s_at	1.16224	1.08229	1.2422	6.77512	9.70933	1.57526e-18	7.3613e-16	up in NGCB	STAMBPL1	STAM binding protein like 1	57559
222281_s_at	1.16156	1.07161	1.2515	7.09367	5.77025	2.94791e-08	1.11618e-06	up in NGCB	NA	NA	NA
229844_at	1.16036	1.04545	1.27528	6.83893	11.4508	1.03057e-23	1.22492e-20	up in NGCB	FOXP1	forkhead box P1	27086
206693_at	1.15943	1.07874	1.24012	7.11751	7.01224	3.46382e-11	2.87212e-09	up in NGCB	IL7	interleukin 7	3574
203685_at	1.15698	1.03536	1.27859	7.90558	6.54767	4.7478e-10	2.99407e-08	up in NGCB	BCL2	BCL2, apoptosis regulator	596
204724_s_at	1.15628	1.00291	1.30966	6.02692	6.95988	4.67701e-11	3.755e-09	up in NGCB	COL9A3	collagen type IX alpha 3 chain	1299
1554930_a_at	1.1523	1.03551	1.26909	6.05424	11.2301	4.80825e-23	4.96021e-20	up in NGCB	FUT8	fucosyltransferase 8	2530
204269_at	1.14919	1.00782	1.29056	7.92855	12.8887	4.0275e-28	1.29532e-24	up in NGCB	PIM2	Pim-2 proto-oncogene, serine/threonine kinase	11040
210164_at	1.1473	1.08517	1.20944	9.23642	6.05017	6.92827e-09	3.15144e-07	up in NGCB	GZMB	granzyme B	3002
203761_at	1.14607	0.989958	1.30217	9.34357	11.5074	6.93548e-24	8.42661e-21	up in NGCB	SLA	Src-like-adaptor	6503
209827_s_at	1.1427	1.06322	1.22218	9.23422	11.3069	2.81579e-23	3.0187e-20	up in NGCB	IL16	interleukin 16	3603
238790_at	1.14126	1.08069	1.20184	6.51273	6.89555	6.75171e-11	5.19198e-09	up in NGCB	LOC374443	C-type lectin domain family 2 member D pseudogene	374443
213385_at	1.13635	1.03598	1.23672	6.25973	5.24517	3.93264e-07	1.05156e-05	up in NGCB	CHN2	chimerin 2	1124
219654_at	1.13535	0.924262	1.34644	5.8478	6.3807	1.18466e-09	6.70478e-08	up in NGCB	HACD1	3-hydroxyacyl-CoA dehydratase 1	9200
224837_at	1.13315	1.06898	1.19733	9.55319	10.3897	1.58556e-20	1.1715e-17	up in NGCB	FOXP1	forkhead box P1	27086
214038_at	1.13306	1.05146	1.21467	7.26749	4.8838	2.11454e-06	4.36855e-05	up in NGCB	CCL8	C-C motif chemokine ligand 8	6355
206653_at	1.12883	1.05678	1.20088	6.0057	8.74516	8.78625e-16	2.11625e-13	up in NGCB	POLR3G	RNA polymerase III subunit G	10622
228284_at	1.12115	0.969915	1.27239	5.5158	6.02565	7.87934e-09	3.50531e-07	up in NGCB	TLE1	transducin like enhancer of split 1	7088
203760_s_at	1.12014	0.980292	1.25999	8.31182	11.6072	3.44827e-24	4.48891e-21	up in NGCB	SLA	Src-like-adaptor	6503
207433_at	1.11878	1.03949	1.19807	6.62498	7.72737	5.07126e-13	6.55488e-11	up in NGCB	IL10	interleukin 10	3586
203535_at	1.11806	1.03155	1.20457	8.74876	5.17189	5.56933e-07	1.40978e-05	up in NGCB	S100A9	S100 calcium binding protein A9	6280
235048_at	1.11167	0.952668	1.27068	6.49214	5.98054	9.97466e-09	4.29421e-07	up in NGCB	FAM169A	family with sequence similarity 169 member A	26049
210564_x_at	1.10735	1.03151	1.18319	8.02537	12.1022	1.06045e-25	1.87033e-22	up in NGCB	CFLAR	CASP8 and FADD like apoptosis regulator	8837
236787_at	1.10311	0.994505	1.21171	7.07854	5.20492	4.76289e-07	1.23343e-05	up in NGCB	LOC101928173	uncharacterized LOC101928173	101928173
215565_at	1.10179	1.01879	1.18479	7.38839	4.61262	7.05777e-06	0.000122464	up in NGCB	LOC101929272	uncharacterized LOC101929272	101929272
1554242_a_at	1.09955	0.769469	1.42963	5.46241	5.78928	2.6754e-08	1.02221e-06	up in NGCB	COCH	cochlin	1690
1564310_a_at	1.09037	1.0052	1.17555	5.71476	7.19035	1.23544e-11	1.15269e-09	up in NGCB	PARP15	poly(ADP-ribose) polymerase family member 15	165631
227607_at	1.08942	0.999477	1.17936	8.83692	9.95395	3.04923e-19	1.66717e-16	up in NGCB	STAMBPL1	STAM binding protein like 1	57559
232739_at	1.08763	1.0269	1.14835	7.50204	8.3914	8.34668e-15	1.65947e-12	up in NGCB	SPIB	Spi-B transcription factor	6689
213262_at	1.08445	0.807437	1.36145	7.07997	10.1853	6.37567e-20	4.00678e-17	up in NGCB	SACS	sacsin molecular chaperone	26278
210146_x_at	1.0838	1.0171	1.15049	6.17204	5.80387	2.48324e-08	9.58834e-07	up in NGCB	LILRB2	leukocyte immunoglobulin like receptor B2	10288
219279_at	1.08251	0.965629	1.19939	7.69082	9.10701	8.43642e-17	2.606e-14	up in NGCB	DOCK10	dedicator of cytokinesis 10	55619
219959_at	1.0814	1.00773	1.15506	5.51318	6.749	1.54677e-10	1.10117e-08	up in NGCB	MOCOS	molybdenum cofactor sulfurase	55034
202274_at	1.08038	1.0154	1.14536	6.66959	3.61788	0.000375437	0.00336517	up in NGCB	ACTG2	actin, gamma 2, smooth muscle, enteric	72
207777_s_at	1.0742	0.974439	1.17396	7.75303	8.66213	1.49583e-15	3.43631e-13	up in NGCB	SP140	SP140 nuclear body protein	11262
238439_at	1.07264	0.972635	1.17265	7.86394	4.67912	5.27605e-06	9.5456e-05	up in NGCB	ANKRD22	ankyrin repeat domain 22	118932
214615_at	1.0711	0.994663	1.14754	5.5933	8.35517	1.04864e-14	2.04037e-12	up in NGCB	P2RY10	purinergic receptor P2Y10	27334
1554438_at	1.07013	0.94073	1.19954	5.05284	6.60389	3.47843e-10	2.26148e-08	up in NGCB	KIAA1217	KIAA1217	56243
215767_at	1.06989	0.923528	1.21624	7.12416	4.93927	1.64246e-06	3.52578e-05	up in NGCB	ZNF804A	zinc finger protein 804A	91752
206881_s_at	1.06294	0.972984	1.1529	5.28095	6.82497	1.00779e-10	7.50341e-09	up in NGCB	LILRA3	leukocyte immunoglobulin like receptor A3	11026
224361_s_at	1.05687	0.990426	1.12331	6.38755	5.47301	1.30458e-07	4.12062e-06	up in NGCB	IL17RB	interleukin 17 receptor B	55540
212345_s_at	1.05685	0.987548	1.12616	7.89112	9.07672	1.02799e-16	3.10526e-14	up in NGCB	CREB3L2	cAMP responsive element binding protein 3 like 2	64764
224009_x_at	1.05659	0.882973	1.2302	8.17461	4.47045	1.3011e-05	0.000205126	up in NGCB	DHRS9	dehydrogenase/reductase 9	10170
209398_at	1.04978	0.966735	1.13283	9.02271	8.28821	1.59696e-14	2.9754e-12	up in NGCB	HIST1H1C	histone cluster 1 H1 family member c	3006
204286_s_at	1.04627	0.966098	1.12643	8.23396	7.56713	1.33185e-12	1.5266e-10	up in NGCB	PMAIP1	phorbol-12-myristate-13-acetate-induced protein 1	5366
214511_x_at	1.04519	0.85663	1.23375	7.55185	4.6632	5.65831e-06	0.000101366	up in NGCB	FCGR1B	Fc fragment of IgG receptor Ib	2210
209924_at	1.0439	0.95989	1.12791	10.289	5.43398	1.57963e-07	4.83844e-06	up in NGCB	CCL18	C-C motif chemokine ligand 18	6362
229560_at	1.04302	0.868502	1.21753	7.58195	5.81557	2.33903e-08	9.08286e-07	up in NGCB	TLR8	toll like receptor 8	51311
201810_s_at	1.04028	0.951213	1.12935	9.06063	8.99429	1.7578e-16	5.0583e-14	up in NGCB	SH3BP5	SH3 domain binding protein 5	9467
212385_at	1.03792	0.873446	1.20239	9.09346	9.54844	4.60347e-18	1.83844e-15	up in NGCB	TCF4	transcription factor 4	6925
204787_at	1.03534	0.883595	1.18709	7.40404	3.97139	9.93896e-05	0.00113023	up in NGCB	VSIG4	V-set and immunoglobulin domain containing 4	11326
204393_s_at	1.03356	0.959875	1.10725	5.27343	7.28868	6.94972e-12	6.88363e-10	up in NGCB	ACPP	acid phosphatase, prostate	55
219159_s_at	1.03178	0.882432	1.18113	7.86766	5.85897	1.87201e-08	7.48186e-07	up in NGCB	SLAMF7	SLAM family member 7	57823
235444_at	1.03004	0.908297	1.15178	6.67299	9.62459	2.77331e-18	1.20342e-15	up in NGCB	FOXP1	forkhead box P1	27086
225792_at	1.02956	0.937857	1.12126	4.73033	5.36306	2.23096e-07	6.48473e-06	up in NGCB	HOOK1	hook microtubule tethering protein 1	51361
222838_at	1.02618	0.932861	1.11949	9.47405	5.85701	1.89104e-08	7.53449e-07	up in NGCB	SLAMF7	SLAM family member 7	57823
219734_at	1.02368	0.949316	1.09805	6.60727	9.23345	3.68732e-17	1.22434e-14	up in NGCB	SIDT1	SID1 transmembrane family member 1	54847
210916_s_at	1.02168	0.927062	1.1163	7.947	7.42609	3.088e-12	3.25311e-10	up in NGCB	CD44	CD44 molecule (Indian blood group)	960
223952_x_at	1.01445	0.941468	1.08744	8.2119	4.46781	1.3158e-05	0.000207264	up in NGCB	DHRS9	dehydrogenase/reductase 9	10170
1557905_s_at	1.01082	0.929516	1.09212	9.32706	7.42322	3.14118e-12	3.30277e-10	up in NGCB	CD44	CD44 molecule (Indian blood group)	960
235343_at	1.01073	0.851333	1.17013	4.3227	6.18188	3.45212e-09	1.70964e-07	up in NGCB	VASH2	vasohibin 2	79805
1558996_at	1.00489	0.901988	1.10779	5.77781	9.83121	6.96231e-19	3.46059e-16	up in NGCB	FOXP1	forkhead box P1	27086
224587_at	1.00406	0.897627	1.11049	9.84987	8.89734	3.29524e-16	9.05363e-14	up in NGCB	SUB1	SUB1 homolog, transcriptional regulator	10923
219429_at	1.00082	0.903833	1.09781	4.38153	7.47287	2.33858e-12	2.55724e-10	up in NGCB	FA2H	fatty acid 2-hydroxylase	79152
228837_at	1.00017	0.922547	1.07779	7.11315	9.6527	2.2993e-18	1.03896e-15	up in NGCB	TCF4	transcription factor 4	6925
32128_at	0.99664	0.923602	1.06968	10.5034	5.17458	5.49883e-07	1.39524e-05	up in NGCB	CCL18	C-C motif chemokine ligand 18	6362
229221_at	0.996435	0.930993	1.06188	5.93241	6.99675	3.78621e-11	3.113e-09	up in NGCB	CD44	CD44 molecule (Indian blood group)	960
240572_s_at	0.995155	0.782943	1.20737	7.81151	6.07601	6.04804e-09	2.80234e-07	up in NGCB	LOC374443	C-type lectin domain family 2 member D pseudogene	374443
218454_at	0.993772	0.936843	1.0507	8.67602	7.83225	2.68062e-13	3.66744e-11	up in NGCB	PLBD1	phospholipase B domain containing 1	79887
230866_at	0.991171	0.84908	1.13326	6.42491	7.59685	1.11434e-12	1.32088e-10	up in NGCB	CYSLTR1	cysteinyl leukotriene receptor 1	10800
209810_at	0.990038	0.903632	1.07644	5.79901	5.41494	1.73353e-07	5.24519e-06	up in NGCB	SFTPB	surfactant protein B	6439
212014_x_at	0.987739	0.881366	1.09411	9.1618	7.21398	1.07633e-11	1.02167e-09	up in NGCB	CD44	CD44 molecule (Indian blood group)	960
211122_s_at	0.984372	0.895129	1.07362	7.56759	4.19557	4.07722e-05	0.00053768	up in NGCB	CXCL11	C-X-C motif chemokine ligand 11	6373
221601_s_at	0.984348	0.880712	1.08798	8.82871	5.87656	1.70992e-08	6.92294e-07	up in NGCB	FCMR	Fc fragment of IgM receptor	9214
231747_at	0.98088	0.900349	1.06141	6.44477	7.70582	5.77801e-13	7.2959e-11	up in NGCB	CYSLTR1	cysteinyl leukotriene receptor 1	10800
227176_at	0.978686	0.904358	1.05301	7.18861	7.45852	2.54696e-12	2.74124e-10	up in NGCB	SLC2A13	solute carrier family 2 member 13	114134
226147_s_at	0.978308	0.677817	1.2788	6.37213	4.52869	1.01448e-05	0.000166666	up in NGCB	PIGR	polymeric immunoglobulin receptor	5284
235056_at	0.975294	0.895183	1.0554	7.40017	7.8532	2.35887e-13	3.25685e-11	up in NGCB	ETV6	ETS variant 6	2120
229114_at	0.974623	0.914304	1.03494	5.9158	5.13081	6.75853e-07	1.66152e-05	up in NGCB	GAB1	GRB2 associated binding protein 1	2549
213954_at	0.973031	0.82474	1.12132	4.53922	5.48723	1.21645e-07	3.87809e-06	up in NGCB	FAM169A	family with sequence similarity 169 member A	26049
222326_at	0.968734	0.883465	1.054	6.0315	7.71013	5.62949e-13	7.17465e-11	up in NGCB	NA	NA	NA
235359_at	0.967796	0.871801	1.06379	7.67759	9.14376	6.63556e-17	2.07314e-14	up in NGCB	NRROS	negative regulator of reactive oxygen species	375387
216950_s_at	0.966301	0.892891	1.03971	8.10061	4.48877	1.20344e-05	0.000192378	up in NGCB	NA	NA	NA
210550_s_at	0.965245	0.878714	1.05178	6.01631	9.42969	1.01168e-17	3.71234e-15	up in NGCB	RASGRF1	Ras protein specific guanine nucleotide releasing factor 1	5923
202716_at	0.964583	0.882164	1.047	8.86849	9.47411	7.53892e-18	2.84269e-15	up in NGCB	PTPN1	protein tyrosine phosphatase, non-receptor type 1	5770
203221_at	0.964267	0.902499	1.02604	6.80795	6.27655	2.08003e-09	1.09562e-07	up in NGCB	TLE1	transducin like enhancer of split 1	7088
204490_s_at	0.962962	0.885529	1.0404	9.04997	7.2933	6.76355e-12	6.72359e-10	up in NGCB	CD44	CD44 molecule (Indian blood group)	960
204285_s_at	0.959435	0.890622	1.02825	9.95815	7.54922	1.48262e-12	1.68179e-10	up in NGCB	PMAIP1	phorbol-12-myristate-13-acetate-induced protein 1	5366
206170_at	0.95732	0.872891	1.04175	6.46141	6.39372	1.10369e-09	6.28588e-08	up in NGCB	ADRB2	adrenoceptor beta 2	154
235736_at	0.956558	0.895373	1.01774	5.15333	7.13236	1.73099e-11	1.5643e-09	up in NGCB	SMKR1	small lysine rich protein 1	100287482
1555728_a_at	0.956347	0.798106	1.11459	7.01402	5.45069	1.45558e-07	4.51667e-06	up in NGCB	MS4A4A	membrane spanning 4-domains A4A	51338
209835_x_at	0.952882	0.882302	1.02346	9.28496	6.99168	3.8981e-11	3.20013e-09	up in NGCB	CD44	CD44 molecule (Indian blood group)	960
242406_at	0.95039	0.868466	1.03232	6.46565	5.26244	3.62123e-07	9.78698e-06	up in NGCB	NA	NA	NA
209795_at	0.950295	0.823448	1.07714	7.616	5.00865	1.19402e-06	2.69085e-05	up in NGCB	CD69	CD69 molecule	969
220105_at	0.948176	0.859003	1.03735	5.34853	5.92038	1.36348e-08	5.67404e-07	up in NGCB	RSPH14	radial spoke head 14 homolog	27156
242517_at	0.948093	0.85795	1.03824	5.40426	5.60911	6.64586e-08	2.27616e-06	up in NGCB	KISS1R	KISS1 receptor	84634
205865_at	0.947508	0.86577	1.02925	5.99635	10.9644	3.04268e-22	2.91857e-19	up in NGCB	ARID3A	AT-rich interaction domain 3A	1820
204006_s_at	0.946216	0.812734	1.0797	5.84866	4.64014	6.25961e-06	0.000110295	up in NGCB	NA	NA	NA
205229_s_at	0.94429	0.859872	1.02871	7.44147	5.16801	5.67227e-07	1.43248e-05	up in NGCB	COCH	cochlin	1690
233483_at	0.941641	0.838895	1.04439	5.94365	9.98142	2.53369e-19	1.39929e-16	up in NGCB	TBC1D27	TBC1 domain family member 27	96597
203222_s_at	0.940146	0.872313	1.00798	4.82772	6.3605	1.32191e-09	7.36003e-08	up in NGCB	TLE1	transducin like enhancer of split 1	7088
1553613_s_at	0.938688	0.859058	1.01832	7.22737	5.10924	7.47833e-07	1.80858e-05	up in NGCB	FOXC1	forkhead box C1	2296
223422_s_at	0.938222	0.86033	1.01611	8.55218	8.34861	1.09284e-14	2.11883e-12	up in NGCB	ARHGAP24	Rho GTPase activating protein 24	83478
214512_s_at	0.935268	0.859851	1.01069	10.9347	9.88422	4.87607e-19	2.46851e-16	up in NGCB	SUB1	SUB1 homolog, transcriptional regulator	10923
202986_at	0.934927	0.854707	1.01515	4.68514	7.39578	3.69571e-12	3.8415e-10	up in NGCB	ARNT2	aryl hydrocarbon receptor nuclear translocator 2	9915
203921_at	0.933041	0.83773	1.02835	8.52767	8.08431	5.69147e-14	8.96776e-12	up in NGCB	CHST2	carbohydrate sulfotransferase 2	9435
221239_s_at	0.932212	0.847341	1.01708	6.53981	4.51906	1.05723e-05	0.000172138	up in NGCB	FCRL2	Fc receptor like 2	79368
208116_s_at	0.932182	0.853908	1.01046	6.43613	7.78696	3.53205e-13	4.7332e-11	up in NGCB	MAN1A1	mannosidase alpha class 1A member 1	4121
235051_at	0.931913	0.816445	1.04738	6.55374	8.17325	3.27545e-14	5.57898e-12	up in NGCB	CCDC50	coiled-coil domain containing 50	152137
240616_at	0.929547	0.849064	1.01003	6.093	9.79122	9.10467e-19	4.44462e-16	up in NGCB	NA	NA	NA
219799_s_at	0.928116	0.839555	1.01668	8.58677	4.31565	2.492e-05	0.000356675	up in NGCB	DHRS9	dehydrogenase/reductase 9	10170
1565034_s_at	0.925514	0.865057	0.985971	4.24664	6.09636	5.43261e-09	2.54868e-07	up in NGCB	AFF3	AF4/FMR2 family member 3	3899
235843_at	0.924627	0.831459	1.01779	4.47718	6.11468	4.93129e-09	2.34859e-07	up in NGCB	NA	NA	NA
200953_s_at	0.923166	0.835462	1.01087	7.8654	6.22382	2.75973e-09	1.40492e-07	up in NGCB	CCND2	cyclin D2	894
205419_at	0.922807	0.836073	1.00954	8.10242	5.62227	6.22278e-08	2.14521e-06	up in NGCB	GPR183	G protein-coupled receptor 183	1880
224402_s_at	0.922346	0.832451	1.01224	4.55319	4.09108	6.20488e-05	0.000763909	up in NGCB	FCRL4	Fc receptor like 4	83417
209473_at	0.920304	0.836606	1.004	9.35831	10.684	2.10821e-21	1.74646e-18	up in NGCB	ENTPD1	ectonucleoside triphosphate diphosphohydrolase 1	953
203502_at	0.91862	0.829292	1.00795	6.20951	9.32427	2.0292e-17	6.93417e-15	up in NGCB	BPGM	bisphosphoglycerate mutase	669
219607_s_at	0.916357	0.850876	0.981838	8.34068	4.7539	3.79028e-06	7.2232e-05	up in NGCB	MS4A4A	membrane spanning 4-domains A4A	51338
229954_at	0.915421	0.720872	1.10997	6.11008	4.97302	1.40702e-06	3.08828e-05	up in NGCB	CHDH	choline dehydrogenase	55349
1555465_at	0.914362	0.689215	1.13951	7.12137	6.28392	1.99914e-09	1.06637e-07	up in NGCB	MCOLN2	mucolipin 2	255231
214290_s_at	0.913923	0.743797	1.08405	9.28979	7.96869	1.16207e-13	1.73596e-11	up in NGCB	NA	NA	NA
215071_s_at	0.911182	0.826688	0.995675	7.96959	6.87305	7.67367e-11	5.86794e-09	up in NGCB	HIST1H2AC	histone cluster 1 H2A family member c	8334
239196_at	0.910138	0.582472	1.2378	7.73801	5.3311	2.60374e-07	7.3953e-06	up in NGCB	ANKRD22	ankyrin repeat domain 22	118932
240413_at	0.910046	0.804487	1.0156	7.09973	5.3531	2.34118e-07	6.74771e-06	up in NGCB	PYHIN1	pyrin and HIN domain family member 1	149628
217127_at	0.909782	0.592075	1.22749	4.82614	6.28663	1.97019e-09	1.05608e-07	up in NGCB	CTH	cystathionine gamma-lyase	1491
204489_s_at	0.909347	0.811623	1.00707	9.75253	6.98303	4.09637e-11	3.34782e-09	up in NGCB	CD44	CD44 molecule (Indian blood group)	960
218232_at	0.902363	0.732329	1.0724	8.37109	5.034	1.06187e-06	2.43328e-05	up in NGCB	C1QA	complement C1q A chain	712
211302_s_at	0.899859	0.805398	0.99432	6.80563	7.28468	7.11496e-12	7.03455e-10	up in NGCB	PDE4B	phosphodiesterase 4B	5142
224405_at	0.899268	0.766138	1.0324	6.51502	4.88548	2.09852e-06	4.34772e-05	up in NGCB	FCRL5	Fc receptor like 5	83416
209995_s_at	0.894331	0.804181	0.98448	9.27767	2.89363	0.00422683	0.0234442	up in NGCB	TCL1A	T-cell leukemia/lymphoma 1A	8115
226099_at	0.891211	0.716793	1.06563	8.34364	7.39285	3.76028e-12	3.9012e-10	up in NGCB	ELL2	elongation factor for RNA polymerase II 2	22936
204438_at	0.890716	0.688073	1.09336	7.4216	4.0459	7.42174e-05	0.000885024	up in NGCB	MRC1	mannose receptor, C type 1	4360
227711_at	0.889959	0.827037	0.952881	8.48351	3.05939	0.00251922	0.0155531	up in NGCB	GTSF1	gametocyte specific factor 1	121355
214446_at	0.885676	0.794534	0.976818	6.88859	8.54151	3.22733e-15	6.86592e-13	up in NGCB	ELL2	elongation factor for RNA polymerase II 2	22936
222146_s_at	0.884098	0.816594	0.951602	8.88452	7.64299	8.44293e-13	1.0392e-10	up in NGCB	TCF4	transcription factor 4	6925
1563674_at	0.884084	0.809716	0.958453	7.91074	3.82202	0.000176288	0.00182134	up in NGCB	FCRL2	Fc receptor like 2	79368
212382_at	0.883184	0.813707	0.952661	9.61385	8.1557	3.65344e-14	6.0348e-12	up in NGCB	TCF4	transcription factor 4	6925
204720_s_at	0.882173	0.808827	0.95552	5.68941	4.16184	4.67318e-05	0.000601978	up in NGCB	DNAJC6	DnaJ heat shock protein family (Hsp40) member C6	9829
228585_at	0.880561	0.802753	0.958368	6.14489	8.4616	5.35719e-15	1.09293e-12	up in NGCB	ENTPD1	ectonucleoside triphosphate diphosphohydrolase 1	953
229292_at	0.878638	0.818225	0.93905	4.67468	6.66394	2.49051e-10	1.67489e-08	up in NGCB	EPB41L5	erythrocyte membrane protein band 4.1 like 5	57669
210551_s_at	0.876669	0.791946	0.961392	5.08049	4.83748	2.60707e-06	5.24628e-05	up in NGCB	ASMT	acetylserotonin O-methyltransferase	438
210163_at	0.875211	0.784909	0.965513	6.8087	3.9253	0.000118823	0.00130964	up in NGCB	CXCL11	C-X-C motif chemokine ligand 11	6373
39318_at	0.872793	0.656429	1.08916	9.32478	2.68928	0.00775998	0.0375832	up in NGCB	TCL1A	T-cell leukemia/lymphoma 1A	8115
235153_at	0.872772	0.697579	1.04796	5.57539	4.93369	1.68491e-06	3.60135e-05	up in NGCB	RNF183	ring finger protein 183	138065
221142_s_at	0.872323	0.780158	0.964488	5.75538	9.90536	4.22986e-19	2.22373e-16	up in NGCB	PECR	peroxisomal trans-2-enoyl-CoA reductase	55825
201811_x_at	0.870637	0.779446	0.961828	9.88691	8.14575	3.88675e-14	6.36252e-12	up in NGCB	SH3BP5	SH3 domain binding protein 5	9467
203474_at	0.869869	0.685783	1.05396	7.86295	8.62874	1.85151e-15	4.1659e-13	up in NGCB	IQGAP2	IQ motif containing GTPase activating protein 2	10788
204533_at	0.8683	0.765687	0.970914	10.4113	4.85862	2.36988e-06	4.82402e-05	up in NGCB	CXCL10	C-X-C motif chemokine ligand 10	3627
229205_at	0.867156	0.7906	0.943712	5.26632	5.52751	9.97147e-08	3.26853e-06	up in NGCB	ZNF793-AS1	ZNF793 antisense RNA 1 (head to head)	101927720
1554367_at	0.866184	0.69481	1.03756	4.9433	5.44882	1.46895e-07	4.54218e-06	up in NGCB	CALHM1	calcium homeostasis modulator 1	255022
231513_at	0.865323	0.722125	1.00852	5.87148	5.6728	4.82875e-08	1.71771e-06	up in NGCB	NA	NA	NA
239823_at	0.863776	0.787622	0.93993	5.87818	5.69093	4.40687e-08	1.58413e-06	up in NGCB	NA	NA	NA
1554014_at	0.862524	0.790573	0.934475	6.16354	8.62286	1.92229e-15	4.30742e-13	up in NGCB	CHD2	chromodomain helicase DNA binding protein 2	1106
201571_s_at	0.861912	0.776335	0.947489	7.4575	8.79928	6.20429e-16	1.57776e-13	up in NGCB	DCTD	dCMP deaminase	1635
238009_at	0.861199	0.743207	0.979191	5.67239	4.32766	2.37091e-05	0.00034185	up in NGCB	SOX5	SRY-box 5	6660
213358_at	0.858261	0.72251	0.994012	5.6101	5.16666	5.70854e-07	1.43964e-05	up in NGCB	MTCL1	microtubule crosslinking factor 1	23255
203708_at	0.85619	0.768005	0.944375	8.86368	9.10185	8.72569e-17	2.68021e-14	up in NGCB	PDE4B	phosphodiesterase 4B	5142
206779_s_at	0.855391	0.725964	0.984817	5.16689	4.58113	8.09149e-06	0.00013752	up in NGCB	ASMT	acetylserotonin O-methyltransferase	438
1552695_a_at	0.852102	0.79802	0.906184	5.58895	7.09332	2.17032e-11	1.91315e-09	up in NGCB	SLC2A13	solute carrier family 2 member 13	114134
218280_x_at	0.851604	0.670542	1.03267	8.71969	7.66458	7.4128e-13	9.20026e-11	up in NGCB	NA	NA	NA
210313_at	0.849681	0.777766	0.921596	6.39497	4.76828	3.55517e-06	6.8347e-05	up in NGCB	LILRA4	leukocyte immunoglobulin like receptor A4	23547
224403_at	0.847509	0.624238	1.07078	4.96832	3.75224	0.000229083	0.00226412	up in NGCB	FCRL4	Fc receptor like 4	83417
221602_s_at	0.846594	0.779342	0.913846	7.46041	5.5331	9.69961e-08	3.19089e-06	up in NGCB	FCMR	Fc fragment of IgM receptor	9214
234306_s_at	0.846388	0.682039	1.01074	6.46216	6.22067	2.80661e-09	1.42481e-07	up in NGCB	SLAMF7	SLAM family member 7	57823
205819_at	0.844866	0.774983	0.914749	7.06629	3.94546	0.000109918	0.00122724	up in NGCB	MARCO	macrophage receptor with collagenous structure	8685
236831_at	0.844251	0.71102	0.977482	5.76888	6.76801	1.38996e-10	9.99949e-09	up in NGCB	CCDC50	coiled-coil domain containing 50	152137
206756_at	0.844159	0.763726	0.924592	6.27084	8.75197	8.41049e-16	2.04375e-13	up in NGCB	CHST7	carbohydrate sulfotransferase 7	56548
239973_at	0.842707	0.746527	0.938887	5.41678	5.97625	1.02001e-08	4.38435e-07	up in NGCB	NA	NA	NA
219256_s_at	0.839693	0.780256	0.899129	7.51523	5.58397	7.53404e-08	2.54117e-06	up in NGCB	SH3TC1	SH3 domain and tetratricopeptide repeats 1	54436
231647_s_at	0.839228	0.755032	0.923423	7.30526	3.86968	0.000147096	0.00155761	up in NGCB	FCRL5	Fc receptor like 5	83416
207332_s_at	0.837048	0.763497	0.9106	11.0599	8.16955	3.35183e-14	5.67372e-12	up in NGCB	TFRC	transferrin receptor	7037
222774_s_at	0.836961	0.758025	0.915897	6.35236	6.89926	6.61089e-11	5.09803e-09	up in NGCB	NETO2	neuropilin and tolloid like 2	81831
1553380_at	0.833395	0.675587	0.991203	4.72184	7.30686	6.24553e-12	6.27711e-10	up in NGCB	PARP15	poly(ADP-ribose) polymerase family member 15	165631
234973_at	0.833389	0.744572	0.922206	5.94729	9.94068	3.33462e-19	1.80515e-16	up in NGCB	SLC38A5	solute carrier family 38 member 5	92745
204753_s_at	0.833209	0.744051	0.922367	4.28896	5.07239	8.8836e-07	2.0981e-05	up in NGCB	HLF	HLF, PAR bZIP transcription factor	3131
1552694_at	0.831177	0.739209	0.923145	3.31067	7.48989	2.11313e-12	2.33878e-10	up in NGCB	SLC2A13	solute carrier family 2 member 13	114134
218501_at	0.831027	0.751453	0.910601	8.55558	8.83636	4.8858e-16	1.28429e-13	up in NGCB	ARHGEF3	Rho guanine nucleotide exchange factor 3	50650
208146_s_at	0.830442	0.775925	0.884959	7.82242	5.24134	4.00525e-07	1.06719e-05	up in NGCB	CPVL	carboxypeptidase, vitellogenic like	54504
210437_at	0.829994	0.762715	0.897273	6.0778	2.99162	0.00312112	0.0184863	up in NGCB	NA	NA	NA
230802_at	0.828948	0.692562	0.965334	5.69605	6.15274	4.03069e-09	1.96241e-07	up in NGCB	ARHGAP24	Rho GTPase activating protein 24	83478
217546_at	0.82868	0.689688	0.967672	5.84928	3.47847	0.000617745	0.00502757	up in NGCB	MT1M	metallothionein 1M	4499
215100_at	0.825172	0.756989	0.893354	5.20554	8.14289	3.95642e-14	6.44023e-12	up in NGCB	ADTRP	androgen dependent TFPI regulating protein	84830
217523_at	0.82421	0.758541	0.889878	5.97046	4.96388	1.46734e-06	3.19755e-05	up in NGCB	CD44	CD44 molecule (Indian blood group)	960
202731_at	0.818259	0.606317	1.0302	7.23392	6.22048	2.80942e-09	1.42491e-07	up in NGCB	NA	NA	NA
213610_s_at	0.816224	0.738104	0.894343	7.37774	5.86806	1.78646e-08	7.19782e-07	up in NGCB	NA	NA	NA
209825_s_at	0.813017	0.737252	0.888782	7.31718	8.86569	4.04329e-16	1.08722e-13	up in NGCB	NA	NA	NA
204897_at	0.812701	0.711472	0.913929	9.75828	7.08487	2.27906e-11	1.99692e-09	up in NGCB	PTGER4	prostaglandin E receptor 4	5734
229584_at	0.812357	0.747562	0.877153	7.55088	5.44342	1.50833e-07	4.64345e-06	up in NGCB	LRRK2	leucine rich repeat kinase 2	120892
226782_at	0.811975	0.621765	1.00219	6.75676	10.7242	1.5981e-21	1.36525e-18	up in NGCB	SLC25A30	solute carrier family 25 member 30	253512
241946_at	0.81051	0.722274	0.898746	6.39413	8.2708	1.78102e-14	3.2787e-12	up in NGCB	ZDHHC21	zinc finger DHHC-type containing 21	340481
1552398_a_at	0.809958	0.639274	0.980641	5.60749	5.00333	1.22373e-06	2.73761e-05	up in NGCB	CLEC12A	C-type lectin domain family 12 member A	160364
1555731_a_at	0.809152	0.736974	0.881329	5.39057	5.11909	7.14102e-07	1.73991e-05	up in NGCB	AP1S3	adaptor related protein complex 1 sigma 3 subunit	130340
200670_at	0.807424	0.687887	0.926961	8.62172	6.79818	1.17257e-10	8.55995e-09	up in NGCB	XBP1	X-box binding protein 1	7494
232035_at	0.805587	0.722456	0.888718	5.20018	6.40248	1.0523e-09	6.01195e-08	up in NGCB	HIST1H4H	histone cluster 1 H4 family member h	8365
232013_at	0.804395	0.72271	0.88608	6.1247	8.02344	8.29295e-14	1.27008e-11	up in NGCB	ERCC6L2	ERCC excision repair 6 like 2	375748
205552_s_at	0.803177	0.616331	0.990023	6.65238	5.22571	4.31478e-07	1.13092e-05	up in NGCB	OAS1	2'-5'-oligoadenylate synthetase 1	4938
203870_at	0.802757	0.720708	0.884806	6.04918	8.81529	5.59642e-16	1.43655e-13	up in NGCB	USP46	ubiquitin specific peptidase 46	64854
230803_s_at	0.800537	0.708615	0.892459	5.61485	7.19846	1.17838e-11	1.11083e-09	up in NGCB	ARHGAP24	Rho GTPase activating protein 24	83478
212387_at	0.80042	0.714508	0.886332	9.29296	7.01208	3.46703e-11	2.87212e-09	up in NGCB	TCF4	transcription factor 4	6925
236835_at	0.799284	0.727399	0.871168	4.53393	7.97083	1.14684e-13	1.72263e-11	up in NGCB	FUT8-AS1	FUT8 antisense RNA 1	645431
205789_at	0.799132	0.716337	0.881927	6.28116	4.68281	5.19128e-06	9.41404e-05	up in NGCB	CD1D	CD1d molecule	912
209828_s_at	0.795788	0.715134	0.876443	7.16715	8.19877	2.79368e-14	4.84902e-12	up in NGCB	IL16	interleukin 16	3603
237215_s_at	0.793773	0.656473	0.931073	6.02638	6.66893	2.42206e-10	1.63489e-08	up in NGCB	TFRC	transferrin receptor	7037
200648_s_at	0.793115	0.626259	0.959971	8.76913	6.16356	3.80556e-09	1.86485e-07	up in NGCB	GLUL	glutamate-ammonia ligase	2752
221760_at	0.790798	0.705107	0.87649	9.27043	7.35653	4.66074e-12	4.71899e-10	up in NGCB	MAN1A1	mannosidase alpha class 1A member 1	4121
221823_at	0.788683	0.717842	0.859525	6.20444	10.652	2.62749e-21	2.14415e-18	up in NGCB	C5orf30	chromosome 5 open reading frame 30	90355
226002_at	0.788124	0.708901	0.867346	5.8861	4.89685	1.9929e-06	4.15408e-05	up in NGCB	GAB1	GRB2 associated binding protein 1	2549
220643_s_at	0.788123	0.714327	0.861919	7.52278	5.85143	1.94606e-08	7.7102e-07	up in NGCB	FAIM	Fas apoptotic inhibitory molecule	55179
39248_at	0.786811	0.704428	0.869194	7.26844	4.35818	2.08809e-05	0.000306465	up in NGCB	AQP3	aquaporin 3 (Gill blood group)	360
225353_s_at	0.78524	0.684006	0.886474	8.67278	4.74201	3.99598e-06	7.54682e-05	up in NGCB	C1QC	complement C1q C chain	714
228377_at	0.784261	0.687721	0.880801	8.44426	3.01817	0.00287107	0.0172957	up in NGCB	KLHL14	kelch like family member 14	57565
203753_at	0.779812	0.693413	0.866211	9.51472	7.30053	6.48227e-12	6.49118e-10	up in NGCB	TCF4	transcription factor 4	6925
203869_at	0.779735	0.65123	0.908239	5.69549	8.76381	7.79421e-16	1.9291e-13	up in NGCB	USP46	ubiquitin specific peptidase 46	64854
1557164_a_at	0.778861	0.69351	0.864212	5.51724	8.24104	2.14556e-14	3.87157e-12	up in NGCB	NA	NA	NA
223299_at	0.776443	0.686834	0.866053	9.84835	7.05763	2.66728e-11	2.29298e-09	up in NGCB	SEC11C	SEC11 homolog C, signal peptidase complex subunit	90701
1552634_a_at	0.776193	0.626341	0.926046	7.71258	7.06016	2.62864e-11	2.26689e-09	up in NGCB	ZNF101	zinc finger protein 101	94039
209457_at	0.776105	0.69627	0.85594	6.70832	5.01666	1.15067e-06	2.60725e-05	up in NGCB	DUSP5	dual specificity phosphatase 5	1847
235088_at	0.774815	0.681415	0.868214	6.81554	7.10102	2.07582e-11	1.83948e-09	up in NGCB	C4orf46	chromosome 4 open reading frame 46	201725
202730_s_at	0.774786	0.676273	0.873299	6.69464	6.72155	1.80454e-10	1.26491e-08	up in NGCB	NA	NA	NA
211317_s_at	0.774341	0.68327	0.865413	6.68113	7.11955	1.86454e-11	1.66848e-09	up in NGCB	CFLAR	CASP8 and FADD like apoptosis regulator	8837
217977_at	0.773709	0.696509	0.85091	8.88427	10.1765	6.76841e-20	4.18445e-17	up in NGCB	MSRB1	methionine sulfoxide reductase B1	51734
215164_at	0.772967	0.720202	0.825731	5.22447	7.47612	2.29374e-12	2.51323e-10	up in NGCB	NA	NA	NA
213629_x_at	0.772554	0.68477	0.860337	8.75945	6.51366	5.72625e-10	3.51778e-08	up in NGCB	MT1F	metallothionein 1F	4494
222890_at	0.772447	0.694164	0.85073	4.37602	5.9563	1.13159e-08	4.81475e-07	up in NGCB	CCDC113	coiled-coil domain containing 113	29070
206765_at	0.771747	0.670518	0.872977	6.40418	5.09133	8.13217e-07	1.945e-05	up in NGCB	KCNJ2	potassium voltage-gated channel subfamily J member 2	3759
235068_at	0.771395	0.63982	0.90297	6.62088	8.24135	2.1414e-14	3.87157e-12	up in NGCB	ZDHHC21	zinc finger DHHC-type containing 21	340481
217889_s_at	0.771243	0.696709	0.845776	6.22651	6.56825	4.23749e-10	2.7066e-08	up in NGCB	CYBRD1	cytochrome b reductase 1	79901
206023_at	0.771128	0.691948	0.850307	5.5059	3.72707	0.000251556	0.00243862	up in NGCB	NMU	neuromedin U	10874
205495_s_at	0.769356	0.708526	0.830185	7.22488	4.42683	1.56528e-05	0.000239657	up in NGCB	GNLY	granulysin	10578
204745_x_at	0.768981	0.670394	0.867569	9.42413	5.56951	8.09629e-08	2.70909e-06	up in NGCB	MT1G	metallothionein 1G	4495
244050_at	0.768312	0.628452	0.908172	8.56112	5.13726	6.55682e-07	1.61702e-05	up in NGCB	HACD4	3-hydroxyacyl-CoA dehydratase 4	401494
205554_s_at	0.767768	0.64824	0.887296	6.89868	3.83546	0.00016754	0.00174514	up in NGCB	DNASE1L3	deoxyribonuclease 1 like 3	1776
1560520_at	0.766393	0.632732	0.900054	4.17738	6.19169	3.27636e-09	1.63147e-07	up in NGCB	LOC102724162	uncharacterized LOC102724162	102724162
241733_at	0.762365	0.686008	0.838721	5.21213	6.02851	7.76235e-09	3.45868e-07	up in NGCB	C18orf54	chromosome 18 open reading frame 54	162681
224523_s_at	0.762214	0.635939	0.88849	8.78274	8.61526	2.01783e-15	4.48476e-13	up in NGCB	CMSS1	cms1 ribosomal small subunit homolog (yeast)	84319
207655_s_at	0.7613	0.64583	0.876769	10.3528	7.02541	3.21122e-11	2.69284e-09	up in NGCB	BLNK	B-cell linker	29760
219424_at	0.760277	0.629486	0.891068	7.6159	4.12403	5.43985e-05	0.000683575	up in NGCB	EBI3	Epstein-Barr virus induced 3	10148
37145_at	0.759695	0.682624	0.836766	7.39527	3.99777	8.96689e-05	0.00103782	up in NGCB	GNLY	granulysin	10578
235758_at	0.758544	0.609473	0.907616	5.16181	6.54697	4.76609e-10	3.00214e-08	up in NGCB	PNMA6A	paraneoplastic Ma antigen family member 6A	84968
229391_s_at	0.758105	0.680117	0.836094	9.18868	5.33662	2.53532e-07	7.23101e-06	up in NGCB	FAM26F	family with sequence similarity 26 member F	441168
212386_at	0.757738	0.669601	0.845874	10.5793	7.45879	2.54295e-12	2.74124e-10	up in NGCB	TCF4	transcription factor 4	6925
216733_s_at	0.756021	0.663431	0.848611	8.09695	4.14193	5.06306e-05	0.000644246	up in NGCB	GATM	glycine amidinotransferase	2628
1552807_a_at	0.750045	0.680636	0.819453	9.35716	5.38513	2.00437e-07	5.89242e-06	up in NGCB	SIGLEC10	sialic acid binding Ig like lectin 10	89790
201839_s_at	0.749621	0.671309	0.827933	4.5488	2.84964	0.00483109	0.0260185	up in NGCB	EPCAM	epithelial cell adhesion molecule	4072
205681_at	0.748721	0.664088	0.833354	10.6213	4.24091	3.38966e-05	0.00045999	up in NGCB	BCL2A1	BCL2 related protein A1	597
213793_s_at	0.748416	0.656407	0.840425	6.48382	6.0357	7.47523e-09	3.36109e-07	up in NGCB	HOMER1	homer scaffolding protein 1	9456
215768_at	0.746938	0.672536	0.82134	4.32431	4.07841	6.52534e-05	0.000795303	up in NGCB	NA	NA	NA
237849_at	0.744907	0.66108	0.828734	4.22922	7.72433	5.16563e-13	6.6611e-11	up in NGCB	NA	NA	NA
210260_s_at	0.743241	0.669842	0.81664	10.573	9.23313	3.69484e-17	1.22434e-14	up in NGCB	TNFAIP8	TNF alpha induced protein 8	25816
219474_at	0.742581	0.659199	0.825963	5.83587	5.16057	5.875e-07	1.47437e-05	up in NGCB	C3orf52	chromosome 3 open reading frame 52	79669
210534_s_at	0.74221	0.666304	0.818115	5.25922	6.19461	3.22568e-09	1.60939e-07	up in NGCB	B9D1	B9 domain containing 1	27077
200952_s_at	0.741606	0.643368	0.839844	5.01235	5.69298	4.36158e-08	1.57095e-06	up in NGCB	CCND2	cyclin D2	894
243888_at	0.741112	0.571712	0.910513	4.27094	8.23301	2.256e-14	4.00476e-12	up in NGCB	NA	NA	NA
230110_at	0.739545	0.68423	0.794859	8.79303	6.68287	2.24076e-10	1.53142e-08	up in NGCB	MCOLN2	mucolipin 2	255231
235230_at	0.739533	0.531814	0.947253	5.81134	6.04525	7.10969e-09	3.22591e-07	up in NGCB	PLCXD2	phosphatidylinositol specific phospholipase C X domain containing 2	257068
226350_at	0.738277	0.660902	0.815652	7.2515	6.4973	6.26535e-10	3.80198e-08	up in NGCB	CHML	CHM like, Rab escort protein 2	1122
206637_at	0.738207	0.665666	0.810748	7.8372	3.83055	0.000170685	0.00177182	up in NGCB	P2RY14	purinergic receptor P2Y14	9934
222697_s_at	0.735474	0.613125	0.857823	7.47975	7.46695	2.42238e-12	2.62785e-10	up in NGCB	ABHD10	abhydrolase domain containing 10	55347
241871_at	0.735046	0.658242	0.81185	6.7359	3.41776	0.000763726	0.00597549	up in NGCB	CAMK4	calcium/calmodulin dependent protein kinase IV	814
218076_s_at	0.734457	0.674268	0.794645	9.06251	6.71948	1.82558e-10	1.27639e-08	up in NGCB	ARHGAP17	Rho GTPase activating protein 17	55114
204326_x_at	0.734175	0.648337	0.820013	9.13252	5.84766	1.9841e-08	7.84387e-07	up in NGCB	MT1X	metallothionein 1X	4501
202069_s_at	0.730837	0.646945	0.81473	8.0056	8.75275	8.36815e-16	2.04254e-13	up in NGCB	IDH3A	isocitrate dehydrogenase 3 (NAD(+)) alpha	3419
239231_at	0.729386	0.622725	0.836047	8.4143	8.47203	5.01496e-15	1.0308e-12	up in NGCB	ZNF101	zinc finger protein 101	94039
1566825_at	0.729239	0.644681	0.813797	5.19691	5.57754	7.77911e-08	2.61576e-06	up in NGCB	NA	NA	NA
202369_s_at	0.728997	0.61317	0.844824	8.09652	6.36306	1.30365e-09	7.27448e-08	up in NGCB	TRAM2	translocation associated membrane protein 2	9697
204912_at	0.728864	0.657649	0.800078	9.24113	8.33509	1.18982e-14	2.26666e-12	up in NGCB	IL10RA	interleukin 10 receptor subunit alpha	3587
232821_at	0.728686	0.662336	0.795035	5.64906	7.18115	1.30349e-11	1.20794e-09	up in NGCB	GTSF1L	gametocyte specific factor 1 like	149699
1554667_s_at	0.726943	0.568031	0.885855	7.64435	8.27703	1.71286e-14	3.16387e-12	up in NGCB	METTL8	methyltransferase like 8	79828
235714_at	0.72686	0.437198	1.01652	4.70028	9.71598	1.50674e-18	7.10182e-16	up in NGCB	GANC	glucosidase alpha, neutral C	2595
1565162_s_at	0.726117	0.576278	0.875957	4.82892	2.76713	0.00618119	0.0315611	up in NGCB	MGST1	microsomal glutathione S-transferase 1	4257
205677_s_at	0.725671	0.595314	0.856027	8.12306	6.27756	2.06869e-09	1.0907e-07	up in NGCB	DLEU1	deleted in lymphocytic leukemia 1	10301
209681_at	0.724955	0.652182	0.797727	6.25088	6.31115	1.72635e-09	9.30851e-08	up in NGCB	SLC19A2	solute carrier family 19 member 2	10560
219736_at	0.724001	0.627673	0.820329	5.01419	5.15555	6.01589e-07	1.50191e-05	up in NGCB	TRIM36	tripartite motif containing 36	55521
206110_at	0.723658	0.666226	0.78109	5.28439	5.2606	3.65319e-07	9.85874e-06	up in NGCB	NA	NA	NA
213638_at	0.723461	0.640913	0.80601	6.42415	4.66456	5.62472e-06	0.000100929	up in NGCB	PHACTR1	phosphatase and actin regulator 1	221692
227072_at	0.72344	0.659774	0.787105	7.44975	7.20891	1.10869e-11	1.05057e-09	up in NGCB	RTTN	rotatin	25914
224404_s_at	0.72151	0.563881	0.87914	6.56113	4.24036	3.3974e-05	0.000460606	up in NGCB	FCRL5	Fc receptor like 5	83416
205114_s_at	0.719781	0.652586	0.786976	8.82028	5.7279	3.65554e-08	1.35468e-06	up in NGCB	NA	NA	NA
241534_at	0.719546	0.590198	0.848893	5.99049	5.2937	3.11749e-07	8.59982e-06	up in NGCB	LOC100505549	uncharacterized LOC100505549	100505549
231303_at	0.719535	0.565194	0.873875	5.64504	4.26019	3.13233e-05	0.00043041	up in NGCB	LINC00158	long intergenic non-protein coding RNA 158	54072
209949_at	0.7194	0.627029	0.811771	7.59576	5.17829	5.40335e-07	1.37409e-05	up in NGCB	NCF2	neutrophil cytosolic factor 2	4688
223806_s_at	0.719215	0.631256	0.807175	5.85127	6.37673	1.21046e-09	6.81584e-08	up in NGCB	NAPSA	napsin A aspartic peptidase	9476
221428_s_at	0.718863	0.63339	0.804336	6.42645	6.3632	1.30267e-09	7.27448e-08	up in NGCB	TBL1XR1	transducin beta like 1 X-linked receptor 1	79718
228211_at	0.716509	0.645731	0.787288	6.19064	9.21475	4.16857e-17	1.35665e-14	up in NGCB	ERCC6L2	ERCC excision repair 6 like 2	375748
226264_at	0.714664	0.628011	0.801317	6.71948	6.56085	4.41446e-10	2.80652e-08	up in NGCB	SUSD1	sushi domain containing 1	64420
235593_at	0.713334	0.545855	0.880813	5.94238	6.52845	5.2787e-10	3.28716e-08	up in NGCB	ZEB2	zinc finger E-box binding homeobox 2	9839
219670_at	0.713229	0.625599	0.800858	6.73632	5.0098	1.18769e-06	2.68114e-05	up in NGCB	BEND5	BEN domain containing 5	79656
208690_s_at	0.712497	0.652064	0.77293	10.0712	7.59658	1.11613e-12	1.32088e-10	up in NGCB	PDLIM1	PDZ and LIM domain 1	9124
235676_at	0.711787	0.515078	0.908496	5.32889	6.69641	2.0774e-10	1.4305e-08	up in NGCB	SEC11C	SEC11 homolog C, signal peptidase complex subunit	90701
223282_at	0.71158	0.640544	0.782616	6.86656	6.00487	8.78465e-09	3.85787e-07	up in NGCB	TSHZ1	teashirt zinc finger homeobox 1	10194
206018_at	0.709318	0.640027	0.778608	4.84873	2.77725	0.00599904	0.0308442	up in NGCB	FOXG1	forkhead box G1	2290
206461_x_at	0.708707	0.575483	0.841931	10.0425	5.23418	4.14418e-07	1.09566e-05	up in NGCB	MT1H	metallothionein 1H	4496
202923_s_at	0.705667	0.481439	0.929894	7.72952	8.85479	4.33807e-16	1.14582e-13	up in NGCB	GCLC	glutamate-cysteine ligase catalytic subunit	2729
227045_at	0.704765	0.635671	0.773859	7.14059	6.78512	1.26222e-10	9.12855e-09	up in NGCB	ZNF614	zinc finger protein 614	80110
210354_at	0.704422	0.612529	0.796315	7.25046	3.60843	0.000388521	0.00345855	up in NGCB	IFNG	interferon gamma	3458
235965_at	0.703184	0.612179	0.794188	4.57404	4.72921	4.22937e-06	7.8841e-05	up in NGCB	NA	NA	NA
214238_at	0.702562	0.626566	0.778559	6.33434	5.31705	2.78628e-07	7.84448e-06	up in NGCB	NA	NA	NA
200598_s_at	0.702175	0.382974	1.02138	10.4932	8.40477	7.67205e-15	1.53091e-12	up in NGCB	NA	NA	NA
225998_at	0.702094	0.566616	0.837572	6.3995	5.67939	4.67112e-08	1.67142e-06	up in NGCB	GAB1	GRB2 associated binding protein 1	2549
238025_at	0.701849	0.634367	0.76933	7.01197	6.81615	1.05935e-10	7.83762e-09	up in NGCB	MLKL	mixed lineage kinase domain like	197259
206478_at	0.700313	0.523721	0.876905	5.15102	3.04009	0.00267866	0.0163364	up in NGCB	FAM30A	family with sequence similarity 30, member A	9834
217202_s_at	0.699641	0.608637	0.790645	8.11593	6.44527	8.33247e-10	4.88846e-08	up in NGCB	GLUL	glutamate-ammonia ligase	2752
213256_at	0.697446	0.429563	0.965328	6.75575	6.36579	1.28452e-09	7.19582e-08	up in NGCB	2003-03-01	membrane associated ring-CH-type finger 3	115123
219684_at	0.695518	0.605905	0.78513	7.10078	6.09583	5.44788e-09	2.55238e-07	up in NGCB	RTP4	receptor transporter protein 4	64108
203068_at	0.694594	0.6054	0.783788	6.24532	8.13825	4.07231e-14	6.59141e-12	up in NGCB	KLHL21	kelch like family member 21	9903
215017_s_at	0.693458	0.408737	0.978179	4.98388	4.65877	5.76921e-06	0.000102948	up in NGCB	FNBP1L	formin binding protein 1 like	54874
205404_at	0.693313	0.50842	0.878205	8.16878	3.64086	0.000345356	0.00314601	up in NGCB	HSD11B1	hydroxysteroid 11-beta dehydrogenase 1	3290
213566_at	0.693297	0.604435	0.782159	8.55225	5.80701	2.4437e-08	9.44234e-07	up in NGCB	RNASE6	ribonuclease A family member k6	6039
225619_at	0.693274	0.595286	0.791262	6.35264	5.79316	2.62292e-08	1.00637e-06	up in NGCB	SLAIN1	SLAIN motif family member 1	122060
221241_s_at	0.690798	0.591036	0.790561	5.56396	6.87482	7.59675e-11	5.82542e-09	up in NGCB	BCL2L14	BCL2 like 14	79370
1552613_s_at	0.690332	0.364502	1.01616	8.07756	7.38687	3.89577e-12	4.01889e-10	up in NGCB	CDC42SE2	CDC42 small effector 2	56990
1553645_at	0.688573	0.614843	0.762304	5.96532	4.43001	1.54444e-05	0.000236864	up in NGCB	CCDC141	coiled-coil domain containing 141	285025
229543_at	0.687128	0.627767	0.746489	7.50754	4.62196	6.77641e-06	0.000117936	up in NGCB	FAM26F	family with sequence similarity 26 member F	441168
205861_at	0.685932	0.611001	0.760864	9.50822	5.30051	3.01704e-07	8.37769e-06	up in NGCB	SPIB	Spi-B transcription factor	6689
235650_at	0.685769	0.57732	0.794218	5.16566	5.58567	7.47051e-08	2.5213e-06	up in NGCB	CDHR3	cadherin related family member 3	222256
224406_s_at	0.685494	0.628961	0.742028	8.66417	3.94044	0.000112075	0.00124826	up in NGCB	FCRL5	Fc receptor like 5	83416
206039_at	0.685333	0.625378	0.745287	7.60662	3.85981	0.000152734	0.00160723	up in NGCB	RAB33A	RAB33A, member RAS oncogene family	9363
218817_at	0.684668	0.598991	0.770346	7.66277	7.75011	4.4184e-13	5.82111e-11	up in NGCB	SPCS3	signal peptidase complex subunit 3	60559
206654_s_at	0.682427	0.600469	0.764386	5.16422	7.61538	9.96934e-13	1.20592e-10	up in NGCB	POLR3G	RNA polymerase III subunit G	10622
210524_x_at	0.681936	0.42769	0.936183	8.03399	6.93421	5.41647e-11	4.26723e-09	up in NGCB	NA	NA	NA
215517_at	0.680993	0.46763	0.894357	4.8827	5.29729	3.06416e-07	8.49129e-06	up in NGCB	PYGO1	pygopus family PHD finger 1	26108
226683_at	0.67985	0.530902	0.828798	9.17684	7.36942	4.31908e-12	4.4305e-10	up in NGCB	SNX18	sorting nexin 18	112574
222735_at	0.679148	0.587616	0.770679	7.34619	6.01203	8.46197e-09	3.74925e-07	up in NGCB	TMEM38B	transmembrane protein 38B	55151
219740_at	0.678617	0.5799	0.777333	4.67335	5.86856	1.78185e-08	7.18455e-07	up in NGCB	VASH2	vasohibin 2	79805
215223_s_at	0.678366	0.604352	0.752379	9.1526	4.84092	2.567e-06	5.17233e-05	up in NGCB	NA	NA	NA
204220_at	0.677649	0.573319	0.781979	9.90894	6.75602	1.48691e-10	1.0627e-08	up in NGCB	GMFG	glia maturation factor gamma	9535
217165_x_at	0.676355	0.259406	1.0933	8.96104	6.04527	7.10919e-09	3.22591e-07	up in NGCB	MT1F	metallothionein 1F	4494
239451_at	0.675215	0.540264	0.810165	5.01482	7.29958	6.51845e-12	6.51547e-10	up in NGCB	NA	NA	NA
214617_at	0.674944	0.581807	0.768081	9.38599	4.64191	6.2113e-06	0.000109585	up in NGCB	PRF1	perforin 1	5551
220832_at	0.673812	0.590975	0.75665	5.3646	6.12041	4.78411e-09	2.29248e-07	up in NGCB	TLR8	toll like receptor 8	51311
225764_at	0.673631	0.537524	0.809738	7.8434	6.11428	4.94181e-09	2.35155e-07	up in NGCB	ETV6	ETS variant 6	2120
214786_at	0.672923	0.600245	0.745601	6.70792	6.97908	4.19003e-11	3.41415e-09	up in NGCB	MAP3K1	mitogen-activated protein kinase kinase kinase 1	4214
1565951_s_at	0.670778	0.561083	0.780473	3.83571	6.34132	1.46661e-09	8.05898e-08	up in NGCB	CHML	CHM like, Rab escort protein 2	1122
242281_at	0.670542	0.557931	0.783153	6.45808	5.61141	6.57021e-08	2.25787e-06	up in NGCB	GLUL	glutamate-ammonia ligase	2752
218888_s_at	0.669712	0.609858	0.729567	7.28363	5.81951	2.29235e-08	8.92693e-07	up in NGCB	NETO2	neuropilin and tolloid like 2	81831
206675_s_at	0.668769	0.596826	0.740712	5.13727	6.94291	5.15365e-11	4.0917e-09	up in NGCB	SKIL	SKI like proto-oncogene	6498
221551_x_at	0.668661	0.58728	0.750042	5.59481	8.09967	5.17446e-14	8.27233e-12	up in NGCB	ST6GALNAC4	ST6 N-acetylgalactosaminide alpha-2,6-sialyltransferase 4	27090
1553042_a_at	0.668117	0.582849	0.753384	6.00274	6.85781	8.36712e-11	6.36262e-09	up in NGCB	NFKBID	NFKB inhibitor delta	84807
209911_x_at	0.66745	0.582955	0.751946	8.66584	5.03986	1.03342e-06	2.37725e-05	up in NGCB	HIST1H2BD	histone cluster 1 H2B family member d	3017
1552806_a_at	0.66677	0.605271	0.728269	5.98309	5.41235	1.75563e-07	5.30048e-06	up in NGCB	SIGLEC10	sialic acid binding Ig like lectin 10	89790
207111_at	0.66623	0.585282	0.747178	5.62662	4.94394	1.60774e-06	3.46213e-05	up in NGCB	ADGRE1	adhesion G protein-coupled receptor E1	2015
219976_at	0.665907	0.592143	0.73967	4.23695	5.18863	5.14542e-07	1.32066e-05	up in NGCB	HOOK1	hook microtubule tethering protein 1	51361
209790_s_at	0.665245	0.539925	0.790565	6.98746	7.6644	7.42078e-13	9.20026e-11	up in NGCB	CASP6	caspase 6	839
212129_at	0.66508	0.465042	0.865118	9.54523	12.4955	6.56689e-27	1.63202e-23	up in NGCB	NIPA2	non imprinted in Prader-Willi/Angelman syndrome 2	81614
208296_x_at	0.665063	0.60089	0.729236	10.5955	9.31316	2.18329e-17	7.41438e-15	up in NGCB	TNFAIP8	TNF alpha induced protein 8	25816
228964_at	0.664468	0.595668	0.733268	8.36258	5.24951	3.85208e-07	1.03393e-05	up in NGCB	PRDM1	PR/SET domain 1	639
1559067_a_at	0.664071	0.567292	0.760849	5.1701	4.86808	2.27062e-06	4.64098e-05	up in NGCB	LOC158402	uncharacterized LOC158402	158402
203798_s_at	0.662732	0.573346	0.752118	3.53832	4.58632	7.91173e-06	0.0001348	up in NGCB	VSNL1	visinin like 1	7447
231188_at	0.661433	0.5591	0.763766	6.1509	8.82024	5.42074e-16	1.39801e-13	up in NGCB	ZSCAN2	zinc finger and SCAN domain containing 2	54993
209629_s_at	0.661406	0.583769	0.739043	7.48359	5.14319	6.37637e-07	1.57822e-05	up in NGCB	NXT2	nuclear transport factor 2 like export factor 2	55916
219683_at	0.659568	0.564855	0.754282	4.50747	5.52625	1.00339e-07	3.28504e-06	up in NGCB	FZD3	frizzled class receptor 3	7976
211269_s_at	0.659199	0.574514	0.743884	7.49609	5.05493	9.6358e-07	2.24952e-05	up in NGCB	IL2RA	interleukin 2 receptor subunit alpha	3559
219118_at	0.658582	0.454925	0.862238	8.18833	6.03923	7.33803e-09	3.30483e-07	up in NGCB	FKBP11	FK506 binding protein 11	51303
208581_x_at	0.658361	0.411628	0.905094	10.2125	5.11499	7.27967e-07	1.76739e-05	up in NGCB	MT1X	metallothionein 1X	4501
227458_at	0.658137	0.5269	0.789374	7.31382	4.65453	5.87758e-06	0.000104608	up in NGCB	CD274	CD274 molecule	29126
1555733_s_at	0.657547	0.498162	0.816932	4.1495	5.17188	5.5695e-07	1.40978e-05	up in NGCB	AP1S3	adaptor related protein complex 1 sigma 3 subunit	130340
210154_at	0.657101	0.574277	0.739924	7.93013	5.91005	1.43839e-08	5.95787e-07	up in NGCB	ME2	malic enzyme 2	4200
226556_at	0.657086	0.589118	0.725053	7.3918	4.98535	1.32945e-06	2.9476e-05	up in NGCB	MAP3K13	mitogen-activated protein kinase kinase kinase 13	9175
204935_at	0.655622	0.503176	0.808068	4.82341	6.91997	5.87472e-11	4.59514e-09	up in NGCB	PTPN2	protein tyrosine phosphatase, non-receptor type 2	5771
209193_at	0.65548	0.584049	0.726912	8.05156	7.52761	1.68714e-12	1.88639e-10	up in NGCB	PIM1	Pim-1 proto-oncogene, serine/threonine kinase	5292
223565_at	0.655184	0.461281	0.849086	7.9953	4.12305	5.46124e-05	0.000685319	up in NGCB	MZB1	marginal zone B and B1 cell specific protein	51237
206843_at	0.654984	0.572008	0.73796	4.64773	7.63935	8.63004e-13	1.05795e-10	up in NGCB	CRYBA4	crystallin beta A4	1413
225647_s_at	0.654699	0.471188	0.83821	9.3577	5.00047	1.23996e-06	2.7694e-05	up in NGCB	CTSC	cathepsin C	1075
220172_at	0.65127	0.56538	0.73716	5.48167	6.62341	3.12106e-10	2.04854e-08	up in NGCB	DCAF17	DDB1 and CUL4 associated factor 17	80067
232352_at	0.651198	0.393837	0.908559	5.48355	7.25547	8.44431e-12	8.21517e-10	up in NGCB	ISL2	ISL LIM homeobox 2	64843
229103_at	0.650984	0.573543	0.728425	4.18751	3.83097	0.000170416	0.00176937	up in NGCB	NA	NA	NA
217924_at	0.65087	0.47405	0.82769	6.16793	9.04031	1.30323e-16	3.89367e-14	up in NGCB	C6orf106	chromosome 6 open reading frame 106	64771
242277_at	0.650847	0.524602	0.777092	5.24281	4.97703	1.38133e-06	3.04287e-05	up in NGCB	NA	NA	NA
211862_x_at	0.649703	0.57312	0.726286	7.2033	7.77738	3.74395e-13	4.96846e-11	up in NGCB	CFLAR	CASP8 and FADD like apoptosis regulator	8837
239741_at	0.64968	0.52938	0.76998	3.50529	4.49084	1.19286e-05	0.000190868	up in NGCB	PYGO1	pygopus family PHD finger 1	26108
1560156_at	0.649508	0.576237	0.722779	7.09139	4.78695	3.27077e-06	6.38677e-05	up in NGCB	NA	NA	NA
241383_at	0.64934	0.572404	0.726277	4.02015	8.75549	8.22215e-16	2.02498e-13	up in NGCB	ZNF385C	zinc finger protein 385C	201181
230052_s_at	0.648628	0.530774	0.766481	6.84016	5.55043	8.901e-08	2.94768e-06	up in NGCB	NFKBID	NFKB inhibitor delta	84807
214455_at	0.648088	0.536292	0.759885	4.69825	3.97068	9.96636e-05	0.0011324	up in NGCB	NA	NA	NA
236798_at	0.647969	0.521757	0.77418	7.26781	6.88772	7.0594e-11	5.42097e-09	up in NGCB	LINC00888	long intergenic non-protein coding RNA 888	100505687
213891_s_at	0.647902	0.461703	0.834102	10.0917	6.82162	1.02707e-10	7.61939e-09	up in NGCB	TCF4	transcription factor 4	6925
221185_s_at	0.645649	0.574447	0.71685	6.99895	3.54412	0.000489517	0.00417027	up in NGCB	IQCG	IQ motif containing G	84223
206302_s_at	0.645629	0.575626	0.715632	8.44129	6.31916	1.65325e-09	8.95854e-08	up in NGCB	NA	NA	NA
225943_at	0.645506	0.5292	0.761811	6.87703	7.62591	9.35731e-13	1.13691e-10	up in NGCB	NLN	neurolysin	57486
230550_at	0.644358	0.528242	0.760474	6.81065	3.59263	0.000411328	0.0036244	up in NGCB	MS4A6A	membrane spanning 4-domains A6A	64231
204049_s_at	0.643331	0.568176	0.718486	7.85603	5.67473	4.78195e-08	1.70328e-06	up in NGCB	PHACTR2	phosphatase and actin regulator 2	9749
241682_at	0.643197	0.564086	0.722309	5.96058	5.40807	1.79265e-07	5.39423e-06	up in NGCB	KLHL23	kelch like family member 23	151230
232286_at	0.641572	0.476753	0.806391	5.88055	4.57835	8.18972e-06	0.000138931	up in NGCB	NA	NA	NA
228362_s_at	0.641476	0.548261	0.73469	5.05845	5.14499	6.32262e-07	1.56698e-05	up in NGCB	FAM26F	family with sequence similarity 26 member F	441168
224374_s_at	0.641137	0.547051	0.735223	7.93731	6.23162	2.64699e-09	1.35636e-07	up in NGCB	EMILIN2	elastin microfibril interfacer 2	84034
200704_at	0.640951	0.57265	0.709252	10.6369	6.80324	1.13951e-10	8.36277e-09	up in NGCB	LITAF	lipopolysaccharide induced TNF factor	9516
225532_at	0.640655	0.536611	0.744698	6.59384	6.67022	2.40475e-10	1.62723e-08	up in NGCB	CABLES1	Cdk5 and Abl enzyme substrate 1	91768
227624_at	0.639975	0.571661	0.708289	6.77609	9.02688	1.42225e-16	4.22615e-14	up in NGCB	TET2	tet methylcytosine dioxygenase 2	54790
202625_at	0.639853	0.541503	0.738202	9.75705	9.12548	7.47772e-17	2.32298e-14	up in NGCB	LYN	LYN proto-oncogene, Src family tyrosine kinase	4067
208485_x_at	0.639833	0.544701	0.734964	7.23698	7.87837	2.02242e-13	2.84256e-11	up in NGCB	CFLAR	CASP8 and FADD like apoptosis regulator	8837
212133_at	0.639803	0.432376	0.847229	7.5878	9.54176	4.81243e-18	1.89295e-15	up in NGCB	NIPA2	non imprinted in Prader-Willi/Angelman syndrome 2	81614
203178_at	0.639446	0.575979	0.702914	8.23615	3.89932	0.000131317	0.0014178	up in NGCB	GATM	glycine amidinotransferase	2628
237009_at	0.639332	0.57458	0.704084	5.21031	3.58267	0.000426355	0.00373248	up in NGCB	NA	NA	NA
202962_at	0.639165	0.579767	0.698562	6.57715	7.74921	4.44253e-13	5.83883e-11	up in NGCB	KIF13B	kinesin family member 13B	23303
201858_s_at	0.639128	0.555679	0.722577	10.8111	5.55742	8.59759e-08	2.85759e-06	up in NGCB	SRGN	serglycin	5552
218772_x_at	0.638188	0.554557	0.721819	6.96131	5.46794	1.33747e-07	4.19783e-06	up in NGCB	TMEM38B	transmembrane protein 38B	55151
242747_at	0.637604	0.539362	0.735846	5.03768	4.28705	2.80468e-05	0.000392892	up in NGCB	NA	NA	NA
1552612_at	0.637356	0.561313	0.7134	7.29722	6.82689	9.96924e-11	7.43613e-09	up in NGCB	CDC42SE2	CDC42 small effector 2	56990
229390_at	0.637259	0.551756	0.722761	10.3306	5.21991	4.43562e-07	1.15982e-05	up in NGCB	FAM26F	family with sequence similarity 26 member F	441168
207697_x_at	0.63671	0.559789	0.713631	7.69948	5.28916	3.18607e-07	8.76249e-06	up in NGCB	LILRB2	leukocyte immunoglobulin like receptor B2	10288
210321_at	0.636404	0.555721	0.717087	7.87641	3.46347	0.000651169	0.00524578	up in NGCB	GZMH	granzyme H	2999
206519_x_at	0.635435	0.499699	0.771171	3.30006	5.18911	5.13358e-07	1.3196e-05	up in NGCB	SIGLEC6	sialic acid binding Ig like lectin 6	946
221727_at	0.635206	0.299764	0.970649	7.44661	5.66225	5.09195e-08	1.79037e-06	up in NGCB	SUB1	SUB1 homolog, transcriptional regulator	10923
225307_at	0.635145	0.554956	0.715333	8.24714	7.61378	1.00657e-12	1.21489e-10	up in NGCB	ZNF511	zinc finger protein 511	118472
230747_s_at	0.634521	0.492253	0.776789	6.94911	5.3827	2.0281e-07	5.94883e-06	up in NGCB	TTC39C	tetratricopeptide repeat domain 39C	125488
231963_at	0.634259	0.561438	0.707081	7.39327	4.03008	7.89921e-05	0.000932403	up in NGCB	ANKRD33B	ankyrin repeat domain 33B	651746
239629_at	0.634147	0.512986	0.755309	7.18094	4.90836	1.89126e-06	3.96795e-05	up in NGCB	CFLAR	CASP8 and FADD like apoptosis regulator	8837
204798_at	0.633804	0.542767	0.72484	6.83566	5.45628	1.41619e-07	4.40948e-06	up in NGCB	MYB	MYB proto-oncogene, transcription factor	4602
227582_at	0.633234	0.550975	0.715494	5.69834	7.41858	3.22878e-12	3.38186e-10	up in NGCB	KLHDC9	kelch domain containing 9	126823
214369_s_at	0.633118	0.487725	0.778512	7.50677	4.17563	4.42018e-05	0.000574182	up in NGCB	RASGRP2	RAS guanyl releasing protein 2	10235
212398_at	0.632264	0.529296	0.735233	6.8277	6.00487	8.78472e-09	3.85787e-07	up in NGCB	RDX	radixin	5962
204642_at	0.632052	0.538833	0.725272	6.80627	5.84662	1.99477e-08	7.87366e-07	up in NGCB	S1PR1	sphingosine-1-phosphate receptor 1	1901
210754_s_at	0.631366	0.5565	0.706232	9.6676	6.73349	1.6876e-10	1.19057e-08	up in NGCB	LYN	LYN proto-oncogene, Src family tyrosine kinase	4067
209624_s_at	0.631152	0.551249	0.711055	6.35265	7.80402	3.18385e-13	4.28761e-11	up in NGCB	MCCC2	methylcrotonoyl-CoA carboxylase 2	64087
203967_at	0.631033	0.549996	0.71207	5.9489	5.01105	1.18087e-06	2.66793e-05	up in NGCB	CDC6	cell division cycle 6	990
241993_x_at	0.630627	0.556038	0.705216	7.20581	8.4726	4.99688e-15	1.0308e-12	up in NGCB	NA	NA	NA
236279_at	0.629822	0.466453	0.79319	4.73395	5.97013	1.05301e-08	4.50898e-07	up in NGCB	NA	NA	NA
244774_at	0.629664	0.536891	0.722438	6.44779	4.90296	1.93831e-06	4.05266e-05	up in NGCB	PHACTR2	phosphatase and actin regulator 2	9749
204007_at	0.629396	0.497736	0.761056	6.19805	4.11011	5.75139e-05	0.000716308	up in NGCB	FCGR3B	Fc fragment of IgG receptor IIIb	2215
223759_s_at	0.629334	0.554169	0.704498	6.11149	6.42633	9.24058e-10	5.37478e-08	up in NGCB	GSG2	germ cell associated 2, haspin	83903
230896_at	0.629001	0.511793	0.746209	6.95563	3.06216	0.00249701	0.015439	up in NGCB	BEND4	BEN domain containing 4	389206
219733_s_at	0.628679	0.552894	0.704463	7.1522	7.02065	3.30035e-11	2.75491e-09	up in NGCB	SLC27A5	solute carrier family 27 member 5	10998
209806_at	0.628018	0.558661	0.697375	10.132	4.46407	1.33692e-05	0.000209926	up in NGCB	HIST1H2BK	histone cluster 1 H2B family member k	85236
244347_at	0.627951	0.473464	0.782437	5.11191	5.97443	1.0297e-08	4.42255e-07	up in NGCB	NA	NA	NA
201695_s_at	0.627633	0.467979	0.787287	8.09453	7.21413	1.07541e-11	1.02167e-09	up in NGCB	PNP	purine nucleoside phosphorylase	4860
224480_s_at	0.627493	0.565016	0.68997	4.41787	4.5001	1.14663e-05	0.000184496	up in NGCB	GPAT3	glycerol-3-phosphate acyltransferase 3	84803
237030_at	0.626857	0.444135	0.809578	5.49384	6.04452	7.13698e-09	3.23293e-07	up in NGCB	ACPP	acid phosphatase, prostate	55
1552307_a_at	0.626754	0.502013	0.751496	6.17897	5.48899	1.20596e-07	3.84916e-06	up in NGCB	TTC39C	tetratricopeptide repeat domain 39C	125488
235924_at	0.625467	0.511428	0.739506	5.5011	4.13168	5.27572e-05	0.000665705	up in NGCB	FRK	fyn related Src family tyrosine kinase	2444
1554992_at	0.625443	0.48056	0.770325	5.52754	8.51384	3.84732e-15	7.99819e-13	up in NGCB	RASGRF1	Ras protein specific guanine nucleotide releasing factor 1	5923
214890_s_at	0.624976	0.528757	0.721195	4.68541	4.44788	1.43196e-05	0.000222106	up in NGCB	FAM149A	family with sequence similarity 149 member A	25854
228661_s_at	0.624938	0.531789	0.718087	6.3923	5.4666	1.34629e-07	4.21823e-06	up in NGCB	LOC102606465	uncharacterized LOC102606465	102606465
206034_at	0.624521	0.517055	0.731986	6.6795	6.42062	9.53289e-10	5.50381e-08	up in NGCB	SERPINB8	serpin family B member 8	5271
223283_s_at	0.624135	0.542242	0.706029	6.91828	5.62448	6.15431e-08	2.12563e-06	up in NGCB	TSHZ1	teashirt zinc finger homeobox 1	10194
236099_at	0.623705	0.526921	0.720488	7.0057	3.23627	0.00141559	0.00982197	up in NGCB	NA	NA	NA
228376_at	0.623612	0.488396	0.758828	7.33823	4.15454	4.81267e-05	0.000618263	up in NGCB	GGTA1P	glycoprotein, alpha-galactosyltransferase 1 pseudogene	2681
230259_at	0.623395	0.501631	0.745158	6.97543	6.83339	9.6088e-11	7.2066e-09	up in NGCB	FUOM	fucose mutarotase	282969
222555_s_at	0.622624	0.499362	0.745885	7.56778	7.05363	2.7295e-11	2.33545e-09	up in NGCB	MRPL44	mitochondrial ribosomal protein L44	65080
226982_at	0.620279	0.547272	0.693285	6.94963	5.12511	6.94197e-07	1.69974e-05	up in NGCB	ELL2	elongation factor for RNA polymerase II 2	22936
224192_at	0.620156	0.530373	0.70994	4.90965	5.24927	3.85654e-07	1.03462e-05	up in NGCB	FCRL2	Fc receptor like 2	79368
204048_s_at	0.619789	0.428039	0.811538	7.70341	5.47841	1.27036e-07	4.02649e-06	up in NGCB	PHACTR2	phosphatase and actin regulator 2	9749
212593_s_at	0.619742	0.494689	0.744794	10.4189	6.05687	6.68862e-09	3.06025e-07	up in NGCB	NA	NA	NA
244172_at	0.619473	0.494955	0.743991	7.0791	4.71798	4.44513e-06	8.23019e-05	up in NGCB	NA	NA	NA
204929_s_at	0.619239	0.543163	0.695315	7.87315	5.23288	4.17007e-07	1.09975e-05	up in NGCB	VAMP5	vesicle associated membrane protein 5	10791
220937_s_at	0.618941	0.554172	0.68371	6.7865	7.70665	5.74923e-13	7.29325e-11	up in NGCB	ST6GALNAC4	ST6 N-acetylgalactosaminide alpha-2,6-sialyltransferase 4	27090
228977_at	0.618763	0.529231	0.708294	4.87305	5.22867	4.25446e-07	1.11833e-05	up in NGCB	LOC729680	uncharacterized LOC729680	729680
201554_x_at	0.617975	0.555573	0.680377	9.19489	6.0737	6.1221e-09	2.82947e-07	up in NGCB	GYG1	glycogenin 1	2992
230777_s_at	0.617785	0.437206	0.798364	7.76544	3.67079	0.000309575	0.00287736	up in NGCB	PRDM15	PR/SET domain 15	63977
209615_s_at	0.617079	0.53165	0.702507	4.25846	8.34593	1.11142e-14	2.14724e-12	up in NGCB	PAK1	p21 (RAC1) activated kinase 1	5058
200599_s_at	0.617056	0.54097	0.693142	11.1108	8.96494	2.12687e-16	6.0252e-14	up in NGCB	NA	NA	NA
214916_x_at	0.615798	0.539205	0.692391	6.25128	5.00969	1.18833e-06	2.68147e-05	up in NGCB	NA	NA	NA
228275_at	0.615141	0.34393	0.886352	6.41254	6.8969	6.70024e-11	5.15966e-09	up in NGCB	LINC00888	long intergenic non-protein coding RNA 888	100505687
229710_at	0.614696	0.534549	0.694842	7.45061	7.4635	2.47269e-12	2.67183e-10	up in NGCB	ERCC6L2	ERCC excision repair 6 like 2	375748
220358_at	0.614487	0.522827	0.706147	6.61208	5.62787	6.05084e-08	2.09386e-06	up in NGCB	BATF3	basic leucine zipper ATF-like transcription factor 3	55509
213454_at	0.614334	0.545638	0.683031	7.47879	5.67514	4.77203e-08	1.70275e-06	up in NGCB	NA	NA	NA
237563_s_at	0.614251	0.520666	0.707836	7.17981	6.64401	2.78316e-10	1.85799e-08	up in NGCB	NA	NA	NA
1560940_at	0.614251	0.476403	0.752099	3.36571	6.3837	1.16547e-09	6.61015e-08	up in NGCB	SACS-AS1	SACS antisense RNA 1	100506680
227506_at	0.614246	0.487475	0.741018	5.10561	5.04194	1.02347e-06	2.36012e-05	up in NGCB	SLC16A9	solute carrier family 16 member 9	220963
221558_s_at	0.613913	0.520556	0.707271	8.14708	4.11267	5.69295e-05	0.000709996	up in NGCB	LEF1	lymphoid enhancer binding factor 1	51176
230718_at	0.613149	0.51342	0.712878	4.04458	4.37625	1.93615e-05	0.000287896	up in NGCB	HSF5	heat shock transcription factor 5	124535
215011_at	0.611794	0.528591	0.694997	5.13881	5.38144	2.04058e-07	5.97903e-06	up in NGCB	NA	NA	NA
228261_at	0.611784	0.458514	0.765054	6.16748	6.42342	9.38815e-10	5.44323e-08	up in NGCB	MIB2	mindbomb E3 ubiquitin protein ligase 2	142678
238581_at	0.611666	0.36306	0.860273	7.44371	3.28575	0.00119947	0.0085794	up in NGCB	GBP5	guanylate binding protein 5	115362
226382_at	0.610667	0.462167	0.759166	7.19154	4.48868	1.20394e-05	0.000192378	up in NGCB	NA	NA	NA
212594_at	0.610539	0.412636	0.808441	7.51418	5.00487	1.21507e-06	2.72271e-05	up in NGCB	NA	NA	NA
231931_at	0.609703	0.532964	0.686442	6.48029	3.51517	0.000542623	0.00453292	up in NGCB	PRDM15	PR/SET domain 15	63977
200706_s_at	0.60889	0.52529	0.69249	9.30057	5.97011	1.05313e-08	4.50898e-07	up in NGCB	LITAF	lipopolysaccharide induced TNF factor	9516
207901_at	0.60694	0.474078	0.739801	3.34683	3.61867	0.000374366	0.00335824	up in NGCB	IL12B	interleukin 12B	3593
216449_x_at	0.606891	0.506468	0.707313	10.0353	8.734	9.43896e-16	2.2536e-13	up in NGCB	HSP90B1	heat shock protein 90 beta family member 1	7184
227014_at	0.606824	0.462208	0.75144	7.2958	6.52954	5.24706e-10	3.27492e-08	up in NGCB	ASPHD2	aspartate beta-hydroxylase domain containing 2	57168
202833_s_at	0.605909	0.52732	0.684498	7.81264	3.07484	0.00239789	0.0149612	up in NGCB	SERPINA1	serpin family A member 1	5265
229764_at	0.605077	0.514677	0.695476	4.78765	4.23008	3.54308e-05	0.000476551	up in NGCB	TPRG1	tumor protein p63 regulated 1	285386
204834_at	0.605056	0.542356	0.667756	8.35335	3.79082	0.000198287	0.00200654	up in NGCB	FGL2	fibrinogen like 2	10875
1553708_at	0.604181	0.529829	0.678532	3.73207	3.78586	0.000202011	0.00203773	up in NGCB	LINC00525	long intergenic non-protein coding RNA 525	84847
202345_s_at	0.603573	0.534879	0.672266	11.217	7.13279	1.72669e-11	1.56303e-09	up in NGCB	FABP5	fatty acid binding protein 5	2171
219117_s_at	0.603081	0.51799	0.688171	9.69153	5.81078	2.39713e-08	9.29524e-07	up in NGCB	FKBP11	FK506 binding protein 11	51303
209037_s_at	0.60282	0.526684	0.678956	7.76845	5.38764	1.98007e-07	5.83614e-06	up in NGCB	EHD1	EH domain containing 1	10938
213599_at	0.60248	0.492672	0.712288	7.89287	4.84694	2.49823e-06	5.05143e-05	up in NGCB	OIP5	Opa interacting protein 5	11339
222634_s_at	0.602437	0.519785	0.685088	8.09166	6.62616	3.07363e-10	2.02227e-08	up in NGCB	TBL1XR1	transducin beta like 1 X-linked receptor 1	79718
204993_at	0.601843	0.394233	0.809453	6.2457	5.35584	2.31028e-07	6.67288e-06	up in NGCB	GNAZ	G protein subunit alpha z	2781
228759_at	0.60145	0.541311	0.661589	6.13027	10.1464	8.29831e-20	5.04122e-17	up in NGCB	CREB3L2	cAMP responsive element binding protein 3 like 2	64764
214889_at	0.601312	0.502817	0.699808	4.54048	5.06797	9.06848e-07	2.13623e-05	up in NGCB	FAM149A	family with sequence similarity 149 member A	25854
210753_s_at	0.600746	0.392453	0.809039	5.19634	5.00877	1.19339e-06	2.69085e-05	up in NGCB	EPHB1	EPH receptor B1	2047
218051_s_at	0.600266	0.519818	0.680715	6.983	5.64211	5.63397e-08	1.96327e-06	up in NGCB	NT5DC2	5'-nucleotidase domain containing 2	64943
205542_at	0.600224	0.53836	0.662089	6.22067	2.72934	0.00690712	0.0343941	up in NGCB	STEAP1	STEAP family member 1	26872
233085_s_at	0.600102	0.471912	0.728293	7.99056	7.29093	6.85829e-12	6.80539e-10	up in NGCB	NABP1	nucleic acid binding protein 1	64859
224193_s_at	0.599921	0.530388	0.669454	5.36986	4.97283	1.40827e-06	3.08854e-05	up in NGCB	FCRL2	Fc receptor like 2	79368
1554015_a_at	0.597816	0.440578	0.755055	5.86713	7.63748	8.72814e-13	1.0652e-10	up in NGCB	CHD2	chromodomain helicase DNA binding protein 2	1106
216915_s_at	0.597476	0.39055	0.804402	5.87651	5.32104	2.73323e-07	7.71101e-06	up in NGCB	PTPN12	protein tyrosine phosphatase, non-receptor type 12	5782
230402_at	0.597181	0.510918	0.683445	5.70626	7.6069	1.04905e-12	1.25782e-10	up in NGCB	DUSP15	dual specificity phosphatase 15	128853
211316_x_at	0.595997	0.52302	0.668974	7.88056	7.74465	4.56714e-13	5.95962e-11	up in NGCB	CFLAR	CASP8 and FADD like apoptosis regulator	8837
209575_at	0.59585	0.512184	0.679516	8.33701	6.53202	5.17586e-10	3.24081e-08	up in NGCB	IL10RB	interleukin 10 receptor subunit beta	3588
203588_s_at	0.595328	0.397828	0.792829	7.24967	6.685	2.21418e-10	1.51515e-08	up in NGCB	TFDP2	transcription factor Dp-2	7029
227755_at	0.594975	0.47635	0.713601	6.75223	6.06496	6.41028e-09	2.94275e-07	up in NGCB	ERN1	endoplasmic reticulum to nucleus signaling 1	2081
226603_at	0.594972	0.499004	0.69094	7.80592	5.48149	1.2513e-07	3.97733e-06	up in NGCB	SAMD9L	sterile alpha motif domain containing 9 like	219285
204059_s_at	0.593668	0.514944	0.672393	6.72457	3.31828	0.00107456	0.00784717	up in NGCB	ME1	malic enzyme 1	4199
202922_at	0.59323	0.433211	0.753249	7.35128	7.18473	1.2766e-11	1.18907e-09	up in NGCB	GCLC	glutamate-cysteine ligase catalytic subunit	2729
224401_s_at	0.592166	0.51489	0.669442	4.81697	3.33896	0.00100158	0.00742021	up in NGCB	FCRL4	Fc receptor like 4	83417
207979_s_at	0.592015	0.522164	0.661866	6.96427	4.01473	8.39039e-05	0.000981679	up in NGCB	CD8B	CD8b molecule	926
244035_at	0.592014	0.491718	0.69231	6.84521	3.81316	0.000182285	0.00187444	up in NGCB	NA	NA	NA
214469_at	0.590594	0.514313	0.666875	6.27271	4.25163	3.24425e-05	0.000443117	up in NGCB	HIST1H2AE	histone cluster 1 H2A family member e	3012
218872_at	0.58982	0.364924	0.814717	7.99429	4.28155	2.869e-05	0.000399956	up in NGCB	TESC	tescalcin	54997
224839_s_at	0.589161	0.478643	0.699678	6.26786	5.29637	3.07765e-07	8.51572e-06	up in NGCB	GPT2	glutamic--pyruvic transaminase 2	84706
1554768_a_at	0.588729	0.515724	0.661733	7.94283	4.30145	2.64286e-05	0.0003729	up in NGCB	MAD2L1	MAD2 mitotic arrest deficient-like 1 (yeast)	4085
220377_at	0.588266	0.494221	0.68231	6.5898	3.48089	0.000612498	0.00499378	up in NGCB	FAM30A	family with sequence similarity 30, member A	9834
222736_s_at	0.587786	0.497749	0.677822	6.48378	5.84233	2.03917e-08	8.03253e-07	up in NGCB	TMEM38B	transmembrane protein 38B	55151
207160_at	0.5874	0.502394	0.672407	4.14851	8.13151	4.24641e-14	6.80858e-12	up in NGCB	IL12A	interleukin 12A	3592
200769_s_at	0.586921	0.520182	0.65366	6.6572	6.55278	4.61567e-10	2.91411e-08	up in NGCB	MAT2A	methionine adenosyltransferase 2A	4144
231855_at	0.58654	0.388557	0.784522	6.15979	5.64387	5.58447e-08	1.94726e-06	up in NGCB	KIAA1524	KIAA1524	57650
203186_s_at	0.585397	0.509018	0.661775	10.1487	4.59863	7.50023e-06	0.000129076	up in NGCB	S100A4	S100 calcium binding protein A4	6275
203589_s_at	0.585134	0.41594	0.754328	5.47632	6.83137	9.71936e-11	7.27953e-09	up in NGCB	TFDP2	transcription factor Dp-2	7029
229483_at	-0.585084	-0.75433	-0.415838	4.97493	-5.39824	1.88056e-07	5.60901e-06	down in NGCB	NA	NA	NA
226252_at	-0.585249	-0.760355	-0.410144	5.99466	-5.00577	1.21005e-06	2.7159e-05	down in NGCB	ZBTB20	zinc finger and BTB domain containing 20	26137
214276_at	-0.585573	-0.656022	-0.515124	7.05995	-8.86795	3.98462e-16	1.07851e-13	down in NGCB	KLF12	Kruppel like factor 12	11278
212980_at	-0.585714	-0.729797	-0.44163	6.42925	-3.93153	0.000116002	0.00128493	down in NGCB	NA	NA	NA
206439_at	-0.585732	-0.686878	-0.484586	3.30222	-3.3101	0.00110476	0.00802911	down in NGCB	EPYC	epiphycan	1833
209071_s_at	-0.585782	-0.659465	-0.5121	8.21346	-3.94489	0.00011016	0.00122918	down in NGCB	RGS5	regulator of G-protein signaling 5	8490
211564_s_at	-0.58579	-0.671864	-0.499716	5.40939	-4.8146	2.88963e-06	5.7724e-05	down in NGCB	PDLIM4	PDZ and LIM domain 4	8572
238649_at	-0.585823	-0.648136	-0.523511	5.11639	-3.87758	0.00014272	0.00152139	down in NGCB	PITPNC1	phosphatidylinositol transfer protein, cytoplasmic 1	26207
238076_at	-0.586239	-0.734201	-0.438278	6.27454	-7.44456	2.76741e-12	2.96102e-10	down in NGCB	GATAD2B	GATA zinc finger domain containing 2B	57459
200665_s_at	-0.586437	-0.669722	-0.503152	10.8937	-5.20485	4.76451e-07	1.23343e-05	down in NGCB	SPARC	secreted protein acidic and cysteine rich	6678
37005_at	-0.586469	-0.676036	-0.496903	7.69103	-4.39546	1.78637e-05	0.000268841	down in NGCB	NA	NA	NA
64408_s_at	-0.58696	-0.695836	-0.478084	5.67726	-4.53715	9.78247e-06	0.000161539	down in NGCB	CALML4	calmodulin like 4	91860
1556462_a_at	-0.587023	-0.881838	-0.292209	3.86908	-6.12319	4.7142e-09	2.26493e-07	down in NGCB	NA	NA	NA
227195_at	-0.587031	-0.685827	-0.488234	6.40474	-4.04726	7.38186e-05	0.000881121	down in NGCB	ZNF503	zinc finger protein 503	84858
1554306_at	-0.587429	-0.666989	-0.507868	4.34737	-7.31387	5.99308e-12	6.0456e-10	down in NGCB	ITPKB	inositol-trisphosphate 3-kinase B	3707
228976_at	-0.587462	-0.669199	-0.505725	5.56448	-9.5369	4.97026e-18	1.94106e-15	down in NGCB	ICOSLG	inducible T-cell costimulator ligand	23308
212689_s_at	-0.587798	-0.761544	-0.414052	8.86238	-8.31619	1.33982e-14	2.52603e-12	down in NGCB	KDM3A	lysine demethylase 3A	55818
243851_at	-0.587936	-0.889835	-0.286037	4.44174	-5.50623	1.10768e-07	3.55831e-06	down in NGCB	NA	NA	NA
232034_at	-0.58795	-0.68325	-0.492649	6.02237	-4.14736	4.95372e-05	0.000633111	down in NGCB	LINC00537	long intergenic non-protein coding RNA 537	203274
212655_at	-0.588129	-0.673966	-0.502293	5.7364	-4.73856	4.05769e-06	7.63698e-05	down in NGCB	ZCCHC14	zinc finger CCHC-type containing 14	23174
238483_at	-0.588469	-0.665928	-0.511011	3.37123	-7.26706	7.88953e-12	7.71664e-10	down in NGCB	SSBP2	single stranded DNA binding protein 2	23635
240165_at	-0.588497	-0.663597	-0.513396	6.07205	-4.24607	3.31889e-05	0.000452406	down in NGCB	NA	NA	NA
203284_s_at	-0.588517	-0.670355	-0.506679	8.47892	-5.94527	1.1984e-08	5.07925e-07	down in NGCB	HS2ST1	heparan sulfate 2-O-sulfotransferase 1	9653
222421_at	-0.588932	-0.674517	-0.503347	7.39602	-5.42	1.69124e-07	5.12291e-06	down in NGCB	UBE2H	ubiquitin conjugating enzyme E2 H	7328
1554717_a_at	-0.589707	-0.667157	-0.512257	3.49119	-7.15176	1.54661e-11	1.40935e-09	down in NGCB	PDE4D	phosphodiesterase 4D	5144
225223_at	-0.590188	-0.664144	-0.516231	7.38082	-7.09532	2.14539e-11	1.89498e-09	down in NGCB	SMAD5	SMAD family member 5	4090
236921_at	-0.590729	-0.703844	-0.477614	6.00278	-5.12059	7.09099e-07	1.73003e-05	down in NGCB	NA	NA	NA
1556682_s_at	-0.59125	-0.675243	-0.507256	3.1632	-7.42718	3.06817e-12	3.23846e-10	down in NGCB	NA	NA	NA
211535_s_at	-0.591352	-0.667397	-0.515307	7.99081	-5.4771	1.27856e-07	4.04546e-06	down in NGCB	FGFR1	fibroblast growth factor receptor 1	2260
223690_at	-0.591707	-0.72985	-0.453564	7.10277	-5.34207	2.46948e-07	7.07645e-06	down in NGCB	LTBP2	latent transforming growth factor beta binding protein 2	4053
235251_at	-0.591878	-0.69937	-0.484387	4.1218	-5.4354	1.56871e-07	4.81159e-06	down in NGCB	NA	NA	NA
213001_at	-0.592367	-0.659815	-0.524919	6.8096	-4.25807	3.15966e-05	0.000433294	down in NGCB	ANGPTL2	angiopoietin like 2	23452
212148_at	-0.592774	-0.716984	-0.468563	5.15492	-4.45344	1.39859e-05	0.000217858	down in NGCB	PBX1	PBX homeobox 1	5087
201655_s_at	-0.593312	-0.689585	-0.49704	8.19944	-4.8765	2.18572e-06	4.49095e-05	down in NGCB	HSPG2	heparan sulfate proteoglycan 2	3339
209356_x_at	-0.59349	-0.665843	-0.521137	6.88833	-5.42764	1.62935e-07	4.97679e-06	down in NGCB	EFEMP2	EGF containing fibulin like extracellular matrix protein 2	30008
210044_s_at	-0.594061	-0.667368	-0.520754	9.0474	-6.08115	5.88633e-09	2.73669e-07	down in NGCB	LYL1	LYL1, basic helix-loop-helix family member	4066
213993_at	-0.594383	-0.669322	-0.519443	3.75151	-3.78894	0.00019969	0.00201663	down in NGCB	SPON1	spondin 1	10418
1568780_at	-0.594652	-0.690404	-0.498899	5.46974	-6.70132	2.02102e-10	1.39696e-08	down in NGCB	LOC729732	uncharacterized LOC729732	729732
224396_s_at	-0.594684	-0.678277	-0.51109	4.10972	-4.01579	8.35557e-05	0.000978875	down in NGCB	ASPN	asporin	54829
235368_at	-0.594919	-0.737406	-0.452433	5.76419	-4.15025	4.89649e-05	0.000626235	down in NGCB	ADAMTS5	ADAM metallopeptidase with thrombospondin type 1 motif 5	11096
228742_at	-0.595246	-0.683942	-0.506551	5.81904	-5.78987	2.66731e-08	1.01983e-06	down in NGCB	NA	NA	NA
228919_at	-0.595285	-0.663453	-0.527116	5.33455	-4.95617	1.52019e-06	3.29957e-05	down in NGCB	NA	NA	NA
1569540_at	-0.595908	-0.674031	-0.517785	4.33808	-5.79062	2.65712e-08	1.01807e-06	down in NGCB	NA	NA	NA
232471_at	-0.596191	-0.761194	-0.431188	6.0878	-6.24512	2.46226e-09	1.27124e-07	down in NGCB	NA	NA	NA
204174_at	-0.596319	-0.663988	-0.52865	9.88534	-4.95764	1.50994e-06	3.27994e-05	down in NGCB	ALOX5AP	arachidonate 5-lipoxygenase activating protein	241
209967_s_at	-0.597202	-0.694179	-0.500224	8.42638	-4.7335	4.1498e-06	7.77547e-05	down in NGCB	CREM	cAMP responsive element modulator	1390
213285_at	-0.597292	-0.682801	-0.511783	4.1398	-4.66378	5.64401e-06	0.000101176	down in NGCB	TMEM30B	transmembrane protein 30B	161291
204517_at	-0.59762	-0.675865	-0.519375	7.65855	-4.23897	3.41678e-05	0.00046275	down in NGCB	PPIC	peptidylprolyl isomerase C	5480
228646_at	-0.597809	-0.668128	-0.527491	4.85305	-6.35381	1.37073e-09	7.59316e-08	down in NGCB	PPP1R1C	protein phosphatase 1 regulatory inhibitor subunit 1C	151242
205903_s_at	-0.598277	-0.87291	-0.323643	4.71356	-3.64466	0.00034061	0.00311214	down in NGCB	KCNN3	potassium calcium-activated channel subfamily N member 3	3782
209541_at	-0.598369	-0.673151	-0.523587	6.3245	-3.21485	0.00151992	0.0103964	down in NGCB	IGF1	insulin like growth factor 1	3479
230511_at	-0.598411	-0.73063	-0.466192	6.29213	-4.85396	2.42038e-06	4.91583e-05	down in NGCB	CREM	cAMP responsive element modulator	1390
237376_at	-0.598865	-0.6898	-0.507929	3.67743	-5.23669	4.09506e-07	1.08425e-05	down in NGCB	NA	NA	NA
200907_s_at	-0.59896	-0.667291	-0.530629	9.22507	-5.21548	4.52985e-07	1.1805e-05	down in NGCB	PALLD	palladin, cytoskeletal associated protein	23022
231202_at	-0.5996	-0.689689	-0.50951	3.76087	-4.16678	4.58085e-05	0.00059168	down in NGCB	ALDH1L2	aldehyde dehydrogenase 1 family member L2	160428
200897_s_at	-0.599701	-0.703038	-0.496364	9.2216	-5.03088	1.07735e-06	2.46461e-05	down in NGCB	PALLD	palladin, cytoskeletal associated protein	23022
228935_at	-0.60063	-0.667605	-0.533655	4.01302	-6.12661	4.62957e-09	2.22622e-07	down in NGCB	SLC4A8	solute carrier family 4 member 8	9498
209365_s_at	-0.600945	-0.66441	-0.537479	6.67001	-4.74393	3.96206e-06	7.49051e-05	down in NGCB	ECM1	extracellular matrix protein 1	1893
220234_at	-0.601363	-0.671115	-0.531611	5.32835	-3.95977	0.000103981	0.00117317	down in NGCB	CA8	carbonic anhydrase 8	767
219410_at	-0.601576	-0.709057	-0.494095	5.71764	-3.21098	0.0015395	0.0105066	down in NGCB	TMEM45A	transmembrane protein 45A	55076
203903_s_at	-0.60201	-0.685634	-0.518385	5.41387	-4.3396	2.2562e-05	0.000328167	down in NGCB	HEPH	hephaestin	9843
217838_s_at	-0.602169	-0.678269	-0.526069	9.16425	-6.48753	6.61067e-10	3.97185e-08	down in NGCB	EVL	Enah/Vasp-like	51466
214071_at	-0.6023	-0.679878	-0.524722	4.25655	-5.32741	2.6505e-07	7.50471e-06	down in NGCB	GNAL	G protein subunit alpha L	2774
201666_at	-0.602353	-0.749986	-0.45472	11.5808	-4.45063	1.41539e-05	0.000220035	down in NGCB	TIMP1	TIMP metallopeptidase inhibitor 1	7076
225219_at	-0.602715	-0.681478	-0.523952	7.43636	-6.97225	4.35736e-11	3.52946e-09	down in NGCB	SMAD5	SMAD family member 5	4090
211964_at	-0.602774	-0.669518	-0.536031	9.08573	-3.55077	0.000478038	0.0040887	down in NGCB	COL4A2	collagen type IV alpha 2 chain	1284
228850_s_at	-0.602824	-0.666413	-0.539235	5.11795	-4.70789	4.64786e-06	8.55053e-05	down in NGCB	SLIT2	slit guidance ligand 2	9353
202237_at	-0.603822	-0.716014	-0.49163	9.60227	-4.36546	2.02556e-05	0.000298672	down in NGCB	NNMT	nicotinamide N-methyltransferase	4837
221957_at	-0.604033	-0.682398	-0.525667	7.18131	-7.78496	3.57541e-13	4.77959e-11	down in NGCB	PDK3	pyruvate dehydrogenase kinase 3	5165
238861_at	-0.604465	-0.680636	-0.528294	4.23493	-7.19377	1.21105e-11	1.13381e-09	down in NGCB	SSBP2	single stranded DNA binding protein 2	23635
227261_at	-0.604973	-0.789305	-0.42064	7.95933	-6.48988	6.52597e-10	3.93827e-08	down in NGCB	KLF12	Kruppel like factor 12	11278
228119_at	-0.604998	-0.691653	-0.518343	5.94991	-7.41971	3.20716e-12	3.36567e-10	down in NGCB	LRCH3	leucine rich repeats and calponin homology domain containing 3	84859
229414_at	-0.605386	-0.688596	-0.522176	6.3993	-5.23975	4.03572e-07	1.07126e-05	down in NGCB	PITPNC1	phosphatidylinositol transfer protein, cytoplasmic 1	26207
225728_at	-0.606583	-0.677105	-0.536061	4.32557	-3.81215	0.00018298	0.00187983	down in NGCB	SORBS2	sorbin and SH3 domain containing 2	8470
232204_at	-0.606695	-0.755498	-0.457893	7.4692	-4.73187	4.1798e-06	7.81033e-05	down in NGCB	EBF1	early B-cell factor 1	1879
241137_at	-0.606898	-0.697448	-0.516348	4.42523	-4.82175	2.79834e-06	5.59821e-05	down in NGCB	DPCR1	diffuse panbronchiolitis critical region 1	135656
219155_at	-0.607641	-0.685697	-0.529586	8.412	-4.59322	7.67846e-06	0.000131523	down in NGCB	PITPNC1	phosphatidylinositol transfer protein, cytoplasmic 1	26207
238789_at	-0.607745	-0.68571	-0.52978	7.23254	-5.70909	4.02064e-08	1.47042e-06	down in NGCB	KANK1	KN motif and ankyrin repeat domains 1	23189
208850_s_at	-0.607996	-0.681783	-0.534209	7.18109	-5.82595	2.21789e-08	8.66164e-07	down in NGCB	THY1	Thy-1 cell surface antigen	7070
236655_at	-0.608747	-0.675954	-0.541541	5.34315	-6.05033	6.92268e-09	3.15144e-07	down in NGCB	TPD52	tumor protein D52	7163
201617_x_at	-0.60887	-0.681284	-0.536456	6.74033	-4.07128	6.71259e-05	0.000814674	down in NGCB	CALD1	caldesmon 1	800
211651_s_at	-0.608872	-0.698245	-0.519499	6.0175	-3.975	9.80035e-05	0.00111795	down in NGCB	LAMB1	laminin subunit beta 1	3912
221985_at	-0.609896	-0.693535	-0.526258	8.31798	-6.96151	4.6338e-11	3.72806e-09	down in NGCB	KLHL24	kelch like family member 24	54800
242617_at	-0.609915	-0.674255	-0.545575	7.75506	-5.78457	2.7405e-08	1.04489e-06	down in NGCB	TMED8	transmembrane p24 trafficking protein family member 8	283578
1569469_a_at	-0.61006	-0.702204	-0.517916	2.97068	-4.63607	6.37188e-06	0.000111855	down in NGCB	LHX8	LIM homeobox 8	431707
226769_at	-0.610241	-0.673859	-0.546623	5.59687	-3.96883	0.000100386	0.00113962	down in NGCB	FIBIN	fin bud initiation factor homolog (zebrafish)	387758
226545_at	-0.610354	-0.773774	-0.446933	5.36123	-3.87261	0.000145457	0.00154454	down in NGCB	CD109	CD109 molecule	135228
203795_s_at	-0.611342	-0.832998	-0.389686	6.3866	-4.84849	2.4809e-06	5.02383e-05	down in NGCB	BCL7A	BCL tumor suppressor 7A	605
209692_at	-0.612319	-0.688984	-0.535655	4.97533	-3.43813	0.00071149	0.00564842	down in NGCB	EYA2	EYA transcriptional coactivator and phosphatase 2	2139
210244_at	-0.612474	-0.68013	-0.544818	6.72862	-3.50315	0.000566232	0.00469	down in NGCB	CAMP	cathelicidin antimicrobial peptide	820
214043_at	-0.612607	-0.721924	-0.50329	4.0112	-4.5655	8.6575e-06	0.00014578	down in NGCB	PTPRD	protein tyrosine phosphatase, receptor type D	5789
211197_s_at	-0.612842	-0.683105	-0.542579	6.26117	-10.577	4.39735e-21	3.53566e-18	down in NGCB	ICOSLG	inducible T-cell costimulator ligand	23308
243149_at	-0.613892	-0.689109	-0.538674	5.19182	-5.06491	9.19842e-07	2.16125e-05	down in NGCB	NA	NA	NA
212771_at	-0.61433	-0.760439	-0.46822	6.60711	-5.31691	2.78816e-07	7.84574e-06	down in NGCB	FAM171A1	family with sequence similarity 171 member A1	221061
203961_at	-0.614428	-0.679125	-0.54973	4.3365	-5.57648	7.82032e-08	2.628e-06	down in NGCB	NEBL	nebulette	10529
240899_at	-0.614965	-0.769522	-0.460408	4.40493	-5.42553	1.64619e-07	5.01423e-06	down in NGCB	NA	NA	NA
203611_at	-0.615227	-0.944342	-0.286111	8.00736	-5.87657	1.70988e-08	6.92294e-07	down in NGCB	TERF2	telomeric repeat binding factor 2	7014
210679_x_at	-0.615657	-0.683576	-0.547737	6.71202	-7.31331	6.01294e-12	6.05446e-10	down in NGCB	NA	NA	NA
201718_s_at	-0.615841	-0.702838	-0.528845	5.97719	-5.34315	2.4566e-07	7.04323e-06	down in NGCB	EPB41L2	erythrocyte membrane protein band 4.1 like 2	2037
236533_at	-0.615965	-0.707457	-0.524473	6.2911	-6.58629	3.83476e-10	2.46665e-08	down in NGCB	ASAP1	ArfGAP with SH3 domain, ankyrin repeat and PH domain 1	50807
221211_s_at	-0.616048	-0.699958	-0.532137	7.12956	-3.01889	0.00286459	0.0172681	down in NGCB	MAP3K7CL	MAP3K7 C-terminal like	56911
218922_s_at	-0.617172	-0.715171	-0.519174	6.29086	-7.62871	9.20106e-13	1.12042e-10	down in NGCB	CERS4	ceramide synthase 4	79603
218353_at	-0.617924	-0.712773	-0.523074	7.18505	-3.90785	0.000127084	0.00138157	down in NGCB	RGS5	regulator of G-protein signaling 5	8490
242104_at	-0.618134	-0.701987	-0.534281	6.62962	-5.20119	4.84788e-07	1.25205e-05	down in NGCB	NA	NA	NA
204223_at	-0.618267	-0.727612	-0.508921	6.46246	-4.85848	2.37144e-06	4.8254e-05	down in NGCB	PRELP	proline and arginine rich end leucine rich repeat protein	5549
200906_s_at	-0.618345	-0.675325	-0.561366	8.20038	-5.00676	1.20452e-06	2.70682e-05	down in NGCB	PALLD	palladin, cytoskeletal associated protein	23022
229512_at	-0.618467	-0.705092	-0.531843	5.62757	-6.20422	3.0644e-09	1.53995e-07	down in NGCB	FAM120C	family with sequence similarity 120C	54954
201110_s_at	-0.618561	-0.713197	-0.523924	6.67306	-3.0039	0.00300303	0.0179211	down in NGCB	THBS1	thrombospondin 1	7057
209758_s_at	-0.619122	-0.700897	-0.537347	6.75199	-2.72823	0.00692966	0.0344812	down in NGCB	MFAP5	microfibrillar associated protein 5	8076
209277_at	-0.619599	-0.723102	-0.516096	3.39823	-4.5664	8.62402e-06	0.000145401	down in NGCB	TFPI2	tissue factor pathway inhibitor 2	7980
202609_at	-0.619893	-0.791322	-0.448463	7.27007	-4.10949	5.76556e-05	0.000717904	down in NGCB	EPS8	epidermal growth factor receptor pathway substrate 8	2059
227756_at	-0.62048	-0.715487	-0.525474	5.55797	-4.59771	7.53028e-06	0.000129471	down in NGCB	FAM81A	family with sequence similarity 81 member A	145773
235308_at	-0.62056	-0.789119	-0.452001	7.30802	-5.76759	2.98811e-08	1.12906e-06	down in NGCB	ZBTB20	zinc finger and BTB domain containing 20	26137
230650_at	-0.620769	-0.776344	-0.465195	4.84854	-3.62064	0.000371697	0.00334088	down in NGCB	SLCO5A1	solute carrier organic anion transporter family member 5A1	81796
236824_at	-0.62123	-0.779638	-0.462822	3.14555	-4.90918	1.88424e-06	3.95777e-05	down in NGCB	TMEM132B	transmembrane protein 132B	114795
243495_s_at	-0.621467	-0.739389	-0.503545	5.64605	-5.98421	9.78533e-09	4.22601e-07	down in NGCB	ZNF652	zinc finger protein 652	22834
201694_s_at	-0.621643	-0.759403	-0.483883	8.92802	-5.31082	2.87119e-07	8.04626e-06	down in NGCB	EGR1	early growth response 1	1958
201689_s_at	-0.621798	-0.736443	-0.507154	8.37012	-4.52091	1.04891e-05	0.00017109	down in NGCB	TPD52	tumor protein D52	7163
238893_at	-0.622004	-0.749825	-0.494182	6.98917	-7.12561	1.8001e-11	1.61876e-09	down in NGCB	LINC00936	long intergenic non-protein coding RNA 936	338758
215536_at	-0.62294	-0.713442	-0.532439	6.89853	-3.69417	0.000284091	0.00269058	down in NGCB	HLA-DQB2	major histocompatibility complex, class II, DQ beta 2	3120
209651_at	-0.623952	-0.788612	-0.459291	6.88064	-4.54642	9.40015e-06	0.000155838	down in NGCB	TGFB1I1	transforming growth factor beta 1 induced transcript 1	7041
37408_at	-0.624864	-0.770242	-0.479486	7.83672	-5.07191	8.90335e-07	2.10142e-05	down in NGCB	MRC2	mannose receptor C type 2	9902
231960_at	-0.624976	-0.760491	-0.489461	5.80625	-7.03521	3.03509e-11	2.56879e-09	down in NGCB	BRWD1	bromodomain and WD repeat domain containing 1	54014
202733_at	-0.624995	-0.779508	-0.470481	6.7697	-3.72774	0.000250939	0.0024348	down in NGCB	P4HA2	prolyl 4-hydroxylase subunit alpha 2	8974
223852_s_at	-0.625199	-0.705991	-0.544407	6.85467	-8.98765	1.83529e-16	5.25363e-14	down in NGCB	STK40	serine/threonine kinase 40	83931
201690_s_at	-0.625685	-0.692344	-0.559025	9.65116	-5.07186	8.90535e-07	2.10142e-05	down in NGCB	TPD52	tumor protein D52	7163
242051_at	-0.625955	-0.67538	-0.576529	4.43107	-4.93304	1.68995e-06	3.61071e-05	down in NGCB	NA	NA	NA
202669_s_at	-0.626776	-0.722222	-0.53133	6.18304	-6.12254	4.73043e-09	2.26874e-07	down in NGCB	EFNB2	ephrin B2	1948
217890_s_at	-0.626856	-0.684851	-0.568861	6.27241	-5.35369	2.33452e-07	6.73206e-06	down in NGCB	PARVA	parvin alpha	55742
201148_s_at	-0.627007	-0.770796	-0.483217	7.5675	-5.72865	3.6417e-08	1.35173e-06	down in NGCB	TIMP3	TIMP metallopeptidase inhibitor 3	7078
242722_at	-0.627076	-0.716089	-0.538063	7.6804	-4.51785	1.06273e-05	0.000172828	down in NGCB	LMO7	LIM domain 7	4008
209291_at	-0.627114	-0.717085	-0.537144	5.72669	-3.70985	0.00026812	0.00256823	down in NGCB	ID4	inhibitor of DNA binding 4, HLH protein	3400
203408_s_at	-0.627117	-0.728592	-0.525641	7.84693	-4.20809	3.87517e-05	0.00051476	down in NGCB	SATB1	SATB homeobox 1	6304
229713_at	-0.62729	-0.696135	-0.558445	7.8235	-5.51385	1.06681e-07	3.44525e-06	down in NGCB	PIP4K2A	phosphatidylinositol-5-phosphate 4-kinase type 2 alpha	5305
1558732_at	-0.627427	-0.725993	-0.528862	5.00495	-6.82481	1.00869e-10	7.50341e-09	down in NGCB	MAP4K4	mitogen-activated protein kinase kinase kinase kinase 4	9448
212066_s_at	-0.627609	-0.837517	-0.417701	9.41774	-7.65511	7.84847e-13	9.68656e-11	down in NGCB	USP34	ubiquitin specific peptidase 34	9736
205100_at	-0.62782	-0.691642	-0.563998	6.01764	-4.88591	2.09445e-06	4.34095e-05	down in NGCB	GFPT2	glutamine-fructose-6-phosphate transaminase 2	9945
208072_s_at	-0.627926	-0.704409	-0.551442	7.87198	-6.03454	7.52076e-09	3.37047e-07	down in NGCB	DGKD	diacylglycerol kinase delta	8527
205383_s_at	-0.628087	-0.834626	-0.421548	6.9752	-5.93916	1.23701e-08	5.22669e-07	down in NGCB	ZBTB20	zinc finger and BTB domain containing 20	26137
1553185_at	-0.62809	-0.702809	-0.553371	8.57423	-4.62316	6.74099e-06	0.000117452	down in NGCB	RASEF	RAS and EF-hand domain containing	158158
225937_at	-0.628116	-0.800162	-0.45607	5.60002	-5.01358	1.16715e-06	2.6402e-05	down in NGCB	CUX1	cut like homeobox 1	1523
205573_s_at	-0.62819	-0.81664	-0.43974	6.27796	-4.34051	2.24761e-05	0.000327179	down in NGCB	SNX7	sorting nexin 7	51375
204364_s_at	-0.62841	-0.865277	-0.391543	4.41186	-5.16239	5.82491e-07	1.46561e-05	down in NGCB	REEP1	receptor accessory protein 1	65055
208958_at	-0.630486	-0.807843	-0.45313	4.66304	-6.69923	2.04482e-10	1.40984e-08	down in NGCB	ERP44	endoplasmic reticulum protein 44	23071
1553977_a_at	-0.630493	-0.85372	-0.407266	5.02996	-7.19597	1.1956e-11	1.12512e-09	down in NGCB	CYP39A1	cytochrome P450 family 39 subfamily A member 1	51302
239387_at	-0.630605	-0.71477	-0.54644	4.41163	-5.73221	3.5766e-08	1.32937e-06	down in NGCB	NA	NA	NA
232174_at	-0.63061	-0.717137	-0.544084	6.43531	-5.15242	6.10533e-07	1.52008e-05	down in NGCB	NA	NA	NA
202887_s_at	-0.630657	-0.751669	-0.509645	9.61175	-4.83355	2.65373e-06	5.33428e-05	down in NGCB	DDIT4	DNA damage inducible transcript 4	54541
212364_at	-0.630687	-0.816118	-0.445256	6.49962	-4.79104	3.21153e-06	6.30713e-05	down in NGCB	MYO1B	myosin IB	4430
243365_s_at	-0.631321	-0.709659	-0.552984	4.63842	-6.59397	3.67511e-10	2.37514e-08	down in NGCB	AUTS2	autism susceptibility candidate 2	26053
225803_at	-0.631367	-0.762882	-0.499852	6.18699	-5.51814	1.04445e-07	3.38703e-06	down in NGCB	FBXO32	F-box protein 32	114907
210547_x_at	-0.631446	-0.700632	-0.56226	6.63596	-5.40459	1.82325e-07	5.46634e-06	down in NGCB	ICA1	islet cell autoantigen 1	3382
229513_at	-0.631927	-0.687771	-0.576082	6.24203	-4.71026	4.59938e-06	8.46718e-05	down in NGCB	STRBP	spermatid perinuclear RNA binding protein	55342
203355_s_at	-0.632127	-0.697317	-0.566937	5.21689	-3.37955	0.000871568	0.00663229	down in NGCB	PSD3	pleckstrin and Sec7 domain containing 3	23362
214597_at	-0.632346	-0.696783	-0.567908	4.62304	-5.14004	6.47169e-07	1.59964e-05	down in NGCB	SSTR2	somatostatin receptor 2	6752
225024_at	-0.63237	-0.738448	-0.526293	6.7148	-6.84929	8.78138e-11	6.63152e-09	down in NGCB	RPRD1B	regulation of nuclear pre-mRNA domain containing 1B	58490
225078_at	-0.632494	-0.730458	-0.534529	6.86699	-5.63197	5.92758e-08	2.0525e-06	down in NGCB	EMP2	epithelial membrane protein 2	2013
213510_x_at	-0.632618	-0.704817	-0.560418	7.56872	-5.44852	1.47111e-07	4.54424e-06	down in NGCB	USP32P2	ubiquitin specific peptidase 32 pseudogene 2	220594
236179_at	-0.632622	-0.788685	-0.476558	4.17002	-4.61293	7.0483e-06	0.000122338	down in NGCB	CDH11	cadherin 11	1009
201867_s_at	-0.633144	-0.803845	-0.462443	6.72505	-4.13132	5.28328e-05	0.000666505	down in NGCB	TBL1X	transducin beta like 1X-linked	6907
235296_at	-0.633398	-0.752983	-0.513813	5.27729	-4.37425	1.95246e-05	0.000289926	down in NGCB	EIF5A2	eukaryotic translation initiation factor 5A2	56648
240777_at	-0.633653	-0.719331	-0.547975	6.29603	-5.31859	2.76564e-07	7.79441e-06	down in NGCB	SYNE2	spectrin repeat containing nuclear envelope protein 2	23224
209737_at	-0.633883	-0.722221	-0.545544	4.14454	-5.90827	1.45173e-08	6.00856e-07	down in NGCB	MAGI2	membrane associated guanylate kinase, WW and PDZ domain containing 2	9863
206070_s_at	-0.634405	-0.710425	-0.558385	4.58344	-3.58357	0.000424983	0.00372308	down in NGCB	EPHA3	EPH receptor A3	2042
235763_at	-0.634408	-0.757803	-0.511012	3.18084	-4.59782	7.5268e-06	0.000129452	down in NGCB	SLC44A5	solute carrier family 44 member 5	204962
239610_at	-0.634717	-0.713182	-0.556252	4.77509	-9.36346	1.56712e-17	5.49244e-15	down in NGCB	NA	NA	NA
216474_x_at	-0.635016	-0.731778	-0.538253	5.94239	-5.12152	7.05995e-07	1.724e-05	down in NGCB	NA	NA	NA
242563_at	-0.635169	-0.71527	-0.555067	5.34011	-4.91093	1.86928e-06	3.93089e-05	down in NGCB	NA	NA	NA
217914_at	-0.635229	-0.698239	-0.572219	7.49244	-8.66692	1.45071e-15	3.36091e-13	down in NGCB	TPCN1	two pore segment channel 1	53373
213792_s_at	-0.635402	-0.768988	-0.501815	6.91813	-5.18245	5.29812e-07	1.35109e-05	down in NGCB	INSR	insulin receptor	3643
238632_at	-0.635997	-0.742014	-0.52998	4.32096	-2.58087	0.0105648	0.0478209	down in NGCB	NA	NA	NA
226334_s_at	-0.636154	-0.712399	-0.559908	7.43743	-4.88443	2.10852e-06	4.35853e-05	down in NGCB	AHSA2	AHA1, activator of heat shock 90kDa protein ATPase homolog 2 (yeast)	130872
227844_at	-0.636441	-0.713498	-0.559384	5.8406	-5.90464	1.47917e-08	6.10829e-07	down in NGCB	FMNL3	formin like 3	91010
207821_s_at	-0.636586	-0.775528	-0.497645	5.67423	-8.55863	2.8945e-15	6.23059e-13	down in NGCB	PTK2	protein tyrosine kinase 2	5747
235374_at	-0.636713	-0.708194	-0.565232	6.07842	-5.8604	1.85831e-08	7.43799e-07	down in NGCB	NA	NA	NA
210605_s_at	-0.636907	-0.704232	-0.569582	6.7104	-6.53798	5.00836e-10	3.15111e-08	down in NGCB	MFGE8	milk fat globule-EGF factor 8 protein	4240
214004_s_at	-0.636936	-0.728979	-0.544894	8.10192	-8.78547	6.78114e-16	1.70073e-13	down in NGCB	VGLL4	vestigial like family member 4	9686
213422_s_at	-0.637218	-0.957292	-0.317144	7.12793	-5.5079	1.09859e-07	3.53325e-06	down in NGCB	MXRA8	matrix remodeling associated 8	54587
202693_s_at	-0.637456	-0.849186	-0.425726	10.5139	-6.82457	1.01006e-10	7.50341e-09	down in NGCB	STK17A	serine/threonine kinase 17a	9263
209199_s_at	-0.637614	-0.736034	-0.539194	10.3067	-5.92814	1.30977e-08	5.49169e-07	down in NGCB	MEF2C	myocyte enhancer factor 2C	4208
227985_at	-0.63801	-0.720127	-0.555892	7.29823	-3.62124	0.000370898	0.00333644	down in NGCB	LOC100506098	uncharacterized LOC100506098	100506098
223551_at	-0.638356	-0.704489	-0.572222	4.37827	-4.17523	4.42716e-05	0.000574815	down in NGCB	PKIB	protein kinase (cAMP-dependent, catalytic) inhibitor beta	5570
204334_at	-0.638457	-0.84543	-0.431484	6.51839	-6.22286	2.77397e-09	1.41085e-07	down in NGCB	KLF7	Kruppel like factor 7	8609
230526_at	-0.638812	-0.753912	-0.523712	5.95653	-6.06916	6.27009e-09	2.8881e-07	down in NGCB	TNRC6C-AS1	TNRC6C antisense RNA 1	100131096
207186_s_at	-0.638984	-0.71083	-0.567138	9.07985	-5.47071	1.31936e-07	4.15292e-06	down in NGCB	BPTF	bromodomain PHD finger transcription factor	2186
210139_s_at	-0.639055	-0.720103	-0.558007	8.23926	-4.75096	3.84006e-06	7.30279e-05	down in NGCB	PMP22	peripheral myelin protein 22	5376
209496_at	-0.639515	-0.735768	-0.543262	8.79779	-4.50415	1.12695e-05	0.000181597	down in NGCB	RARRES2	retinoic acid receptor responder 2	5919
1562269_at	-0.63979	-0.738744	-0.540837	5.06255	-6.75837	1.46741e-10	1.05014e-08	down in NGCB	LOC105377468	uncharacterized LOC105377468	105377468
223475_at	-0.640195	-0.712897	-0.567493	4.37458	-4.11991	5.53029e-05	0.000692394	down in NGCB	CRISPLD1	cysteine rich secretory protein LCCL domain containing 1	83690
232303_at	-0.641068	-0.753706	-0.52843	4.43378	-7.26277	8.09051e-12	7.89908e-10	down in NGCB	ZNF608	zinc finger protein 608	57507
201005_at	-0.641074	-0.785877	-0.49627	7.64928	-3.43037	0.000730976	0.00577082	down in NGCB	CD9	CD9 molecule	928
224641_at	-0.641123	-0.753154	-0.529093	9.67605	-7.82884	2.73691e-13	3.73168e-11	down in NGCB	FYTTD1	forty-two-three domain containing 1	84248
213169_at	-0.641796	-0.775714	-0.507879	6.03344	-4.89833	1.97957e-06	4.12945e-05	down in NGCB	SEMA5A	semaphorin 5A	9037
228298_at	-0.642854	-0.714081	-0.571627	8.96672	-5.10886	7.4917e-07	1.81083e-05	down in NGCB	PCED1B	PC-esterase domain containing 1B	91523
206965_at	-0.642972	-0.756009	-0.529936	4.15016	-6.55625	4.52816e-10	2.8688e-08	down in NGCB	KLF12	Kruppel like factor 12	11278
218718_at	-0.643324	-0.734764	-0.551884	7.56936	-4.33774	2.27371e-05	0.000330362	down in NGCB	PDGFC	platelet derived growth factor C	56034
34408_at	-0.643571	-0.730733	-0.556408	6.94708	-7.83556	2.62707e-13	3.60893e-11	down in NGCB	RTN2	reticulon 2	6253
231817_at	-0.643702	-0.720728	-0.566677	4.95826	-6.35737	1.34451e-09	7.47063e-08	down in NGCB	USP53	ubiquitin specific peptidase 53	54532
201505_at	-0.643706	-0.745353	-0.54206	7.40432	-3.93199	0.000115796	0.00128317	down in NGCB	LAMB1	laminin subunit beta 1	3912
230970_at	-0.644049	-0.732669	-0.555429	5.06814	-4.59606	7.58433e-06	0.000130277	down in NGCB	NA	NA	NA
201688_s_at	-0.64412	-0.743544	-0.544697	7.99555	-4.47816	1.25913e-05	0.000199661	down in NGCB	TPD52	tumor protein D52	7163
203131_at	-0.644632	-0.735831	-0.553434	8.19171	-3.292	0.00117447	0.00843894	down in NGCB	PDGFRA	platelet derived growth factor receptor alpha	5156
218378_s_at	-0.644757	-0.720947	-0.568567	7.89258	-7.9526	1.28296e-13	1.89072e-11	down in NGCB	NA	NA	NA
205648_at	-0.644986	-0.802409	-0.487562	5.47704	-4.59352	7.66859e-06	0.000131477	down in NGCB	WNT2	Wnt family member 2	7472
203520_s_at	-0.645055	-0.731169	-0.558941	5.93205	-8.86518	4.05656e-16	1.08722e-13	down in NGCB	ZNF318	zinc finger protein 318	24149
205101_at	-0.646698	-0.70499	-0.588405	6.92996	-5.52261	1.02159e-07	3.33267e-06	down in NGCB	CIITA	class II major histocompatibility complex transactivator	4261
211031_s_at	-0.64802	-0.736157	-0.559883	5.48736	-5.91421	1.40776e-08	5.83895e-07	down in NGCB	CLIP2	CAP-Gly domain containing linker protein 2	7461
219954_s_at	-0.648313	-0.70952	-0.587106	5.26429	-4.80821	2.97371e-06	5.91014e-05	down in NGCB	GBA3	glucosylceramidase beta 3 (gene/pseudogene)	57733
1559360_at	-0.648409	-0.81283	-0.483988	3.88262	-6.37306	1.2348e-09	6.93862e-08	down in NGCB	NA	NA	NA
210325_at	-0.648822	-0.725332	-0.572312	5.24933	-6.61359	3.29598e-10	2.14789e-08	down in NGCB	CD1A	CD1a molecule	909
222457_s_at	-0.648882	-0.718218	-0.579545	7.87531	-4.7893	3.23654e-06	6.34485e-05	down in NGCB	LIMA1	LIM domain and actin binding 1	51474
241387_at	-0.649407	-0.737187	-0.561627	4.16427	-7.52786	1.68464e-12	1.88639e-10	down in NGCB	NA	NA	NA
226614_s_at	-0.649598	-0.711302	-0.587893	6.50577	-4.59076	7.76101e-06	0.000132604	down in NGCB	FAM167A	family with sequence similarity 167 member A	83648
203886_s_at	-0.64989	-0.845929	-0.45385	6.04508	-5.76545	3.02091e-08	1.13988e-06	down in NGCB	FBLN2	fibulin 2	2199
1555420_a_at	-0.650086	-0.835356	-0.464816	5.11219	-6.15403	4.00306e-09	1.95417e-07	down in NGCB	KLF7	Kruppel like factor 7	8609
207399_at	-0.650445	-0.727414	-0.573476	5.8188	-6.10216	5.26871e-09	2.48547e-07	down in NGCB	BFSP2	beaded filament structural protein 2	8419
226676_at	-0.650457	-0.7548	-0.546114	5.06296	-4.59712	7.54959e-06	0.000129762	down in NGCB	ZNF521	zinc finger protein 521	25925
240432_x_at	-0.650686	-0.869801	-0.43157	6.02914	-7.13452	1.70939e-11	1.54994e-09	down in NGCB	KLF7	Kruppel like factor 7	8609
238890_at	-0.651964	-0.788149	-0.515778	5.69627	-7.53952	1.57116e-12	1.77854e-10	down in NGCB	BRWD1	bromodomain and WD repeat domain containing 1	54014
212400_at	-0.652143	-0.715607	-0.588678	8.4447	-7.87314	2.08822e-13	2.92004e-11	down in NGCB	FAM102A	family with sequence similarity 102 member A	399665
209540_at	-0.652491	-0.731435	-0.573548	5.91685	-3.8598	0.000152742	0.00160723	down in NGCB	IGF1	insulin like growth factor 1	3479
213238_at	-0.65258	-0.972809	-0.33235	7.09355	-5.89142	1.58373e-08	6.50567e-07	down in NGCB	ATP10D	ATPase phospholipid transporting 10D (putative)	57205
218723_s_at	-0.65324	-0.738845	-0.567634	9.18207	-4.68853	5.06211e-06	9.20421e-05	down in NGCB	RGCC	regulator of cell cycle	28984
230130_at	-0.653553	-0.705219	-0.601888	5.41042	-5.18205	5.30811e-07	1.35301e-05	down in NGCB	SLIT2	slit guidance ligand 2	9353
232431_at	-0.654282	-0.792484	-0.51608	6.87518	-5.59339	7.18861e-08	2.43971e-06	down in NGCB	NR3C1	nuclear receptor subfamily 3 group C member 1	2908
226899_at	-0.654557	-0.73935	-0.569763	5.64048	-5.2518	3.8102e-07	1.02402e-05	down in NGCB	UNC5B	unc-5 netrin receptor B	219699
221496_s_at	-0.654651	-0.791646	-0.517657	6.93362	-6.57205	4.14932e-10	2.65338e-08	down in NGCB	TOB2	transducer of ERBB2, 2	10766
203413_at	-0.656496	-0.72103	-0.591961	7.54971	-4.13585	5.18823e-05	0.000657091	down in NGCB	NELL2	neural EGFL like 2	4753
228030_at	-0.657563	-0.732316	-0.582809	6.27482	-4.03891	7.62917e-05	0.000906399	down in NGCB	RBM6	RNA binding motif protein 6	10180
219771_at	-0.65831	-0.73817	-0.578449	5.23371	-6.67674	2.31873e-10	1.57878e-08	down in NGCB	TBC1D8B	TBC1 domain family member 8B	54885
230233_at	-0.659234	-0.730171	-0.588297	6.59521	-5.95471	1.14103e-08	4.85115e-07	down in NGCB	NA	NA	NA
209683_at	-0.660087	-0.751497	-0.568676	6.24394	-4.7694	3.53741e-06	6.80774e-05	down in NGCB	FAM49A	family with sequence similarity 49 member A	81553
243864_at	-0.660474	-0.733263	-0.587686	4.49252	-5.3994	1.86997e-07	5.58691e-06	down in NGCB	CCDC80	coiled-coil domain containing 80	151887
242672_at	-0.660904	-0.740553	-0.581254	3.92002	-5.89104	1.58689e-08	6.51376e-07	down in NGCB	NA	NA	NA
204797_s_at	-0.661046	-0.790039	-0.532052	5.74017	-5.70225	4.16221e-08	1.51309e-06	down in NGCB	EML1	echinoderm microtubule associated protein like 1	2009
226084_at	-0.662679	-0.837892	-0.487467	5.74882	-4.22645	3.59587e-05	0.000482939	down in NGCB	MAP1B	microtubule associated protein 1B	4131
242228_at	-0.663359	-0.743134	-0.583584	5.00779	-5.99936	9.0414e-09	3.95471e-07	down in NGCB	BICD1	BICD cargo adaptor 1	636
231953_at	-0.66452	-0.84294	-0.486099	4.85142	-7.22352	1.01798e-11	9.73043e-10	down in NGCB	BPTF	bromodomain PHD finger transcription factor	2186
230339_at	-0.665254	-0.785373	-0.545136	5.60163	-8.02737	8.09419e-14	1.24312e-11	down in NGCB	CCDC138	coiled-coil domain containing 138	165055
244029_at	-0.6657	-0.78657	-0.54483	6.55913	-6.27546	2.09227e-09	1.10101e-07	down in NGCB	LOC100131043	uncharacterized LOC100131043	100131043
232125_at	-0.666144	-0.784132	-0.548157	4.69638	-4.81189	2.92509e-06	5.82408e-05	down in NGCB	ZBTB20	zinc finger and BTB domain containing 20	26137
201615_x_at	-0.666442	-0.728143	-0.604741	8.07264	-5.44109	1.52559e-07	4.69395e-06	down in NGCB	CALD1	caldesmon 1	800
212077_at	-0.667367	-0.82821	-0.506523	9.77942	-5.64456	5.56517e-08	1.94177e-06	down in NGCB	CALD1	caldesmon 1	800
209108_at	-0.667578	-0.772234	-0.562921	5.68218	-5.59446	7.15015e-08	2.42896e-06	down in NGCB	TSPAN6	tetraspanin 6	7105
241155_at	-0.668151	-0.862343	-0.473959	6.37651	-6.72015	1.81876e-10	1.27325e-08	down in NGCB	NA	NA	NA
204975_at	-0.668435	-0.752636	-0.584234	6.56037	-6.17799	3.52435e-09	1.74068e-07	down in NGCB	EMP2	epithelial membrane protein 2	2013
226137_at	-0.66881	-0.761044	-0.576575	6.85203	-5.40739	1.79859e-07	5.40614e-06	down in NGCB	ZFHX3	zinc finger homeobox 3	463
221024_s_at	-0.66903	-0.733601	-0.604459	5.68267	-4.6086	7.1823e-06	0.00012423	down in NGCB	SLC2A10	solute carrier family 2 member 10	81031
242108_at	-0.669897	-0.828265	-0.511528	5.81336	-7.38714	3.88964e-12	4.01889e-10	down in NGCB	NA	NA	NA
205505_at	-0.670631	-0.75383	-0.587431	5.98979	-5.4011	1.85453e-07	5.54383e-06	down in NGCB	GCNT1	glucosaminyl (N-acetyl) transferase 1, core 2	2650
215967_s_at	-0.670742	-0.823308	-0.518177	6.93588	-5.28683	3.22189e-07	8.83878e-06	down in NGCB	LY9	lymphocyte antigen 9	4063
242088_at	-0.670824	-0.749154	-0.592493	4.32882	-5.70981	4.00618e-08	1.46612e-06	down in NGCB	KLHL24	kelch like family member 24	54800
219489_s_at	-0.670963	-0.748995	-0.592931	7.74148	-5.42884	1.61983e-07	4.9505e-06	down in NGCB	NA	NA	NA
228415_at	-0.670986	-0.735372	-0.6066	9.88621	-6.18148	3.45936e-09	1.71154e-07	down in NGCB	AP1S2	adaptor related protein complex 1 sigma 2 subunit	8905
216028_at	-0.671067	-0.742885	-0.599248	6.27754	-5.70602	4.08367e-08	1.49048e-06	down in NGCB	NA	NA	NA
203476_at	-0.67126	-0.855532	-0.486988	7.68441	-5.21152	4.61593e-07	1.20122e-05	down in NGCB	TPBG	trophoblast glycoprotein	7162
209325_s_at	-0.671676	-0.740427	-0.602925	6.27569	-6.46727	7.3872e-10	4.3854e-08	down in NGCB	RGS16	regulator of G-protein signaling 16	6004
204298_s_at	-0.672289	-0.745596	-0.598982	4.85157	-3.53032	0.000514202	0.0043359	down in NGCB	LOX	lysyl oxidase	4015
231964_at	-0.672332	-0.751425	-0.59324	5.43098	-4.99972	1.24429e-06	2.77567e-05	down in NGCB	BICD1	BICD cargo adaptor 1	636
227628_at	-0.672483	-0.738462	-0.606505	6.13099	-4.3413	2.24029e-05	0.0003262	down in NGCB	GPX8	glutathione peroxidase 8 (putative)	493869
232458_at	-0.672567	-0.737863	-0.607271	5.40895	-4.10147	5.95311e-05	0.000737897	down in NGCB	COL3A1	collagen type III alpha 1 chain	1281
201719_s_at	-0.672712	-0.852842	-0.492582	8.52647	-6.40545	1.03543e-09	5.92179e-08	down in NGCB	EPB41L2	erythrocyte membrane protein band 4.1 like 2	2037
231646_at	-0.673232	-0.790682	-0.555781	4.51401	-4.69224	4.97999e-06	9.07905e-05	down in NGCB	DPCR1	diffuse panbronchiolitis critical region 1	135656
244675_at	-0.673595	-0.784967	-0.562223	3.74717	-4.94542	1.59693e-06	3.44292e-05	down in NGCB	RGS8	regulator of G-protein signaling 8	85397
236295_s_at	-0.673966	-0.788139	-0.559792	7.3931	-4.98191	1.35071e-06	2.98384e-05	down in NGCB	NLRC3	NLR family CARD domain containing 3	197358
1553316_at	-0.675446	-0.835849	-0.515042	5.27378	-4.19204	4.13597e-05	0.000543984	down in NGCB	GPR82	G protein-coupled receptor 82	27197
230707_at	-0.675452	-0.778135	-0.572769	5.95403	-6.49999	6.17354e-10	3.75459e-08	down in NGCB	SORL1	sortilin related receptor 1	6653
243713_at	-0.67591	-0.761161	-0.590659	3.93915	-5.54052	9.34959e-08	3.08317e-06	down in NGCB	NA	NA	NA
215903_s_at	-0.675998	-0.732215	-0.61978	7	-8.68232	1.31455e-15	3.08468e-13	down in NGCB	MAST2	microtubule associated serine/threonine kinase 2	23139
212190_at	-0.676028	-0.784759	-0.567298	8.26942	-3.9121	0.000125023	0.00136467	down in NGCB	SERPINE2	serpin family E member 2	5270
224642_at	-0.676327	-1.03859	-0.314062	9.6684	-7.41028	3.39164e-12	3.53216e-10	down in NGCB	FYTTD1	forty-two-three domain containing 1	84248
225174_at	-0.676632	-0.738866	-0.614398	9.60556	-11.3016	2.92006e-23	3.07028e-20	down in NGCB	DNAJC10	DnaJ heat shock protein family (Hsp40) member C10	54431
202351_at	-0.677488	-0.792504	-0.562471	9.92366	-6.50353	6.05439e-10	3.68624e-08	down in NGCB	ITGAV	integrin subunit alpha V	3685
240685_at	-0.678265	-0.756943	-0.599588	4.12853	-4.30239	2.63263e-05	0.000371936	down in NGCB	LINC01095	long intergenic non-protein coding RNA 1095	100505545
213765_at	-0.67853	-0.794138	-0.562921	5.43609	-3.68397	0.000294956	0.00276913	down in NGCB	MFAP5	microfibrillar associated protein 5	8076
213316_at	-0.678666	-0.765923	-0.591409	4.6785	-5.29798	3.05398e-07	8.46737e-06	down in NGCB	KIAA1462	KIAA1462	57608
201564_s_at	-0.678775	-0.734544	-0.623006	6.57677	-5.18737	5.17601e-07	1.32676e-05	down in NGCB	FSCN1	fascin actin-bundling protein 1	6624
203288_at	-0.679138	-0.750119	-0.608157	6.80457	-9.39815	1.24632e-17	4.45376e-15	down in NGCB	KIAA0355	KIAA0355	9710
205907_s_at	-0.679581	-0.751711	-0.607451	4.29408	-4.01913	8.2468e-05	0.000968207	down in NGCB	OMD	osteomodulin	4958
223235_s_at	-0.679678	-0.758461	-0.600895	6.28351	-3.89105	0.000135549	0.00145705	down in NGCB	SMOC2	SPARC related modular calcium binding 2	64094
244876_at	-0.679691	-0.761066	-0.598315	6.43238	-6.03001	7.7016e-09	3.43743e-07	down in NGCB	NA	NA	NA
237493_at	-0.680606	-0.762567	-0.598644	4.64068	-3.70823	0.000269725	0.00257999	down in NGCB	IL22RA2	interleukin 22 receptor subunit alpha 2	116379
205613_at	-0.681669	-0.778922	-0.584416	7.38478	-3.62437	0.000366707	0.00330689	down in NGCB	SYT17	synaptotagmin 17	51760
201209_at	-0.681857	-0.736854	-0.62686	10.7022	-9.35397	1.66833e-17	5.73684e-15	down in NGCB	HDAC1	histone deacetylase 1	3065
201560_at	-0.682643	-0.760655	-0.604632	9.88927	-8.98516	1.8652e-16	5.31144e-14	down in NGCB	CLIC4	chloride intracellular channel 4	25932
220674_at	-0.682998	-0.768208	-0.597787	4.88925	-6.14348	4.23371e-09	2.05336e-07	down in NGCB	CD22	CD22 molecule	933
202994_s_at	-0.683152	-0.885289	-0.481014	6.74907	-4.30831	2.56896e-05	0.000364826	down in NGCB	FBLN1	fibulin 1	2192
204017_at	-0.683538	-0.749161	-0.617914	6.57943	-4.24107	3.38746e-05	0.000459804	down in NGCB	KDELR3	KDEL endoplasmic reticulum protein retention receptor 3	11015
202668_at	-0.683576	-0.838078	-0.529073	6.74013	-6.08011	5.91875e-09	2.74943e-07	down in NGCB	EFNB2	ephrin B2	1948
225328_at	-0.683864	-0.749249	-0.618479	6.13496	-4.94139	1.62666e-06	3.49735e-05	down in NGCB	FBXO32	F-box protein 32	114907
222547_at	-0.684137	-0.755414	-0.612861	6.77789	-5.6654	5.01177e-08	1.76672e-06	down in NGCB	MAP4K4	mitogen-activated protein kinase kinase kinase kinase 4	9448
204208_at	-0.684268	-0.758634	-0.609901	8.12775	-5.38653	1.99074e-07	5.85812e-06	down in NGCB	RNGTT	RNA guanylyltransferase and 5'-phosphatase	8732
209621_s_at	-0.685584	-0.756467	-0.614701	7.51584	-4.96995	1.42702e-06	3.1234e-05	down in NGCB	PDLIM3	PDZ and LIM domain 3	27295
208794_s_at	-0.685588	-0.769696	-0.601481	8.45158	-5.9881	9.58899e-09	4.17087e-07	down in NGCB	SMARCA4	SWI/SNF related, matrix associated, actin dependent regulator of chromatin, subfamily a, member 4	6597
235743_at	-0.685633	-0.805366	-0.5659	6.67345	-3.62375	0.000367526	0.00331155	down in NGCB	NA	NA	NA
243040_at	-0.685886	-0.752657	-0.619115	3.24992	-7.87592	2.05306e-13	2.87824e-11	down in NGCB	NA	NA	NA
213429_at	-0.686223	-0.75701	-0.615436	5.72775	-4.85137	2.44881e-06	4.96435e-05	down in NGCB	BICC1	BicC family RNA binding protein 1	80114
202995_s_at	-0.686378	-0.791536	-0.581221	5.30166	-4.34154	2.23806e-05	0.000325962	down in NGCB	FBLN1	fibulin 1	2192
205830_at	-0.68659	-0.755017	-0.618163	4.5056	-3.53279	0.000509695	0.0043052	down in NGCB	CLGN	calmegin	1047
231879_at	-0.687448	-0.753661	-0.621235	4.07892	-4.40832	1.69235e-05	0.000256526	down in NGCB	COL12A1	collagen type XII alpha 1 chain	1303
211709_s_at	-0.687692	-0.772218	-0.603165	6.06231	-6.53616	5.05884e-10	3.17557e-08	down in NGCB	CLEC11A	C-type lectin domain family 11 member A	6320
218523_at	-0.688327	-0.741718	-0.634937	6.4036	-5.82131	2.27123e-08	8.85732e-07	down in NGCB	LHPP	phospholysine phosphohistidine inorganic pyrophosphate phosphatase	64077
218330_s_at	-0.68901	-0.777593	-0.600427	5.84438	-5.39281	1.93086e-07	5.72503e-06	down in NGCB	NAV2	neuron navigator 2	89797
209656_s_at	-0.689541	-0.864159	-0.514924	7.11579	-4.75139	3.83278e-06	7.29402e-05	down in NGCB	TMEM47	transmembrane protein 47	83604
209626_s_at	-0.689716	-0.746946	-0.632486	7.69031	-6.13476	4.43401e-09	2.1435e-07	down in NGCB	OSBPL3	oxysterol binding protein like 3	26031
229465_s_at	-0.689931	-0.756534	-0.623328	6.55989	-7.04505	2.86787e-11	2.43858e-09	down in NGCB	PTPRS	protein tyrosine phosphatase, receptor type S	5802
235171_at	-0.690475	-0.770289	-0.610661	7.74237	-4.09078	6.21209e-05	0.000764056	down in NGCB	LOC100505501	uncharacterized LOC100505501	100505501
213069_at	-0.690863	-0.79337	-0.588355	8.5247	-5.6562	5.24908e-08	1.84206e-06	down in NGCB	HEG1	heart development protein with EGF like domains 1	57493
227227_at	-0.691012	-0.769782	-0.612242	7.25701	-6.95232	4.88381e-11	3.89814e-09	down in NGCB	NA	NA	NA
230064_at	-0.691032	-0.884979	-0.497086	4.55626	-6.41122	1.00342e-09	5.76282e-08	down in NGCB	NA	NA	NA
201860_s_at	-0.691079	-0.822734	-0.559424	5.49276	-4.12215	5.48092e-05	0.000686842	down in NGCB	PLAT	plasminogen activator, tissue type	5327
244206_at	-0.691661	-0.750816	-0.632507	4.24239	-8.42403	6.79356e-15	1.36558e-12	down in NGCB	ZFAND4	zinc finger AN1-type containing 4	93550
1569034_a_at	-0.69207	-0.793432	-0.590708	4.89203	-8.17375	3.26519e-14	5.57888e-12	down in NGCB	NA	NA	NA
229357_at	-0.692956	-0.77952	-0.606392	5.71975	-4.00077	8.86211e-05	0.00102743	down in NGCB	ADAMTS5	ADAM metallopeptidase with thrombospondin type 1 motif 5	11096
230085_at	-0.692975	-0.772822	-0.613129	6.18231	-6.73902	1.63603e-10	1.15868e-08	down in NGCB	PDK3	pyruvate dehydrogenase kinase 3	5165
221606_s_at	-0.693294	-0.758028	-0.62856	5.13814	-4.88464	2.10651e-06	4.35674e-05	down in NGCB	HMGN5	high mobility group nucleosome binding domain 5	79366
241942_at	-0.69378	-0.752863	-0.634697	3.21527	-4.90083	1.95721e-06	4.08517e-05	down in NGCB	PXDNL	peroxidasin like	137902
225162_at	-0.694338	-0.773669	-0.615007	5.73392	-4.88843	2.07061e-06	4.29479e-05	down in NGCB	SH3D19	SH3 domain containing 19	152503
205922_at	-0.695351	-0.767531	-0.623171	7.88993	-5.53563	9.57857e-08	3.15297e-06	down in NGCB	VNN2	vanin 2	8875
218162_at	-0.695676	-0.782515	-0.608838	6.78079	-4.19844	4.02996e-05	0.000532346	down in NGCB	OLFML3	olfactomedin like 3	56944
225446_at	-0.696267	-0.775267	-0.617267	7.07021	-6.59642	3.62547e-10	2.34861e-08	down in NGCB	BRWD1	bromodomain and WD repeat domain containing 1	54014
202081_at	-0.696297	-0.776796	-0.615799	10.1203	-8.23785	2.18881e-14	3.90677e-12	down in NGCB	IER2	immediate early response 2	9592
225835_at	-0.696366	-0.785718	-0.607014	7.46575	-7.86863	2.14656e-13	2.98634e-11	down in NGCB	SLC12A2	solute carrier family 12 member 2	6558
219093_at	-0.696935	-0.795133	-0.598738	5.40729	-4.2982	2.67856e-05	0.000377644	down in NGCB	PID1	phosphotyrosine interaction domain containing 1	55022
206035_at	-0.696955	-0.884867	-0.509042	5.19926	-6.63046	3.00111e-10	1.98651e-08	down in NGCB	REL	REL proto-oncogene, NF-kB subunit	5966
214156_at	-0.697499	-0.752799	-0.642199	3.5262	-3.74601	0.00023446	0.00230435	down in NGCB	MYRIP	myosin VIIA and Rab interacting protein	25924
222589_at	-0.697713	-0.789617	-0.605809	7.97371	-7.9145	1.621e-13	2.3262e-11	down in NGCB	NLK	nemo like kinase	51701
213924_at	-0.698007	-0.765132	-0.630882	5.67541	-5.47781	1.27416e-07	4.03448e-06	down in NGCB	GNAL	G protein subunit alpha L	2774
202478_at	-0.698167	-0.765924	-0.63041	6.95186	-5.33574	2.54612e-07	7.25804e-06	down in NGCB	TRIB2	tribbles pseudokinase 2	28951
205902_at	-0.698965	-0.941879	-0.456051	5.88757	-5.02544	1.10483e-06	2.51694e-05	down in NGCB	KCNN3	potassium calcium-activated channel subfamily N member 3	3782
237297_at	-0.699039	-0.775525	-0.622552	4.65391	-6.70506	1.97912e-10	1.3732e-08	down in NGCB	FAM53B	family with sequence similarity 53 member B	9679
218318_s_at	-0.699833	-0.771692	-0.627973	6.48861	-7.95632	1.25391e-13	1.85291e-11	down in NGCB	NLK	nemo like kinase	51701
213156_at	-0.699887	-0.77712	-0.622654	7.18386	-4.81626	2.86829e-06	5.73186e-05	down in NGCB	ZBTB20	zinc finger and BTB domain containing 20	26137
204446_s_at	-0.700407	-0.819974	-0.580839	9.02146	-4.51763	1.06376e-05	0.000172943	down in NGCB	ALOX5	arachidonate 5-lipoxygenase	240
214772_at	-0.701296	-0.760472	-0.64212	3.67569	-6.86334	8.10868e-11	6.17468e-09	down in NGCB	KIAA1549L	KIAA1549 like	25758
207213_s_at	-0.701944	-0.768643	-0.635246	3.95382	-5.48575	1.22531e-07	3.89951e-06	down in NGCB	USP2	ubiquitin specific peptidase 2	9099
201259_s_at	-0.702238	-0.8224	-0.582076	8.93847	-6.34622	1.42824e-09	7.86397e-08	down in NGCB	SYPL1	synaptophysin like 1	6856
228929_at	-0.702347	-0.78437	-0.620323	6.3124	-8.79935	6.20155e-16	1.57776e-13	down in NGCB	DNASE1	deoxyribonuclease 1	1773
236414_at	-0.702364	-0.91222	-0.492509	5.41392	-6.22629	2.72353e-09	1.39038e-07	down in NGCB	NA	NA	NA
202967_at	-0.702696	-0.774188	-0.631205	6.91854	-6.26811	2.17652e-09	1.13659e-07	down in NGCB	GSTA4	glutathione S-transferase alpha 4	2941
204345_at	-0.703637	-0.790303	-0.616971	6.08628	-5.73296	3.56295e-08	1.3261e-06	down in NGCB	COL16A1	collagen type XVI alpha 1 chain	1307
226561_at	-0.7037	-0.802071	-0.605329	6.49593	-8.14751	3.84443e-14	6.31214e-12	down in NGCB	AGFG1	ArfGAP with FG repeats 1	3267
204530_s_at	-0.703744	-0.792671	-0.614817	5.16215	-6.15056	4.07766e-09	1.9835e-07	down in NGCB	TOX	thymocyte selection associated high mobility group box	9760
215813_s_at	-0.704537	-0.913592	-0.495482	6.20076	-5.47458	1.29456e-07	4.09134e-06	down in NGCB	PTGS1	prostaglandin-endoperoxide synthase 1	5742
226279_at	-0.70475	-0.850766	-0.558734	7.37292	-5.00697	1.20334e-06	2.7064e-05	down in NGCB	PRSS23	protease, serine 23	11098
212065_s_at	-0.705099	-0.908256	-0.501941	6.91887	-5.77369	2.89684e-08	1.0999e-06	down in NGCB	USP34	ubiquitin specific peptidase 34	9736
230640_at	-0.705336	-0.806602	-0.60407	6.56429	-7.0136	3.43705e-11	2.85593e-09	down in NGCB	FMNL3	formin like 3	91010
202202_s_at	-0.705553	-0.815887	-0.59522	6.97488	-4.97042	1.42393e-06	3.1186e-05	down in NGCB	LAMA4	laminin subunit alpha 4	3910
212974_at	-0.705595	-0.786502	-0.624689	5.7959	-6.10117	5.2964e-09	2.49638e-07	down in NGCB	DENND3	DENN domain containing 3	22898
209442_x_at	-0.705596	-0.791766	-0.619426	6.25429	-7.36608	4.40531e-12	4.5105e-10	down in NGCB	ANK3	ankyrin 3	288
207977_s_at	-0.706702	-0.790374	-0.623029	5.85501	-5.09717	7.91286e-07	1.89836e-05	down in NGCB	DPT	dermatopontin	1805
212829_at	-0.707164	-0.796473	-0.617855	9.45634	-6.73937	1.63277e-10	1.15787e-08	down in NGCB	PIP4K2A	phosphatidylinositol-5-phosphate 4-kinase type 2 alpha	5305
228959_at	-0.707237	-0.775749	-0.638726	8.43147	-8.8228	5.3321e-16	1.38278e-13	down in NGCB	PDK3	pyruvate dehydrogenase kinase 3	5165
224790_at	-0.707603	-0.855152	-0.560054	7.7433	-6.8734	7.65825e-11	5.86435e-09	down in NGCB	ASAP1	ArfGAP with SH3 domain, ankyrin repeat and PH domain 1	50807
206290_s_at	-0.708191	-0.792202	-0.624179	3.10807	-5.22811	4.26588e-07	1.12025e-05	down in NGCB	RGS7	regulator of G-protein signaling 7	6000
211737_x_at	-0.710688	-0.781327	-0.640048	5.70436	-4.13223	5.26402e-05	0.000664536	down in NGCB	PTN	pleiotrophin	5764
227404_s_at	-0.710697	-0.866	-0.555395	8.64478	-5.1342	6.65191e-07	1.63826e-05	down in NGCB	EGR1	early growth response 1	1958
212473_s_at	-0.710936	-0.996579	-0.425293	7.67727	-4.6754	5.36318e-06	9.67443e-05	down in NGCB	MICAL2	microtubule associated monooxygenase, calponin and LIM domain containing 2	9645
210370_s_at	-0.711012	-0.788956	-0.633068	6.0576	-5.09303	8.06758e-07	1.93208e-05	down in NGCB	LY9	lymphocyte antigen 9	4063
201430_s_at	-0.711966	-0.77807	-0.645863	5.34226	-6.19435	3.23013e-09	1.60991e-07	down in NGCB	DPYSL3	dihydropyrimidinase like 3	1809
204880_at	-0.712945	-0.776839	-0.64905	7.57422	-5.63777	5.75795e-08	2.0001e-06	down in NGCB	MGMT	O-6-methylguanine-DNA methyltransferase	4255
240091_at	-0.713443	-0.853773	-0.573112	4.77653	-3.0408	0.00267262	0.0163086	down in NGCB	PSMA8	proteasome subunit alpha 8	143471
231205_at	-0.713756	-0.91099	-0.516522	5.9993	-6.80223	1.14606e-10	8.3883e-09	down in NGCB	NA	NA	NA
205174_s_at	-0.715392	-0.844959	-0.585824	8.14572	-4.56125	8.81773e-06	0.000148023	down in NGCB	QPCT	glutaminyl-peptide cyclotransferase	25797
205941_s_at	-0.716397	-0.80724	-0.625554	5.65612	-4.22779	3.5764e-05	0.000480795	down in NGCB	COL10A1	collagen type X alpha 1 chain	1300
38340_at	-0.716908	-0.799446	-0.634371	7.25671	-8.67365	1.3895e-15	3.24662e-13	down in NGCB	HIP1R	huntingtin interacting protein 1 related	9026
228750_at	-0.717226	-0.788111	-0.646342	4.54243	-3.93009	0.00011665	0.00129106	down in NGCB	NA	NA	NA
239294_at	-0.717344	-0.858181	-0.576506	9.28403	-6.05471	6.76504e-09	3.08232e-07	down in NGCB	PIK3CG	phosphatidylinositol-4,5-bisphosphate 3-kinase catalytic subunit gamma	5294
240866_at	-0.718332	-0.764186	-0.672477	3.59841	-7.89288	1.85061e-13	2.64183e-11	down in NGCB	NA	NA	NA
1561195_at	-0.718334	-0.890168	-0.546501	5.04444	-5.85855	1.87608e-08	7.49266e-07	down in NGCB	NA	NA	NA
1557366_at	-0.719063	-0.918942	-0.519184	3.24001	-5.56244	8.38597e-08	2.79745e-06	down in NGCB	NA	NA	NA
228141_at	-0.719249	-0.826283	-0.612215	4.41967	-5.14938	6.19336e-07	1.53849e-05	down in NGCB	GPX8	glutathione peroxidase 8 (putative)	493869
227069_at	-0.719476	-0.795597	-0.643356	5.97591	-4.93197	1.69818e-06	3.62123e-05	down in NGCB	CUX1	cut like homeobox 1	1523
219935_at	-0.719761	-0.785154	-0.654367	5.83568	-4.00367	8.76229e-05	0.00101737	down in NGCB	ADAMTS5	ADAM metallopeptidase with thrombospondin type 1 motif 5	11096
1555626_a_at	-0.720112	-1.04189	-0.398331	5.28937	-7.08035	2.33931e-11	2.04531e-09	down in NGCB	SLAMF1	signaling lymphocytic activation molecule family member 1	6504
208302_at	-0.720776	-0.783638	-0.657914	4.71026	-3.82149	0.000176642	0.00182432	down in NGCB	HMHB1	histocompatibility minor HB-1	57824
204207_s_at	-0.721105	-0.776149	-0.666061	8.58927	-5.35832	2.28273e-07	6.6036e-06	down in NGCB	RNGTT	RNA guanylyltransferase and 5'-phosphatase	8732
228818_at	-0.721279	-0.7982	-0.644358	4.8868	-6.25666	2.31458e-09	1.20409e-07	down in NGCB	NA	NA	NA
201015_s_at	-0.721496	-0.812587	-0.630405	7.3553	-5.58998	7.31174e-08	2.47535e-06	down in NGCB	JUP	junction plakoglobin	3728
202450_s_at	-0.721653	-0.792175	-0.65113	8.99698	-4.24554	3.32605e-05	0.00045305	down in NGCB	CTSK	cathepsin K	1513
202020_s_at	-0.722589	-0.829545	-0.615634	8.99416	-8.99715	1.72551e-16	5.01822e-14	down in NGCB	LANCL1	LanC like 1	10314
221986_s_at	-0.723474	-0.798189	-0.648759	7.3289	-7.24811	8.81626e-12	8.53149e-10	down in NGCB	KLHL24	kelch like family member 24	54800
211343_s_at	-0.724051	-0.777988	-0.670113	4.69231	-6.32331	1.61659e-09	8.79476e-08	down in NGCB	COL13A1	collagen type XIII alpha 1 chain	1305
244185_at	-0.724059	-0.833667	-0.614452	6.12599	-7.17036	1.38804e-11	1.27334e-09	down in NGCB	NA	NA	NA
222455_s_at	-0.726171	-0.926334	-0.526009	5.00088	-5.65074	5.39505e-08	1.88965e-06	down in NGCB	PARVA	parvin alpha	55742
202465_at	-0.726401	-0.825216	-0.627586	8.38473	-5.44468	1.49908e-07	4.62018e-06	down in NGCB	PCOLCE	procollagen C-endopeptidase enhancer	5118
228812_at	-0.726683	-0.788435	-0.664931	9.12294	-7.00791	3.55116e-11	2.93736e-09	down in NGCB	REL	REL proto-oncogene, NF-kB subunit	5966
231565_at	-0.726981	-0.949667	-0.504295	3.42098	-5.91851	1.3768e-08	5.71575e-07	down in NGCB	C4orf22	chromosome 4 open reading frame 22	255119
205908_s_at	-0.727862	-0.807592	-0.648132	4.029	-4.45856	1.36854e-05	0.000214275	down in NGCB	OMD	osteomodulin	4958
207191_s_at	-0.728305	-0.842639	-0.61397	6.00488	-6.40983	1.01105e-09	5.80054e-08	down in NGCB	ISLR	immunoglobulin superfamily containing leucine rich repeat	3671
226158_at	-0.728874	-1.04355	-0.414198	8.13894	-7.71597	5.43388e-13	6.95778e-11	down in NGCB	KLHL24	kelch like family member 24	54800
244040_at	-0.730322	-0.908834	-0.551809	4.93156	-4.75609	3.75353e-06	7.17067e-05	down in NGCB	KCNN3	potassium calcium-activated channel subfamily N member 3	3782
223378_at	-0.730441	-0.875486	-0.585397	6.27428	-6.11517	4.91869e-09	2.34668e-07	down in NGCB	GLIS2	GLIS family zinc finger 2	84662
213158_at	-0.730463	-0.804588	-0.656338	7.07209	-5.11718	7.20529e-07	1.75089e-05	down in NGCB	ZBTB20	zinc finger and BTB domain containing 20	26137
206633_at	-0.730851	-0.80519	-0.656512	4.8368	-6.28137	2.0268e-09	1.07588e-07	down in NGCB	CHRNA1	cholinergic receptor nicotinic alpha 1 subunit	1134
238353_at	-0.731258	-0.870705	-0.59181	4.96337	-8.13815	4.0748e-14	6.59141e-12	down in NGCB	RASL11A	RAS like family 11 member A	387496
203080_s_at	-0.731546	-0.909896	-0.553196	7.50676	-8.2625	1.87598e-14	3.44191e-12	down in NGCB	BAZ2B	bromodomain adjacent to zinc finger domain 2B	29994
211571_s_at	-0.732339	-0.816253	-0.648424	6.0051	-3.87255	0.000145494	0.00154463	down in NGCB	VCAN	versican	1462
232485_at	-0.733358	-0.867957	-0.59876	5.29163	-6.9885	3.96983e-11	3.24926e-09	down in NGCB	SNX29	sorting nexin 29	92017
226677_at	-0.734565	-0.925193	-0.543937	4.51674	-4.87323	2.21839e-06	4.54783e-05	down in NGCB	ZNF521	zinc finger protein 521	25925
227399_at	-0.734633	-0.813383	-0.655883	6.07361	-4.76373	3.62787e-06	6.9579e-05	down in NGCB	VGLL3	vestigial like family member 3	389136
209200_at	-0.73475	-0.844665	-0.624836	8.94051	-6.90075	6.55495e-11	5.06919e-09	down in NGCB	MEF2C	myocyte enhancer factor 2C	4208
226435_at	-0.734855	-0.857055	-0.612654	6.84774	-5.16316	5.8037e-07	1.46095e-05	down in NGCB	PAPLN	papilin, proteoglycan like sulfated glycoprotein	89932
225343_at	-0.735068	-0.810039	-0.660097	10.1441	-8.18249	3.09211e-14	5.33316e-12	down in NGCB	TMED8	transmembrane p24 trafficking protein family member 8	283578
203769_s_at	-0.735103	-0.807417	-0.662789	5.9317	-7.58111	1.22474e-12	1.42777e-10	down in NGCB	STS	steroid sulfatase (microsomal), isozyme S	412
221781_s_at	-0.735384	-0.818119	-0.652649	8.24822	-9.61246	3.00663e-18	1.28428e-15	down in NGCB	DNAJC10	DnaJ heat shock protein family (Hsp40) member C10	54431
203936_s_at	-0.736069	-0.836729	-0.635408	11.2081	-4.39449	1.79365e-05	0.000269565	down in NGCB	MMP9	matrix metallopeptidase 9	4318
1553186_x_at	-0.736866	-0.948208	-0.525525	7.63607	-5.24515	3.93314e-07	1.05156e-05	down in NGCB	RASEF	RAS and EF-hand domain containing	158158
209079_x_at	-0.73873	-0.837448	-0.640013	7.77295	-9.68721	1.82614e-18	8.46135e-16	down in NGCB	NA	NA	NA
1569940_at	-0.739592	-0.820043	-0.65914	5.64831	-6.18362	3.42025e-09	1.6954e-07	down in NGCB	SLC6A16	solute carrier family 6 member 16	28968
242979_at	-0.74065	-0.839804	-0.641496	3.93981	-7.56429	1.35468e-12	1.54676e-10	down in NGCB	IRS1	insulin receptor substrate 1	3667
213428_s_at	-0.74099	-0.823425	-0.658556	9.56106	-4.64253	6.19443e-06	0.000109393	down in NGCB	COL6A1	collagen type VI alpha 1 chain	1291
206105_at	-0.741029	-0.846712	-0.635346	6.1145	-8.37442	9.28941e-15	1.82697e-12	down in NGCB	AFF2	AF4/FMR2 family member 2	2334
227082_at	-0.742253	-0.80724	-0.677267	5.6578	-5.29166	3.14819e-07	8.67139e-06	down in NGCB	ZBTB20	zinc finger and BTB domain containing 20	26137
229802_at	-0.74316	-0.830516	-0.655805	6.03367	-4.17602	4.41312e-05	0.000573537	down in NGCB	WISP1	WNT1 inducible signaling pathway protein 1	8840
220196_at	-0.743238	-0.83964	-0.646836	4.41358	-4.65454	5.87732e-06	0.000104608	down in NGCB	MUC16	mucin 16, cell surface associated	94025
209306_s_at	-0.744269	-0.844017	-0.644521	9.5099	-7.22111	1.03241e-11	9.85114e-10	down in NGCB	SWAP70	SWAP switching B-cell complex 70kDa subunit	23075
210230_at	-0.744484	-0.815069	-0.6739	6.12106	-6.56461	4.32373e-10	2.75846e-08	down in NGCB	NA	NA	NA
206036_s_at	-0.744729	-0.823254	-0.666204	7.93708	-5.61049	6.60032e-08	2.26679e-06	down in NGCB	REL	REL proto-oncogene, NF-kB subunit	5966
236738_at	-0.74476	-0.845176	-0.644345	3.65916	-6.225	2.74233e-09	1.39859e-07	down in NGCB	C3orf80	chromosome 3 open reading frame 80	401097
203570_at	-0.744942	-0.976698	-0.513186	7.49065	-5.54272	9.24792e-08	3.05148e-06	down in NGCB	LOXL1	lysyl oxidase like 1	4016
215836_s_at	-0.744962	-0.822246	-0.667677	7.85094	-9.88587	4.82238e-19	2.46415e-16	down in NGCB	NA	NA	NA
213326_at	-0.745055	-0.881473	-0.608637	8.04169	-5.40455	1.82361e-07	5.46634e-06	down in NGCB	VAMP1	vesicle associated membrane protein 1	6843
203498_at	-0.745474	-0.833124	-0.657824	6.10367	-4.34983	2.16211e-05	0.000315994	down in NGCB	RCAN2	regulator of calcineurin 2	10231
225186_at	-0.74548	-0.82143	-0.66953	4.35784	-6.70369	1.99447e-10	1.3821e-08	down in NGCB	RAPH1	Ras association (RalGDS/AF-6) and pleckstrin homology domains 1	65059
223339_at	-0.745552	-0.891205	-0.599899	7.12169	-7.57802	1.24768e-12	1.44527e-10	down in NGCB	ATPIF1	ATPase inhibitory factor 1	93974
201579_at	-0.745621	-0.802138	-0.689105	6.3676	-5.56348	8.3428e-08	2.78475e-06	down in NGCB	FAT1	FAT atypical cadherin 1	2195
1569481_s_at	-0.745624	-0.857413	-0.633836	5.28096	-6.52632	5.34074e-10	3.31824e-08	down in NGCB	SNX22	sorting nexin 22	79856
229290_at	-0.746883	-0.862758	-0.631008	5.76524	-4.16501	4.61383e-05	0.000595517	down in NGCB	DAPL1	death associated protein like 1	92196
227646_at	-0.747049	-0.832452	-0.661647	9.43477	-5.42573	1.64462e-07	5.01423e-06	down in NGCB	EBF1	early B-cell factor 1	1879
202367_at	-0.748239	-0.882646	-0.613831	7.70286	-6.79793	1.1742e-10	8.55995e-09	down in NGCB	CUX1	cut like homeobox 1	1523
214602_at	-0.748427	-0.80281	-0.694044	5.63703	-5.77059	2.94288e-08	1.11505e-06	down in NGCB	COL4A4	collagen type IV alpha 4 chain	1286
238484_s_at	-0.749307	-0.865538	-0.633076	3.91486	-7.92404	1.52883e-13	2.20551e-11	down in NGCB	SSBP2	single stranded DNA binding protein 2	23635
227952_at	-0.749855	-0.823857	-0.675854	5.37167	-2.60176	0.00996254	0.0456888	down in NGCB	ZNF595	zinc finger protein 595	152687
210987_x_at	-0.75012	-0.836772	-0.663468	7.91963	-5.9296	1.29985e-08	5.45849e-07	down in NGCB	TPM1	tropomyosin 1 (alpha)	7168
209956_s_at	-0.75073	-0.835405	-0.666056	3.9803	-4.59966	7.4668e-06	0.000128582	down in NGCB	CAMK2B	calcium/calmodulin dependent protein kinase II beta	816
214820_at	-0.752086	-0.826354	-0.677818	5.22022	-8.0315	7.89022e-14	1.21864e-11	down in NGCB	BRWD1	bromodomain and WD repeat domain containing 1	54014
201744_s_at	-0.752739	-0.993857	-0.511621	10.2327	-4.69467	4.92698e-06	8.99741e-05	down in NGCB	LUM	lumican	4060
220520_s_at	-0.753449	-0.830592	-0.676306	4.24057	-4.28288	2.85329e-05	0.000398071	down in NGCB	NUP62CL	nucleoporin 62 C-terminal like	54830
201497_x_at	-0.754475	-0.846828	-0.662123	7.25232	-4.89773	1.98496e-06	4.13912e-05	down in NGCB	MYH11	myosin heavy chain 11	4629
1556755_s_at	-0.754732	-0.916591	-0.592872	5.4621	-8.37009	9.54666e-15	1.86416e-12	down in NGCB	NA	NA	NA
223754_at	-0.755079	-0.837206	-0.672952	5.89153	-4.93834	1.64952e-06	3.53953e-05	down in NGCB	C2orf88	chromosome 2 open reading frame 88	84281
203072_at	-0.755223	-0.833591	-0.676855	6.47618	-6.46839	7.34208e-10	4.37062e-08	down in NGCB	MYO1E	myosin IE	4643
210133_at	-0.755315	-0.872459	-0.638172	5.02243	-4.69387	4.94437e-06	9.02314e-05	down in NGCB	CCL11	C-C motif chemokine ligand 11	6356
235486_at	-0.755453	-0.96085	-0.550056	5.64968	-5.92249	1.34869e-08	5.62899e-07	down in NGCB	KIAA1549L	KIAA1549 like	25758
201983_s_at	-0.755597	-0.847054	-0.66414	5.64916	-5.25654	3.72487e-07	1.00324e-05	down in NGCB	EGFR	epidermal growth factor receptor	1956
217422_s_at	-0.75594	-0.83738	-0.674501	5.29116	-5.50929	1.09108e-07	3.51737e-06	down in NGCB	CD22	CD22 molecule	933
226571_s_at	-0.756169	-0.861035	-0.651302	6.11493	-5.98222	9.88738e-09	4.25999e-07	down in NGCB	PTPRS	protein tyrosine phosphatase, receptor type S	5802
226462_at	-0.757573	-0.833515	-0.68163	5.35717	-4.05935	7.03743e-05	0.000846396	down in NGCB	STXBP6	syntaxin binding protein 6	29091
211959_at	-0.757615	-0.845994	-0.669236	7.5235	-3.97767	9.69902e-05	0.00110847	down in NGCB	IGFBP5	insulin like growth factor binding protein 5	3488
204359_at	-0.758342	-0.977159	-0.539526	6.58615	-4.87801	2.17078e-06	4.46866e-05	down in NGCB	NA	NA	NA
219821_s_at	-0.758425	-0.838684	-0.678166	7.378	-7.96796	1.16729e-13	1.73901e-11	down in NGCB	GFOD1	glucose-fructose oxidoreductase domain containing 1	54438
221782_at	-0.759001	-0.843952	-0.67405	8.23072	-9.20856	4.34111e-17	1.40444e-14	down in NGCB	DNAJC10	DnaJ heat shock protein family (Hsp40) member C10	54431
225478_at	-0.760207	-0.859357	-0.661056	8.68576	-7.22607	1.00296e-11	9.62051e-10	down in NGCB	MFHAS1	malignant fibrous histiocytoma amplified sequence 1	9258
218002_s_at	-0.760233	-0.915108	-0.605358	7.87971	-2.61245	0.00966627	0.0446409	down in NGCB	CXCL14	C-X-C motif chemokine ligand 14	9547
229040_at	-0.761234	-0.856199	-0.666268	6.20586	-6.17522	3.5767e-09	1.76495e-07	down in NGCB	ITGB2-AS1	ITGB2 antisense RNA 1	100505746
222433_at	-0.761883	-0.853195	-0.670571	6.41821	-5.52528	1.00822e-07	3.29889e-06	down in NGCB	ENAH	enabled homolog (Drosophila)	55740
229337_at	-0.761976	-0.830242	-0.693709	5.11663	-5.93853	1.24103e-08	5.23965e-07	down in NGCB	USP2	ubiquitin specific peptidase 2	9099
214743_at	-0.762158	-0.82463	-0.699687	8.29271	-5.80246	2.5012e-08	9.65088e-07	down in NGCB	CUX1	cut like homeobox 1	1523
1560132_a_at	-0.764924	-0.852227	-0.677621	4.37391	-5.67624	4.74566e-08	1.69698e-06	down in NGCB	LOC101927432	uncharacterized LOC101927432	101927432
201215_at	-0.767096	-0.828125	-0.706067	8.48154	-5.35261	2.34677e-07	6.76025e-06	down in NGCB	PLS3	plastin 3	5358
232231_at	-0.767356	-0.973082	-0.561631	7.10801	-4.50563	1.11984e-05	0.000180611	down in NGCB	RUNX2	runt related transcription factor 2	860
1554140_at	-0.768676	-0.88954	-0.647813	3.77196	-5.23256	4.17635e-07	1.10044e-05	down in NGCB	WDR78	WD repeat domain 78	79819
201691_s_at	-0.7689	-1.0496	-0.488197	4.83776	-5.83019	2.17029e-08	8.49395e-07	down in NGCB	TPD52	tumor protein D52	7163
242934_at	-0.769281	-0.88418	-0.654382	4.74076	-8.34298	1.13222e-14	2.17973e-12	down in NGCB	LOC101928409	uncharacterized LOC101928409	101928409
222484_s_at	-0.769754	-0.832328	-0.70718	7.64531	-2.72386	0.00701857	0.0348307	down in NGCB	CXCL14	C-X-C motif chemokine ligand 14	9547
210369_at	-0.771278	-0.838561	-0.703994	6.57071	-8.94941	2.3521e-16	6.59494e-14	down in NGCB	SWAP70	SWAP switching B-cell complex 70kDa subunit	23075
205932_s_at	-0.771526	-0.893133	-0.649919	6.10699	-6.96359	4.57872e-11	3.69781e-09	down in NGCB	MSX1	msh homeobox 1	4487
225241_at	-0.771708	-1.07819	-0.465224	7.24267	-5.65875	5.18227e-08	1.82095e-06	down in NGCB	CCDC80	coiled-coil domain containing 80	151887
201889_at	-0.771986	-0.839797	-0.704175	9.65252	-8.59713	2.2652e-15	4.97389e-13	down in NGCB	FAM3C	family with sequence similarity 3 member C	10447
225782_at	-0.772615	-0.886447	-0.658784	6.42741	-4.67637	5.34041e-06	9.64291e-05	down in NGCB	MSRB3	methionine sulfoxide reductase B3	253827
219646_at	-0.773974	-0.884277	-0.66367	7.32461	-5.93643	1.25465e-08	5.28897e-07	down in NGCB	DEF8	differentially expressed in FDCP 8 homolog	54849
204491_at	-0.774192	-0.839406	-0.708979	6.42053	-8.07105	6.17856e-14	9.62429e-12	down in NGCB	PDE4D	phosphodiesterase 4D	5144
227336_at	-0.774372	-0.846216	-0.702528	9.03287	-5.81686	2.32368e-08	9.03606e-07	down in NGCB	DTX1	deltex E3 ubiquitin ligase 1	1840
235644_at	-0.774415	-0.862682	-0.686148	6.9257	-6.1535	4.01454e-09	1.95803e-07	down in NGCB	CCDC138	coiled-coil domain containing 138	165055
1553317_s_at	-0.774436	-0.870554	-0.678317	4.29255	-3.66239	0.000319255	0.00294902	down in NGCB	GPR82	G protein-coupled receptor 82	27197
204457_s_at	-0.774499	-0.886765	-0.662232	8.01128	-4.25871	3.15141e-05	0.000432489	down in NGCB	GAS1	growth arrest specific 1	2619
203537_at	-0.774789	-0.994538	-0.55504	9.94266	-8.25335	1.98654e-14	3.60845e-12	down in NGCB	PRPSAP2	phosphoribosyl pyrophosphate synthetase associated protein 2	5636
227565_at	-0.774872	-0.905462	-0.644282	7.1997	-9.61516	2.95304e-18	1.27132e-15	down in NGCB	KLHL5	kelch like family member 5	51088
227623_at	-0.774894	-0.863779	-0.686008	5.28779	-6.03272	7.59285e-09	3.39443e-07	down in NGCB	CACNA2D1	calcium voltage-gated channel auxiliary subunit alpha2delta 1	781
219313_at	-0.775617	-0.839649	-0.711585	6.22763	-4.86218	2.33213e-06	4.75248e-05	down in NGCB	GRAMD1C	GRAM domain containing 1C	54762
212104_s_at	-0.77718	-0.921908	-0.632452	6.70045	-7.57194	1.29396e-12	1.49256e-10	down in NGCB	RBFOX2	RNA binding protein, fox-1 homolog 2	23543
1565681_s_at	-0.77806	-0.838587	-0.717533	5.71067	-6.1147	4.93092e-09	2.34859e-07	down in NGCB	DIP2C	disco interacting protein 2 homolog C	22982
203796_s_at	-0.778217	-0.909938	-0.646495	7.15888	-5.50021	1.14111e-07	3.65496e-06	down in NGCB	BCL7A	BCL tumor suppressor 7A	605
226203_at	-0.778331	-0.878279	-0.678383	7.41417	-6.75202	1.52075e-10	1.08547e-08	down in NGCB	MYO9A	myosin IXA	4649
201324_at	-0.779116	-1.10779	-0.450445	7.08894	-4.31668	2.48139e-05	0.000355716	down in NGCB	EMP1	epithelial membrane protein 1	2012
224937_at	-0.779377	-0.868246	-0.690507	5.52962	-4.2532	3.22341e-05	0.0004406	down in NGCB	PTGFRN	prostaglandin F2 receptor inhibitor	5738
212977_at	-0.779579	-0.858278	-0.700879	7.15261	-5.47261	1.30715e-07	4.12501e-06	down in NGCB	ACKR3	atypical chemokine receptor 3	57007
81737_at	-0.779971	-0.860836	-0.699106	5.50977	-6.58737	3.81202e-10	2.45491e-08	down in NGCB	LOC100505915	uncharacterized LOC100505915	100505915
230083_at	-0.780983	-0.879667	-0.6823	5.67993	-5.80204	2.50663e-08	9.66502e-07	down in NGCB	USP53	ubiquitin specific peptidase 53	54532
204790_at	-0.781064	-0.862318	-0.699809	6.46239	-5.6022	6.87944e-08	2.34937e-06	down in NGCB	SMAD7	SMAD family member 7	4092
244280_at	-0.781858	-0.932216	-0.6315	4.78813	-4.83509	2.63537e-06	5.29934e-05	down in NGCB	LINC01013	long intergenic non-protein coding RNA 1013	100507254
225817_at	-0.783	-0.937411	-0.628588	5.01215	-5.72757	3.66161e-08	1.35544e-06	down in NGCB	CGNL1	cingulin like 1	84952
1560225_at	-0.783532	-0.906223	-0.660842	5.50951	-3.21171	0.0015358	0.0104858	down in NGCB	CNR1	cannabinoid receptor 1	1268
244887_at	-0.784161	-0.87204	-0.696282	6.76732	-2.84848	0.00484811	0.026087	down in NGCB	NA	NA	NA
214460_at	-0.784897	-0.852989	-0.716804	5.2415	-4.70352	4.73842e-06	8.68499e-05	down in NGCB	LSAMP	limbic system-associated membrane protein	4045
225622_at	-0.785367	-0.872817	-0.697916	7.68127	-6.79565	1.18941e-10	8.64773e-09	down in NGCB	PAG1	phosphoprotein membrane anchor with glycosphingolipid microdomains 1	55824
224955_at	-0.785549	-0.853036	-0.718061	6.56193	-4.8697	2.25407e-06	4.61579e-05	down in NGCB	TEAD1	TEA domain transcription factor 1	7003
229779_at	-0.78611	-0.874018	-0.698202	5.73031	-5.16104	5.86195e-07	1.47222e-05	down in NGCB	COL4A4	collagen type IV alpha 4 chain	1286
227955_s_at	-0.78644	-0.854718	-0.718163	5.0291	-6.45219	8.023e-10	4.72691e-08	down in NGCB	EFNA5	ephrin A5	1946
239486_at	-0.787956	-0.964899	-0.611012	7.00655	-5.71058	3.99059e-08	1.46335e-06	down in NGCB	REL	REL proto-oncogene, NF-kB subunit	5966
209156_s_at	-0.788443	-0.892203	-0.684683	8.32013	-4.73353	4.14922e-06	7.77547e-05	down in NGCB	COL6A2	collagen type VI alpha 2 chain	1292
1559618_at	-0.788638	-0.960718	-0.616558	6.75576	-5.54982	8.92811e-08	2.95487e-06	down in NGCB	LOC100129447	uncharacterized LOC100129447	100129447
233595_at	-0.788947	-0.918155	-0.659738	7.30209	-6.46044	7.66881e-10	4.54271e-08	down in NGCB	USP34	ubiquitin specific peptidase 34	9736
205717_x_at	-0.7891	-0.955823	-0.622376	7.27952	-9.89624	4.49734e-19	2.31974e-16	down in NGCB	NA	NA	NA
229715_at	-0.789181	-0.917727	-0.660635	4.58225	-6.6153	3.26486e-10	2.13015e-08	down in NGCB	NCR3LG1	natural killer cell cytotoxicity receptor 3 ligand 1	374383
224796_at	-0.789324	-0.897067	-0.68158	8.78435	-7.60837	1.03987e-12	1.24955e-10	down in NGCB	ASAP1	ArfGAP with SH3 domain, ankyrin repeat and PH domain 1	50807
238851_at	-0.790098	-0.928065	-0.652131	5.83432	-8.16607	3.42511e-14	5.76208e-12	down in NGCB	ANKRD13A	ankyrin repeat domain 13A	88455
201792_at	-0.790154	-0.896913	-0.683395	8.3266	-5.22758	4.27656e-07	1.12198e-05	down in NGCB	AEBP1	AE binding protein 1	165
1555275_a_at	-0.790642	-0.919083	-0.662201	6.54301	-5.51931	1.03842e-07	3.37347e-06	down in NGCB	KLHL6	kelch like family member 6	89857
225308_s_at	-0.793144	-0.936406	-0.649882	6.08101	-5.23975	4.03574e-07	1.07126e-05	down in NGCB	TANC1	tetratricopeptide repeat, ankyrin repeat and coiled-coil containing 1	85461
202936_s_at	-0.793548	-0.889672	-0.697425	4.80022	-5.78794	2.6938e-08	1.02851e-06	down in NGCB	SOX9	SRY-box 9	6662
225481_at	-0.794452	-0.886352	-0.702553	6.90499	-5.61029	6.60707e-08	2.26768e-06	down in NGCB	FRMD6	FERM domain containing 6	122786
215076_s_at	-0.794894	-0.948358	-0.641429	11.5975	-4.49979	1.14816e-05	0.000184689	down in NGCB	COL3A1	collagen type III alpha 1 chain	1281
202998_s_at	-0.796937	-0.890861	-0.703014	8.15104	-5.11786	7.18234e-07	1.74739e-05	down in NGCB	LOXL2	lysyl oxidase like 2	4017
240539_at	-0.797161	-0.877289	-0.717034	4.4974	-7.95044	1.30008e-13	1.9108e-11	down in NGCB	NA	NA	NA
226496_at	-0.797522	-0.87051	-0.724534	9.68315	-8.16187	3.51589e-14	5.86071e-12	down in NGCB	ZCCHC7	zinc finger CCHC-type containing 7	84186
204440_at	-0.798093	-1.01308	-0.583105	10.2897	-5.73932	3.44993e-08	1.28842e-06	down in NGCB	CD83	CD83 molecule	9308
235521_at	-0.798608	-0.882903	-0.714312	4.94519	-7.24937	8.75131e-12	8.48365e-10	down in NGCB	HOXA3	homeobox A3	3200
237321_at	-0.798618	-1.04954	-0.5477	6.0903	-6.08268	5.83915e-09	2.7217e-07	down in NGCB	MIR3681HG	MIR3681 host gene	100506457
235757_at	-0.799201	-0.940928	-0.657475	6.06262	-7.74699	4.50275e-13	5.90378e-11	down in NGCB	NA	NA	NA
211066_x_at	-0.799497	-0.88685	-0.712144	8.1488	-9.57499	3.85842e-18	1.62276e-15	down in NGCB	NA	NA	NA
224791_at	-0.80061	-0.970996	-0.630225	9.17093	-9.00207	1.67114e-16	4.88608e-14	down in NGCB	ASAP1	ArfGAP with SH3 domain, ankyrin repeat and PH domain 1	50807
218418_s_at	-0.8009	-0.86925	-0.73255	6.6887	-6.06922	6.26817e-09	2.8881e-07	down in NGCB	KANK2	KN motif and ankyrin repeat domains 2	25959
232737_s_at	-0.801515	-0.868481	-0.734548	3.32742	-7.57088	1.30226e-12	1.49897e-10	down in NGCB	ENPP3	ectonucleotide pyrophosphatase/phosphodiesterase 3	5169
235318_at	-0.801562	-0.917271	-0.685854	4.56772	-5.76773	2.98599e-08	1.12904e-06	down in NGCB	FBN1	fibrillin 1	2200
1558048_x_at	-0.801922	-0.930796	-0.673047	4.69848	-2.83885	0.00499097	0.0266974	down in NGCB	NA	NA	NA
227376_at	-0.802633	-0.877499	-0.727767	5.32092	-6.70612	1.9675e-10	1.36687e-08	down in NGCB	GLI3	GLI family zinc finger 3	2737
208782_at	-0.803391	-0.882791	-0.723991	9.51906	-6.33163	1.54556e-09	8.45882e-08	down in NGCB	FSTL1	follistatin like 1	11167
202619_s_at	-0.804472	-0.873042	-0.735902	6.34957	-4.22161	3.66763e-05	0.000491249	down in NGCB	PLOD2	procollagen-lysine,2-oxoglutarate 5-dioxygenase 2	5352
212399_s_at	-0.804619	-0.891971	-0.717267	8.15611	-11.3509	2.07115e-23	2.26481e-20	down in NGCB	VGLL4	vestigial like family member 4	9686
227388_at	-0.804862	-0.964491	-0.645234	7.24523	-6.38678	1.14613e-09	6.50721e-08	down in NGCB	TUSC1	tumor suppressor candidate 1	286319
235606_at	-0.805018	-0.899931	-0.710105	4.78403	-7.24641	8.90443e-12	8.58641e-10	down in NGCB	DUBR	DPPA2 upstream binding RNA	344595
203767_s_at	-0.805165	-1.02194	-0.588386	6.9201	-7.05089	2.77298e-11	2.36157e-09	down in NGCB	STS	steroid sulfatase (microsomal), isozyme S	412
222139_at	-0.805788	-0.873564	-0.738012	5.09414	-6.95468	4.81831e-11	3.85712e-09	down in NGCB	ERV3-2	endogenous retrovirus group 3 member 2	57612
209307_at	-0.806009	-0.886512	-0.725505	9.89368	-7.99914	9.63361e-14	1.47128e-11	down in NGCB	SWAP70	SWAP switching B-cell complex 70kDa subunit	23075
203851_at	-0.808114	-0.92964	-0.686588	6.1975	-5.74234	3.39747e-08	1.27144e-06	down in NGCB	IGFBP6	insulin like growth factor binding protein 6	3489
203285_s_at	-0.808484	-0.894851	-0.722116	7.46539	-7.70262	5.89094e-13	7.42136e-11	down in NGCB	HS2ST1	heparan sulfate 2-O-sulfotransferase 1	9653
219773_at	-0.808573	-0.897134	-0.720013	4.6975	-5.16964	5.6288e-07	1.42281e-05	down in NGCB	NOX4	NADPH oxidase 4	50507
236028_at	-0.808582	-0.900214	-0.716951	3.48736	-4.57827	8.19248e-06	0.000138934	down in NGCB	IBSP	integrin binding sialoprotein	3381
221796_at	-0.808672	-0.994141	-0.623202	4.26155	-5.07102	8.94051e-07	2.10881e-05	down in NGCB	NTRK2	neurotrophic receptor tyrosine kinase 2	4915
205671_s_at	-0.808853	-0.898962	-0.718743	8.39352	-5.22784	4.27136e-07	1.12116e-05	down in NGCB	HLA-DOB	major histocompatibility complex, class II, DO beta	3112
237075_at	-0.81262	-0.866707	-0.758533	5.53262	-5.08558	8.35338e-07	1.99094e-05	down in NGCB	LOC101060091	uncharacterized LOC101060091	101060091
216211_at	-0.813042	-0.946383	-0.6797	5.52075	-8.03012	7.95759e-14	1.22558e-11	down in NGCB	NA	NA	NA
210402_at	-0.813315	-0.93382	-0.69281	4.20783	-8.58702	2.4159e-15	5.28358e-13	down in NGCB	KCNJ1	potassium voltage-gated channel subfamily J member 1	3758
237413_at	-0.814074	-0.884775	-0.743374	4.14388	-8.16378	3.47446e-14	5.81209e-12	down in NGCB	MAPK10	mitogen-activated protein kinase 10	5602
227717_at	-0.814234	-0.904932	-0.723535	5.46795	-6.46829	7.34632e-10	4.37062e-08	down in NGCB	ARHGEF37	Rho guanine nucleotide exchange factor 37	389337
204392_at	-0.815172	-0.997837	-0.632507	6.19204	-7.96543	1.18561e-13	1.7615e-11	down in NGCB	CAMK1	calcium/calmodulin dependent protein kinase I	8536
228593_at	-0.817622	-0.893537	-0.741706	5.88789	-7.60284	1.07498e-12	1.28328e-10	down in NGCB	MTMR9LP	myotubularin related protein 9-like, pseudogene	339483
227231_at	-0.818145	-0.886295	-0.749994	4.13998	-6.50489	6.00919e-10	3.66688e-08	down in NGCB	KIAA1211	KIAA1211	57482
242052_at	-0.81844	-0.886911	-0.749969	5.9443	-6.6665	2.4552e-10	1.65318e-08	down in NGCB	NA	NA	NA
221234_s_at	-0.819197	-0.980688	-0.657707	7.41233	-3.68187	0.000297242	0.00278616	down in NGCB	BACH2	BTB domain and CNC homolog 2	60468
219527_at	-0.819538	-0.910079	-0.728997	6.42827	-8.3355	1.18672e-14	2.26666e-12	down in NGCB	2002-03-01	mitochondrial amidoxime reducing component 2	54996
219864_s_at	-0.82027	-0.890068	-0.750472	5.27131	-7.55327	1.44711e-12	1.64492e-10	down in NGCB	RCAN3	RCAN family member 3	11123
225630_at	-0.820398	-0.969043	-0.671753	5.69725	-10.3924	1.5558e-20	1.16525e-17	down in NGCB	EEPD1	endonuclease/exonuclease/phosphatase family domain containing 1	80820
203789_s_at	-0.822287	-0.934405	-0.710168	5.74417	-3.5471	0.000484348	0.00413325	down in NGCB	SEMA3C	semaphorin 3C	10512
230781_at	-0.822635	-0.984628	-0.660642	3.50307	-4.27908	2.89833e-05	0.00040353	down in NGCB	LINC01088	long intergenic non-protein coding RNA 1088	100505875
222860_s_at	-0.823284	-0.907626	-0.738942	5.98918	-6.86677	7.95201e-11	6.06382e-09	down in NGCB	PDGFD	platelet derived growth factor D	80310
244121_at	-0.8234	-0.891165	-0.755635	3.74785	-6.95255	4.87726e-11	3.89814e-09	down in NGCB	UBR3	ubiquitin protein ligase E3 component n-recognin 3 (putative)	130507
221898_at	-0.824076	-0.918874	-0.729277	6.79313	-4.96831	1.43785e-06	3.14332e-05	down in NGCB	PDPN	podoplanin	10630
213174_at	-0.824282	-0.901531	-0.747034	6.50317	-10.7293	1.54374e-21	1.33974e-18	down in NGCB	TTC9	tetratricopeptide repeat domain 9	23508
218546_at	-0.825501	-0.886746	-0.764256	6.02843	-5.2137	4.56851e-07	1.19001e-05	down in NGCB	C1orf115	chromosome 1 open reading frame 115	79762
221795_at	-0.825615	-0.902894	-0.748335	4.87714	-5.03886	1.03824e-06	2.38713e-05	down in NGCB	NTRK2	neurotrophic receptor tyrosine kinase 2	4915
212667_at	-0.826354	-0.950165	-0.702543	9.07653	-6.23778	2.561e-09	1.31724e-07	down in NGCB	SPARC	secreted protein acidic and cysteine rich	6678
218017_s_at	-0.82656	-0.905514	-0.747606	7.13086	-8.28737	1.60538e-14	2.9754e-12	down in NGCB	HGSNAT	heparan-alpha-glucosaminide N-acetyltransferase	138050
218804_at	-0.826741	-0.908578	-0.744904	4.22714	-6.46489	7.48421e-10	4.43817e-08	down in NGCB	ANO1	anoctamin 1	55107
225530_at	-0.826892	-0.931627	-0.722156	8.92426	-6.74652	1.56854e-10	1.11522e-08	down in NGCB	MOB3A	MOB kinase activator 3A	126308
242468_at	-0.827244	-0.889182	-0.765306	4.18265	-4.5251	1.03022e-05	0.000168696	down in NGCB	NA	NA	NA
212646_at	-0.828133	-0.899755	-0.756512	11.2793	-8.2877	1.60208e-14	2.9754e-12	down in NGCB	RFTN1	raftlin, lipid raft linker 1	23180
209591_s_at	-0.829541	-0.932445	-0.726636	3.91982	-3.90801	0.000127005	0.00138135	down in NGCB	BMP7	bone morphogenetic protein 7	655
1568604_a_at	-0.832366	-1.15882	-0.505914	4.273	-6.28537	1.9836e-09	1.06015e-07	down in NGCB	CADPS	calcium dependent secretion activator	8618
202765_s_at	-0.832466	-0.927066	-0.737866	6.87431	-5.98029	9.98741e-09	4.29632e-07	down in NGCB	FBN1	fibrillin 1	2200
224810_s_at	-0.833574	-0.924935	-0.742213	10.2352	-10.7078	1.78918e-21	1.50498e-18	down in NGCB	ANKRD13A	ankyrin repeat domain 13A	88455
231993_at	-0.834655	-0.94188	-0.727431	3.68326	-5.8985	1.5269e-08	6.29112e-07	down in NGCB	ITGBL1	integrin subunit beta like 1	9358
227197_at	-0.834983	-0.907605	-0.762362	4.08599	-5.64579	5.53097e-08	1.93107e-06	down in NGCB	ARHGEF26	Rho guanine nucleotide exchange factor 26	26084
202363_at	-0.83551	-0.950611	-0.720409	5.2871	-4.97945	1.36605e-06	3.01408e-05	down in NGCB	SPOCK1	SPARC/osteonectin, cwcv and kazal like domains proteoglycan 1	6695
235242_at	-0.83564	-0.959197	-0.712083	8.9251	-6.5251	5.37689e-10	3.33312e-08	down in NGCB	REL	REL proto-oncogene, NF-kB subunit	5966
1560396_at	-0.837244	-0.916313	-0.758176	8.02641	-6.10335	5.23574e-09	2.47205e-07	down in NGCB	KLHL6	kelch like family member 6	89857
226186_at	-0.837339	-0.960586	-0.714092	5.37779	-6.94288	5.15462e-11	4.0917e-09	down in NGCB	TMOD2	tropomodulin 2	29767
235841_at	-0.838064	-0.92805	-0.748078	3.29049	-10.2636	3.74508e-20	2.59193e-17	down in NGCB	NA	NA	NA
213994_s_at	-0.840099	-0.975195	-0.705003	4.6937	-4.06326	6.9293e-05	0.000835965	down in NGCB	SPON1	spondin 1	10418
230509_at	-0.840308	-1.01307	-0.667544	7.40117	-8.52018	3.69555e-15	7.71918e-13	down in NGCB	SNX22	sorting nexin 22	79856
204257_at	-0.84106	-1.06734	-0.614778	8.0146	-7.21615	1.06282e-11	1.01236e-09	down in NGCB	FADS3	fatty acid desaturase 3	3995
225935_at	-0.841791	-0.947499	-0.736082	7.97848	-6.16657	3.74517e-09	1.83978e-07	down in NGCB	CUX1	cut like homeobox 1	1523
226272_at	-0.841929	-0.938688	-0.745171	8.43458	-8.69794	1.18944e-15	2.80312e-13	down in NGCB	RCAN3	RCAN family member 3	11123
213457_at	-0.842536	-0.92606	-0.759012	7.60246	-7.17726	1.33335e-11	1.22729e-09	down in NGCB	MFHAS1	malignant fibrous histiocytoma amplified sequence 1	9258
201425_at	-0.842644	-0.933505	-0.751783	9.76776	-6.82954	9.82071e-11	7.33534e-09	down in NGCB	ALDH2	aldehyde dehydrogenase 2 family (mitochondrial)	217
209447_at	-0.843144	-0.917906	-0.768382	7.78619	-7.36117	4.53485e-12	4.6086e-10	down in NGCB	SYNE1	spectrin repeat containing nuclear envelope protein 1	23345
222938_x_at	-0.843346	-1.03008	-0.656614	5.79152	-8.7538	8.3123e-16	2.038e-13	down in NGCB	ENPP3	ectonucleotide pyrophosphatase/phosphodiesterase 3	5169
236975_at	-0.844632	-0.913741	-0.775524	4.81399	-6.1159	4.8998e-09	2.33971e-07	down in NGCB	NA	NA	NA
229218_at	-0.8457	-1.00584	-0.685562	6.29283	-5.26106	3.64529e-07	9.84228e-06	down in NGCB	COL1A2	collagen type I alpha 2 chain	1278
201438_at	-0.847473	-1.03326	-0.661681	10.2542	-5.43942	1.53811e-07	4.7245e-06	down in NGCB	COL6A3	collagen type VI alpha 3 chain	1293
202718_at	-0.848596	-0.929246	-0.767945	6.96891	-5.15676	5.9817e-07	1.49489e-05	down in NGCB	IGFBP2	insulin like growth factor binding protein 2	3485
206101_at	-0.850318	-0.941512	-0.759123	6.06935	-5.07522	8.76687e-07	2.07412e-05	down in NGCB	ECM2	extracellular matrix protein 2	1842
221039_s_at	-0.851143	-0.946976	-0.75531	7.36359	-6.09627	5.43532e-09	2.54868e-07	down in NGCB	ASAP1	ArfGAP with SH3 domain, ankyrin repeat and PH domain 1	50807
229349_at	-0.851422	-0.900785	-0.802059	3.89882	-3.94611	0.00010964	0.00122513	down in NGCB	LIN28B	lin-28 homolog B	389421
209324_s_at	-0.851522	-0.918251	-0.784793	7.63473	-7.05491	2.70946e-11	2.32194e-09	down in NGCB	RGS16	regulator of G-protein signaling 16	6004
1563088_a_at	-0.852089	-1.10173	-0.602446	6.6804	-4.17049	4.51293e-05	0.000584149	down in NGCB	AATBC	apoptosis associated transcript in bladder cancer	284837
217767_at	-0.852544	-0.952433	-0.752655	9.91135	-4.69726	4.87114e-06	8.91032e-05	down in NGCB	C3	complement C3	718
38521_at	-0.852989	-0.921379	-0.784599	9.07986	-6.76315	1.42848e-10	1.02496e-08	down in NGCB	CD22	CD22 molecule	933
204529_s_at	-0.853204	-0.973805	-0.732603	9.2561	-5.10079	7.78022e-07	1.87311e-05	down in NGCB	TOX	thymocyte selection associated high mobility group box	9760
225464_at	-0.853283	-0.91432	-0.792246	7.53325	-5.84316	2.03051e-08	8.00421e-07	down in NGCB	FRMD6	FERM domain containing 6	122786
201185_at	-0.854654	-0.953717	-0.755591	8.0504	-6.00399	8.82528e-09	3.86636e-07	down in NGCB	HTRA1	HtrA serine peptidase 1	5654
225911_at	-0.856933	-1.03554	-0.678321	5.02325	-5.09433	8.01882e-07	1.92209e-05	down in NGCB	NPNT	nephronectin	255743
225631_at	-0.858898	-1.08585	-0.631941	5.29023	-9.57382	3.88856e-18	1.62295e-15	down in NGCB	EEPD1	endonuclease/exonuclease/phosphatase family domain containing 1	80820
213071_at	-0.859572	-0.964875	-0.75427	7.03398	-6.23708	2.57069e-09	1.32098e-07	down in NGCB	DPT	dermatopontin	1805
210986_s_at	-0.860744	-0.938727	-0.782761	8.89357	-6.17075	3.6627e-09	1.80088e-07	down in NGCB	TPM1	tropomyosin 1 (alpha)	7168
212915_at	-0.862437	-1.05045	-0.674425	5.59837	-5.54885	8.97134e-08	2.96559e-06	down in NGCB	PDZRN3	PDZ domain containing ring finger 3	23024
205372_at	-0.863488	-0.95057	-0.776406	5.6991	-8.08363	5.71536e-14	8.97952e-12	down in NGCB	PLAG1	PLAG1 zinc finger	5324
202821_s_at	-0.863627	-0.974183	-0.753071	6.47308	-9.2052	4.438e-17	1.42734e-14	down in NGCB	LPP	LIM domain containing preferred translocation partner in lipoma	4026
1559459_at	-0.863843	-1.03648	-0.691209	5.03525	-4.55847	8.92402e-06	0.00014944	down in NGCB	LOC613266	uncharacterized LOC613266	613266
229053_at	-0.866841	-0.95003	-0.783652	6.01724	-4.29006	2.77005e-05	0.000388739	down in NGCB	SYT17	synaptotagmin 17	51760
204682_at	-0.867117	-0.945261	-0.788972	7.72324	-6.6348	2.92941e-10	1.9414e-08	down in NGCB	LTBP2	latent transforming growth factor beta binding protein 2	4053
217991_x_at	-0.867568	-0.942258	-0.792879	6.16366	-9.66746	2.08357e-18	9.49328e-16	down in NGCB	SSBP3	single stranded DNA binding protein 3	23648
201431_s_at	-0.868076	-0.933194	-0.802957	7.24129	-6.76466	1.41637e-10	1.01761e-08	down in NGCB	DPYSL3	dihydropyrimidinase like 3	1809
235692_at	-0.869634	-0.923557	-0.815711	7.30944	-8.50346	4.10912e-15	8.51007e-13	down in NGCB	SH3KBP1	SH3 domain containing kinase binding protein 1	30011
239516_at	-0.872601	-1.03649	-0.708711	6.59258	-6.93836	5.28937e-11	4.19125e-09	down in NGCB	NA	NA	NA
228167_at	-0.87412	-0.962081	-0.786159	9.0663	-6.20199	3.1011e-09	1.55553e-07	down in NGCB	KLHL6	kelch like family member 6	89857
235733_at	-0.875514	-1.00814	-0.742884	6.03	-5.47777	1.27436e-07	4.03448e-06	down in NGCB	GXYLT2	glucoside xylosyltransferase 2	727936
212719_at	-0.875531	-1.1165	-0.634557	5.37717	-5.74971	3.27263e-08	1.22808e-06	down in NGCB	PHLPP1	PH domain and leucine rich repeat protein phosphatase 1	23239
204890_s_at	-0.876455	-0.953843	-0.799068	7.61428	-7.4922	2.08424e-12	2.31148e-10	down in NGCB	LCK	LCK proto-oncogene, Src family tyrosine kinase	3932
222073_at	-0.876752	-0.966489	-0.787015	4.53143	-5.39305	1.92862e-07	5.7215e-06	down in NGCB	COL4A3	collagen type IV alpha 3 chain	1285
230481_at	-0.878195	-1.10237	-0.654024	5.65338	-4.79066	3.21699e-06	6.31557e-05	down in NGCB	ACY3	aminoacylase 3	91703
212098_at	-0.878291	-1.09612	-0.660463	9.00037	-8.15321	3.71055e-14	6.11067e-12	down in NGCB	MGAT5	mannosyl (alpha-1,6-)-glycoprotein beta-1,6-N-acetyl-glucosaminyltransferase	4249
1555137_a_at	-0.879949	-0.999347	-0.76055	5.67479	-5.22877	4.25245e-07	1.11833e-05	down in NGCB	FGD6	FYVE, RhoGEF and PH domain containing 6	55785
244387_at	-0.880321	-0.945431	-0.81521	4.10067	-7.63898	8.64961e-13	1.05798e-10	down in NGCB	NA	NA	NA
1557813_at	-0.885263	-1.08566	-0.684872	6.0783	-9.42542	1.04073e-17	3.79346e-15	down in NGCB	NA	NA	NA
211161_s_at	-0.887529	-0.964618	-0.810441	10.2654	-4.70907	4.62356e-06	8.50868e-05	down in NGCB	COL3A1	collagen type III alpha 1 chain	1281
205124_at	-0.888201	-0.954245	-0.822156	7.48349	-5.97372	1.03354e-08	4.43556e-07	down in NGCB	NA	NA	NA
212865_s_at	-0.888526	-0.974285	-0.802767	5.24053	-4.56681	8.60862e-06	0.00014527	down in NGCB	COL14A1	collagen type XIV alpha 1 chain	7373
222819_at	-0.889097	-0.945178	-0.833017	7.38468	-6.10709	5.13322e-09	2.43205e-07	down in NGCB	CTPS2	CTP synthase 2	56474
209627_s_at	-0.889244	-0.949717	-0.828771	7.06302	-7.99761	9.72503e-14	1.4811e-11	down in NGCB	OSBPL3	oxysterol binding protein like 3	26031
1563513_at	-0.890152	-1.08784	-0.692467	4.15547	-8.52486	3.58736e-15	7.55205e-13	down in NGCB	SYTL4	synaptotagmin like 4	94121
229554_at	-0.890728	-1.01778	-0.763677	6.71088	-4.27407	2.95867e-05	0.00041026	down in NGCB	LUM	lumican	4060
1556499_s_at	-0.890808	-1.18887	-0.592748	11.1183	-5.38294	2.0258e-07	5.9474e-06	down in NGCB	COL1A1	collagen type I alpha 1 chain	1277
242476_at	-0.89192	-0.995736	-0.788104	5.55766	-6.18878	3.32749e-09	1.65391e-07	down in NGCB	NA	NA	NA
204619_s_at	-0.892041	-0.968273	-0.815808	6.31946	-4.44198	1.46819e-05	0.000226505	down in NGCB	VCAN	versican	1462
222699_s_at	-0.89225	-0.996331	-0.78817	8.42681	-7.5833	1.20879e-12	1.41219e-10	down in NGCB	PLEKHF2	pleckstrin homology and FYVE domain containing 2	79666
203509_at	-0.89339	-1.02849	-0.758294	9.86655	-5.99062	9.46346e-09	4.12941e-07	down in NGCB	SORL1	sortilin related receptor 1	6653
230992_at	-0.898248	-0.981871	-0.814625	5.77718	-7.27513	7.52477e-12	7.39959e-10	down in NGCB	BTNL9	butyrophilin like 9	153579
204581_at	-0.900189	-1.02946	-0.770921	8.52492	-6.76232	1.43517e-10	1.02841e-08	down in NGCB	CD22	CD22 molecule	933
228758_at	-0.900579	-0.968631	-0.832526	6.82553	-9.19621	4.70716e-17	1.50505e-14	down in NGCB	BCL6	B-cell CLL/lymphoma 6	604
232080_at	-0.901011	-0.992229	-0.809792	7.19488	-9.40984	1.15362e-17	4.17711e-15	down in NGCB	HECW2	HECT, C2 and WW domain containing E3 ubiquitin protein ligase 2	57520
215646_s_at	-0.901388	-0.980396	-0.82238	6.12897	-4.14406	5.01989e-05	0.000639624	down in NGCB	VCAN	versican	1462
218640_s_at	-0.901569	-0.953498	-0.849639	9.97421	-8.76521	7.72466e-16	1.92852e-13	down in NGCB	PLEKHF2	pleckstrin homology and FYVE domain containing 2	79666
213194_at	-0.905204	-0.967496	-0.842913	8.33171	-6.62811	3.04054e-10	2.00775e-08	down in NGCB	ROBO1	roundabout guidance receptor 1	6091
226344_at	-0.907563	-0.999859	-0.815267	5.03105	-5.76932	2.96196e-08	1.12073e-06	down in NGCB	ZMAT1	zinc finger matrin-type 1	84460
227059_at	-0.907586	-1.01555	-0.799625	6.18941	-4.81432	2.89331e-06	5.77764e-05	down in NGCB	GPC6	glypican 6	10082
226799_at	-0.908149	-1.00268	-0.813615	6.54735	-6.14337	4.23628e-09	2.05336e-07	down in NGCB	FGD6	FYVE, RhoGEF and PH domain containing 6	55785
227230_s_at	-0.91032	-1.09556	-0.725077	5.18503	-5.47185	1.31199e-07	4.1358e-06	down in NGCB	KIAA1211	KIAA1211	57482
222145_at	-0.914069	-0.975462	-0.852677	5.97344	-7.27097	7.71073e-12	7.56317e-10	down in NGCB	NA	NA	NA
219901_at	-0.915084	-1.04547	-0.784702	6.66509	-5.69622	4.2908e-08	1.54851e-06	down in NGCB	FGD6	FYVE, RhoGEF and PH domain containing 6	55785
215734_at	-0.91524	-1.03727	-0.793206	6.07116	-6.56202	4.386e-10	2.79167e-08	down in NGCB	IZUMO4	IZUMO family member 4	113177
242127_at	-0.919366	-0.997931	-0.840801	3.43466	-6.60086	3.53737e-10	2.29426e-08	down in NGCB	NA	NA	NA
207173_x_at	-0.921253	-1.03266	-0.809849	8.12363	-5.43402	1.57931e-07	4.83844e-06	down in NGCB	CDH11	cadherin 11	1009
202952_s_at	-0.921331	-0.982974	-0.859688	6.15843	-6.23194	2.64248e-09	1.35612e-07	down in NGCB	ADAM12	ADAM metallopeptidase domain 12	8038
232297_at	-0.92144	-1.007	-0.835883	7.10651	-7.99291	1.00109e-13	1.5162e-11	down in NGCB	KLHL5	kelch like family member 5	51088
201150_s_at	-0.92225	-0.989901	-0.854598	8.93562	-5.08368	8.42789e-07	2.00433e-05	down in NGCB	TIMP3	TIMP metallopeptidase inhibitor 3	7078
240798_at	-0.923365	-1.01348	-0.833253	5.39777	-6.90501	6.39789e-11	4.95474e-09	down in NGCB	NA	NA	NA
238067_at	-0.923663	-1.03924	-0.808082	3.74067	-7.29836	6.56534e-12	6.55037e-10	down in NGCB	TBC1D8B	TBC1 domain family member 8B	54885
243954_at	-0.924152	-1.00656	-0.841746	4.28956	-8.30443	1.44251e-14	2.71027e-12	down in NGCB	LINC00877	long intergenic non-protein coding RNA 877	285286
204620_s_at	-0.926488	-1.02632	-0.826655	8.55937	-4.73706	4.08469e-06	7.67459e-05	down in NGCB	VCAN	versican	1462
1554168_a_at	-0.926695	-1.02054	-0.832851	9.83877	-8.70721	1.12083e-15	2.65288e-13	down in NGCB	SH3KBP1	SH3 domain containing kinase binding protein 1	30011
225912_at	-0.928323	-1.1082	-0.748447	9.35459	-7.48434	2.18419e-12	2.40767e-10	down in NGCB	TP53INP1	tumor protein p53 inducible nuclear protein 1	94241
235000_at	-0.928422	-1.06304	-0.7938	4.92798	-9.46306	8.11201e-18	3.01717e-15	down in NGCB	LPP	LIM domain containing preferred translocation partner in lipoma	4026
1556579_s_at	-0.928532	-0.987943	-0.869122	4.7864	-5.7102	3.99819e-08	1.46417e-06	down in NGCB	NA	NA	NA
223082_at	-0.932715	-1.01981	-0.845623	9.94084	-8.65318	1.58384e-15	3.59516e-13	down in NGCB	SH3KBP1	SH3 domain containing kinase binding protein 1	30011
225681_at	-0.933272	-1.02357	-0.842971	9.0302	-4.39789	1.76822e-05	0.000266329	down in NGCB	CTHRC1	collagen triple helix repeat containing 1	115908
241453_at	-0.935358	-1.02465	-0.84607	4.19114	-8.89916	3.25685e-16	8.99334e-14	down in NGCB	PTK2	protein tyrosine kinase 2	5747
209558_s_at	-0.935369	-1.02004	-0.850693	6.715	-9.44602	9.08088e-18	3.35471e-15	down in NGCB	HIP1R	huntingtin interacting protein 1 related	9026
1554789_a_at	-0.935552	-1.1002	-0.7709	3.7854	-5.63487	5.84217e-08	2.02462e-06	down in NGCB	PDE8B	phosphodiesterase 8B	8622
218976_at	-0.936349	-1.02194	-0.850763	5.7827	-4.07648	6.57563e-05	0.000800183	down in NGCB	DNAJC12	DnaJ heat shock protein family (Hsp40) member C12	56521
212504_at	-0.940249	-1.01935	-0.861152	6.67681	-8.56533	2.77366e-15	6.01785e-13	down in NGCB	DIP2C	disco interacting protein 2 homolog C	22982
220432_s_at	-0.941117	-1.03524	-0.846993	3.20707	-7.07206	2.45418e-11	2.13666e-09	down in NGCB	CYP39A1	cytochrome P450 family 39 subfamily A member 1	51302
203417_at	-0.942553	-1.02613	-0.858976	7.32522	-6.06417	6.43686e-09	2.95248e-07	down in NGCB	MFAP2	microfibrillar associated protein 2	4237
226225_at	-0.944849	-1.01487	-0.874833	5.43399	-6.59204	3.71461e-10	2.39783e-08	down in NGCB	MCC	mutated in colorectal cancers	4163
209101_at	-0.945296	-1.0141	-0.876494	7.36637	-4.33765	2.27458e-05	0.0003304	down in NGCB	CTGF	connective tissue growth factor	1490
218331_s_at	-0.946456	-1.02947	-0.863442	8.95638	-12.1249	9.03209e-26	1.6461e-22	down in NGCB	FAM208B	family with sequence similarity 208 member B	54906
239427_at	-0.947501	-1.0427	-0.852304	6.19246	-7.70741	5.72272e-13	7.27651e-11	down in NGCB	SLAMF1	signaling lymphocytic activation molecule family member 1	6504
215446_s_at	-0.948587	-1.04044	-0.856733	5.89324	-3.98961	9.25725e-05	0.00106623	down in NGCB	LOX	lysyl oxidase	4015
211813_x_at	-0.949664	-1.03187	-0.867462	8.49941	-5.11952	7.12655e-07	1.73793e-05	down in NGCB	DCN	decorin	1634
244367_at	-0.949729	-1.26318	-0.636278	3.41978	-7.73436	4.8611e-13	6.31308e-11	down in NGCB	NA	NA	NA
239278_at	-0.950389	-1.32489	-0.575889	7.31661	-6.19458	3.22614e-09	1.60939e-07	down in NGCB	BCAS4	breast carcinoma amplified sequence 4	55653
1552735_at	-0.950887	-1.27199	-0.629783	3.9904	-8.88316	3.61177e-16	9.87367e-14	down in NGCB	NA	NA	NA
213343_s_at	-0.952188	-1.09034	-0.814036	7.23147	-7.56424	1.3551e-12	1.54676e-10	down in NGCB	GDPD5	glycerophosphodiester phosphodiesterase domain containing 5	81544
213764_s_at	-0.954512	-1.04134	-0.867684	4.89602	-4.09234	6.17364e-05	0.000760405	down in NGCB	MFAP5	microfibrillar associated protein 5	8076
221636_s_at	-0.962328	-1.04892	-0.875733	6.20482	-8.6531	1.5847e-15	3.59516e-13	down in NGCB	2002-03-01	mitochondrial amidoxime reducing component 2	54996
201149_s_at	-0.963421	-1.0565	-0.870346	8.34602	-5.30477	2.95592e-07	8.24144e-06	down in NGCB	TIMP3	TIMP metallopeptidase inhibitor 3	7078
225214_at	-0.963993	-1.05185	-0.876132	7.87127	-9.91786	3.88859e-19	2.06416e-16	down in NGCB	LOC100129034	uncharacterized LOC100129034	100129034
225242_s_at	-0.965537	-1.11712	-0.813951	6.48322	-6.00709	8.68329e-09	3.83179e-07	down in NGCB	CCDC80	coiled-coil domain containing 80	151887
212311_at	-0.966376	-1.17149	-0.761263	8.54526	-8.17435	3.25296e-14	5.5754e-12	down in NGCB	SEL1L3	SEL1L family member 3	23231
1556568_a_at	-0.969035	-1.02864	-0.90943	5.26453	-8.52469	3.59128e-15	7.55205e-13	down in NGCB	NA	NA	NA
219179_at	-0.969495	-1.11491	-0.82408	5.44634	-6.24977	2.40166e-09	1.24465e-07	down in NGCB	DACT1	dishevelled binding antagonist of beta catenin 1	51339
223121_s_at	-0.96993	-1.03123	-0.908633	5.64532	-4.27563	2.93973e-05	0.000408358	down in NGCB	SFRP2	secreted frizzled related protein 2	6423
201147_s_at	-0.971332	-1.10525	-0.837417	7.48136	-5.30259	2.98712e-07	8.3083e-06	down in NGCB	TIMP3	TIMP metallopeptidase inhibitor 3	7078
236439_at	-0.972077	-1.06337	-0.880782	5.57171	-6.97757	4.22638e-11	3.43865e-09	down in NGCB	NA	NA	NA
202728_s_at	-0.973613	-1.05935	-0.88788	7.894	-8.86242	4.1296e-16	1.09887e-13	down in NGCB	LTBP1	latent transforming growth factor beta binding protein 1	4052
213172_at	-0.975191	-1.04129	-0.90909	4.29663	-10.5183	6.57597e-21	5.1363e-18	down in NGCB	TTC9	tetratricopeptide repeat domain 9	23508
229686_at	-0.975833	-1.05612	-0.895541	8.99066	-6.22838	2.69324e-09	1.37748e-07	down in NGCB	P2RY8	purinergic receptor P2Y8	286530
235944_at	-0.976139	-1.13242	-0.819856	3.90983	-5.51818	1.04425e-07	3.38703e-06	down in NGCB	HMCN1	hemicentin 1	83872
212344_at	-0.976542	-1.13841	-0.81467	6.50485	-6.11608	4.89497e-09	2.33944e-07	down in NGCB	SULF1	sulfatase 1	23213
228195_at	-0.977227	-1.07409	-0.880367	4.65439	-6.50748	5.92434e-10	3.61914e-08	down in NGCB	C2orf88	chromosome 2 open reading frame 88	84281
205367_at	-0.97791	-1.08223	-0.873589	8.16478	-7.74651	4.5157e-13	5.9066e-11	down in NGCB	SH2B2	SH2B adaptor protein 2	10603
212560_at	-0.978233	-1.17719	-0.77927	9.58635	-5.87238	1.74719e-08	7.05521e-07	down in NGCB	SORL1	sortilin related receptor 1	6653
217875_s_at	-0.978635	-1.06563	-0.89164	6.42834	-7.58456	1.19964e-12	1.40751e-10	down in NGCB	PMEPA1	prostate transmembrane protein, androgen induced 1	56937
218974_at	-0.981537	-1.07449	-0.88859	7.53796	-7.3622	4.50746e-12	4.5893e-10	down in NGCB	SOBP	sine oculis binding protein homolog	55084
218181_s_at	-0.983076	-1.05662	-0.909534	7.95791	-9.55565	4.38822e-18	1.79871e-15	down in NGCB	MAP4K4	mitogen-activated protein kinase kinase kinase kinase 4	9448
209955_s_at	-0.983089	-1.06174	-0.904441	6.58601	-5.62431	6.1595e-08	2.12608e-06	down in NGCB	FAP	fibroblast activation protein alpha	2191
202620_s_at	-0.984964	-1.11368	-0.856249	7.25695	-4.77788	3.40611e-06	6.59451e-05	down in NGCB	PLOD2	procollagen-lysine,2-oxoglutarate 5-dioxygenase 2	5352
237880_at	-0.988153	-1.11266	-0.863648	6.77756	-4.92797	1.72953e-06	3.68232e-05	down in NGCB	MIR3681HG	MIR3681 host gene	100506457
201852_x_at	-0.988658	-1.06911	-0.908205	10.4722	-4.65733	5.80582e-06	0.000103533	down in NGCB	COL3A1	collagen type III alpha 1 chain	1281
217820_s_at	-0.989195	-1.07143	-0.906958	6.01771	-6.24146	2.51101e-09	1.29396e-07	down in NGCB	ENAH	enabled homolog (Drosophila)	55740
219517_at	-0.990575	-1.05641	-0.924744	9.6941	-6.42813	9.15035e-10	5.33364e-08	down in NGCB	ELL3	elongation factor for RNA polymerase II 3	80237
202766_s_at	-0.991326	-1.06497	-0.917677	8.90054	-6.81047	1.09393e-10	8.06074e-09	down in NGCB	FBN1	fibrillin 1	2200
1568817_at	-0.995332	-1.13192	-0.858748	4.66265	-7.2614	8.1557e-12	7.94853e-10	down in NGCB	NA	NA	NA
213106_at	-0.995716	-1.13337	-0.858065	8.33995	-7.88352	1.9598e-13	2.76165e-11	down in NGCB	ATP8A1	ATPase phospholipid transporting 8A1	10396
227070_at	-0.996422	-1.05456	-0.938283	5.58714	-5.03204	1.07157e-06	2.45343e-05	down in NGCB	GLT8D2	glycosyltransferase 8 domain containing 2	83468
230624_at	-1.00399	-1.17697	-0.831001	4.22028	-7.88757	1.91178e-13	2.71498e-11	down in NGCB	SLC25A27	solute carrier family 25 member 27	9481
202119_s_at	-1.00607	-1.2224	-0.78975	10.1166	-10.124	9.66011e-20	5.74094e-17	down in NGCB	CPNE3	copine 3	8895
235310_at	-1.00645	-1.12331	-0.889589	6.63995	-7.06247	2.59384e-11	2.24751e-09	down in NGCB	GCSAM	germinal center associated signaling and motility	257144
202561_at	-1.00934	-1.55173	-0.466954	6.46577	-9.55496	4.40837e-18	1.79871e-15	down in NGCB	TNKS	tankyrase	8658
222943_at	-1.00966	-1.08944	-0.929874	3.73511	-5.32929	2.62664e-07	7.44486e-06	down in NGCB	GBA3	glucosylceramidase beta 3 (gene/pseudogene)	57733
219820_at	-1.01121	-1.09747	-0.924952	5.17717	-7.11341	1.93205e-11	1.72325e-09	down in NGCB	SLC6A16	solute carrier family 6 member 16	28968
220595_at	-1.01351	-1.09884	-0.92819	3.44483	-6.11108	5.02618e-09	2.38754e-07	down in NGCB	PDZRN4	PDZ domain containing ring finger 4	29951
1556543_at	-1.01359	-1.09325	-0.933928	6.24023	-8.0939	5.36295e-14	8.52382e-12	down in NGCB	NA	NA	NA
235583_at	-1.01427	-1.08905	-0.939483	5.43401	-10.0539	1.55255e-19	8.66183e-17	down in NGCB	ILDR1	immunoglobulin like domain containing receptor 1	286676
205544_s_at	-1.01499	-1.07505	-0.954931	8.32466	-4.37449	1.95046e-05	0.000289786	down in NGCB	CR2	complement C3d receptor 2	1380
1565834_a_at	-1.01522	-1.0889	-0.941532	3.65501	-7.59182	1.14851e-12	1.35334e-10	down in NGCB	NA	NA	NA
221731_x_at	-1.02042	-1.09338	-0.947464	8.52734	-4.86823	2.26918e-06	4.63977e-05	down in NGCB	VCAN	versican	1462
204749_at	-1.02784	-1.23891	-0.816772	5.01328	-5.92661	1.32017e-08	5.5226e-07	down in NGCB	NAP1L3	nucleosome assembly protein 1 like 3	4675
225626_at	-1.02839	-1.10474	-0.952034	9.53742	-8.46166	5.35515e-15	1.09293e-12	down in NGCB	PAG1	phosphoprotein membrane anchor with glycosphingolipid microdomains 1	55824
205407_at	-1.02851	-1.14364	-0.913381	6.73862	-9.80825	8.12252e-19	4.00089e-16	down in NGCB	RECK	reversion inducing cysteine rich protein with kazal motifs	8434
220952_s_at	-1.03012	-1.09837	-0.961875	4.72124	-6.11851	4.83248e-09	2.3116e-07	down in NGCB	PLEKHA5	pleckstrin homology domain containing A5	54477
232726_at	-1.03064	-1.10117	-0.960102	4.06421	-10.1902	6.16494e-20	3.9194e-17	down in NGCB	NA	NA	NA
221730_at	-1.03065	-1.1126	-0.948703	7.4697	-4.92283	1.77058e-06	3.76533e-05	down in NGCB	COL5A2	collagen type V alpha 2 chain	1290
218510_x_at	-1.03124	-1.11059	-0.951887	6.24355	-6.08417	5.7934e-09	2.70268e-07	down in NGCB	FAM134B	family with sequence similarity 134 member B	54463
222942_s_at	-1.03133	-1.11681	-0.945857	6.11553	-8.21314	2.5541e-14	4.47582e-12	down in NGCB	NA	NA	NA
229985_at	-1.03282	-1.16194	-0.903692	5.62338	-6.93449	5.40782e-11	4.26656e-09	down in NGCB	BTNL9	butyrophilin like 9	153579
227354_at	-1.03369	-1.1051	-0.96228	7.78629	-8.17106	3.3204e-14	5.63798e-12	down in NGCB	PAG1	phosphoprotein membrane anchor with glycosphingolipid microdomains 1	55824
244407_at	-1.03714	-1.10806	-0.966222	3.59131	-7.59599	1.12012e-12	1.32274e-10	down in NGCB	CYP39A1	cytochrome P450 family 39 subfamily A member 1	51302
1560397_s_at	-1.0372	-1.09315	-0.981243	8.1682	-6.81134	1.08858e-10	8.0321e-09	down in NGCB	KLHL6	kelch like family member 6	89857
231766_s_at	-1.03804	-1.14092	-0.935149	5.46926	-5.32595	2.66933e-07	7.5502e-06	down in NGCB	COL12A1	collagen type XII alpha 1 chain	1303
230179_at	-1.03836	-1.11291	-0.963804	6.5272	-9.18088	5.20449e-17	1.64483e-14	down in NGCB	LOC285812	uncharacterized LOC285812	285812
210511_s_at	-1.04286	-1.23496	-0.850756	6.0104	-5.57818	7.75449e-08	2.6107e-06	down in NGCB	INHBA	inhibin beta A subunit	3624
219518_s_at	-1.04302	-1.14734	-0.938709	9.56546	-5.73828	3.46808e-08	1.29405e-06	down in NGCB	ELL3	elongation factor for RNA polymerase II 3	80237
241879_at	-1.04346	-1.10365	-0.983273	6.44142	-9.64419	2.43361e-18	1.09064e-15	down in NGCB	LPP	LIM domain containing preferred translocation partner in lipoma	4026
238017_at	-1.04372	-1.12402	-0.963407	3.70316	-5.32162	2.72555e-07	7.69729e-06	down in NGCB	SDR16C5	short chain dehydrogenase/reductase family 16C, member 5	195814
216080_s_at	-1.04401	-1.1712	-0.916831	7.90251	-7.43065	3.0056e-12	3.17855e-10	down in NGCB	FADS3	fatty acid desaturase 3	3995
202403_s_at	-1.04632	-1.21678	-0.875866	10.8763	-5.59079	7.28242e-08	2.46695e-06	down in NGCB	COL1A2	collagen type I alpha 2 chain	1278
201893_x_at	-1.04736	-1.14352	-0.951204	9.94715	-5.64671	5.50538e-08	1.92337e-06	down in NGCB	DCN	decorin	1634
212590_at	-1.04772	-1.12574	-0.969695	8.48792	-7.94449	1.34852e-13	1.97668e-11	down in NGCB	RRAS2	related RAS viral (r-ras) oncogene homolog 2	22800
224102_at	-1.04773	-1.13488	-0.960591	5.11956	-5.77257	2.91331e-08	1.10538e-06	down in NGCB	P2RY12	purinergic receptor P2Y12	64805
217428_s_at	-1.05201	-1.1064	-0.997613	3.74471	-4.70552	4.69665e-06	8.62287e-05	down in NGCB	COL10A1	collagen type X alpha 1 chain	1300
202729_s_at	-1.05207	-1.14467	-0.959475	7.72424	-8.82268	5.33639e-16	1.38278e-13	down in NGCB	LTBP1	latent transforming growth factor beta binding protein 1	4052
225275_at	-1.05208	-1.1264	-0.977771	5.3108	-4.44921	1.42391e-05	0.000221234	down in NGCB	EDIL3	EGF like repeats and discoidin domains 3	10085
229041_s_at	-1.05664	-1.17592	-0.937353	8.2735	-6.26095	2.2618e-09	1.17888e-07	down in NGCB	ITGB2-AS1	ITGB2 antisense RNA 1	100505746
212589_at	-1.06168	-1.13391	-0.98945	9.23525	-9.63045	2.66702e-18	1.18552e-15	down in NGCB	RRAS2	related RAS viral (r-ras) oncogene homolog 2	22800
202118_s_at	-1.06212	-1.14204	-0.982196	9.0632	-8.66982	1.42403e-15	3.31314e-13	down in NGCB	CPNE3	copine 3	8895
204891_s_at	-1.06232	-1.13106	-0.993588	9.29707	-8.16772	3.39023e-14	5.72101e-12	down in NGCB	LCK	LCK proto-oncogene, Src family tyrosine kinase	3932
227193_at	-1.06449	-1.14017	-0.988811	7.39457	-6.73396	1.68313e-10	1.18895e-08	down in NGCB	SLC30A4	solute carrier family 30 member 4	7782
226666_at	-1.0704	-1.15783	-0.98298	8.46249	-9.54724	4.64023e-18	1.83844e-15	down in NGCB	DAAM1	dishevelled associated activator of morphogenesis 1	23002
231484_at	-1.07105	-1.33832	-0.803773	6.72412	-6.90857	6.26933e-11	4.86898e-09	down in NGCB	NA	NA	NA
242650_at	-1.07355	-1.19574	-0.951357	3.90603	-10.5254	6.26381e-21	4.96339e-18	down in NGCB	NA	NA	NA
219396_s_at	-1.07409	-1.16962	-0.978558	6.67521	-8.91805	2.88199e-16	7.99861e-14	down in NGCB	NA	NA	NA
212314_at	-1.07443	-1.25468	-0.894172	10.1263	-10.2016	5.70869e-20	3.71574e-17	down in NGCB	SEL1L3	SEL1L family member 3	23231
203723_at	-1.0756	-1.15377	-0.997434	7.26667	-9.35819	1.62253e-17	5.65044e-15	down in NGCB	ITPKB	inositol-trisphosphate 3-kinase B	3707
238022_at	-1.07647	-1.15287	-1.00008	5.35673	-4.93576	1.66906e-06	3.57305e-05	down in NGCB	CRNDE	colorectal neoplasia differentially expressed (non-protein coding)	643911
228218_at	-1.07888	-1.48119	-0.676572	5.37946	-5.36368	2.2242e-07	6.46852e-06	down in NGCB	LSAMP	limbic system-associated membrane protein	4045
1557080_s_at	-1.08304	-1.19263	-0.973436	4.22765	-5.96651	1.07307e-08	4.58002e-07	down in NGCB	ITGBL1	integrin subunit beta like 1	9358
232103_at	-1.08305	-1.23697	-0.92912	7.65914	-10.3344	2.31199e-20	1.66326e-17	down in NGCB	BPNT1	3'(2'), 5'-bisphosphate nucleotidase 1	10380
227061_at	-1.08781	-1.16422	-1.01141	5.52201	-5.8573	1.88818e-08	7.53449e-07	down in NGCB	LINC01279	long intergenic non-protein coding RNA 1279	100506621
211719_x_at	-1.08795	-1.17743	-0.99848	11.2516	-6.44484	8.35213e-10	4.89446e-08	down in NGCB	FN1	fibronectin 1	2335
244165_at	-1.08809	-1.19068	-0.985509	6.31054	-9.62595	2.7482e-18	1.20206e-15	down in NGCB	FAM208B	family with sequence similarity 208 member B	54906
236307_at	-1.09226	-1.23156	-0.952961	5.84464	-6.68056	2.26981e-10	1.54741e-08	down in NGCB	NA	NA	NA
217002_s_at	-1.09233	-1.1617	-1.02296	6.2018	-4.77506	3.44923e-06	6.66384e-05	down in NGCB	HTR3A	5-hydroxytryptamine receptor 3A	3359
210495_x_at	-1.09313	-1.17299	-1.01328	11.1599	-6.45299	7.98781e-10	4.71126e-08	down in NGCB	FN1	fibronectin 1	2335
204259_at	-1.09339	-1.25361	-0.933166	6.29242	-5.10978	7.45941e-07	1.80542e-05	down in NGCB	MMP7	matrix metallopeptidase 7	4316
1555989_at	-1.09364	-1.30098	-0.886296	6.75901	-8.31907	1.31579e-14	2.48931e-12	down in NGCB	DAAM1	dishevelled associated activator of morphogenesis 1	23002
200931_s_at	-1.09619	-1.17082	-1.02157	8.68375	-10.0708	1.38518e-19	7.88905e-17	down in NGCB	VCL	vinculin	7414
208820_at	-1.09674	-1.17685	-1.01662	8.03119	-11.4424	1.09324e-23	1.27177e-20	down in NGCB	PTK2	protein tyrosine kinase 2	5747
203521_s_at	-1.09674	-1.26497	-0.928507	6.84806	-11.566	4.60279e-24	5.8525e-21	down in NGCB	ZNF318	zinc finger protein 318	24149
211502_s_at	-1.09752	-1.17855	-1.01649	5.96401	-9.40102	1.22287e-17	4.3987e-15	down in NGCB	CDK14	cyclin dependent kinase 14	5218
223158_s_at	-1.09818	-1.20199	-0.994367	8.52297	-12.0844	1.20209e-25	1.99164e-22	down in NGCB	NEK6	NIMA related kinase 6	10783
244434_at	-1.09977	-1.18034	-1.0192	5.2222	-4.43964	1.48277e-05	0.000228302	down in NGCB	GPR82	G protein-coupled receptor 82	27197
204052_s_at	-1.10073	-1.26397	-0.937484	4.89315	-4.03233	7.82942e-05	0.000924964	down in NGCB	SFRP4	secreted frizzled related protein 4	6424
208456_s_at	-1.10247	-1.20936	-0.995589	7.55277	-7.81162	3.03984e-13	4.10379e-11	down in NGCB	RRAS2	related RAS viral (r-ras) oncogene homolog 2	22800
222288_at	-1.10337	-1.15302	-1.05373	5.49388	-6.24037	2.5258e-09	1.30036e-07	down in NGCB	NA	NA	NA
216442_x_at	-1.10414	-1.19536	-1.01293	11.1986	-6.47346	7.14088e-10	4.27164e-08	down in NGCB	FN1	fibronectin 1	2335
225188_at	-1.10485	-1.2456	-0.964106	7.00226	-7.43732	2.88903e-12	3.06714e-10	down in NGCB	RAPH1	Ras association (RalGDS/AF-6) and pleckstrin homology domains 1	65059
226809_at	-1.10566	-1.19017	-1.02115	5.42387	-5.39249	1.9339e-07	5.72786e-06	down in NGCB	NA	NA	NA
201387_s_at	-1.10598	-1.18186	-1.0301	7.24541	-4.96674	1.44819e-06	3.1634e-05	down in NGCB	UCHL1	ubiquitin C-terminal hydrolase L1	7345
235371_at	-1.10762	-1.18949	-1.02576	6.84131	-5.9898	9.50416e-09	4.14386e-07	down in NGCB	GXYLT2	glucoside xylosyltransferase 2	727936
243780_at	-1.10786	-1.28069	-0.93502	9.74074	-6.42763	9.17522e-10	5.34244e-08	down in NGCB	NA	NA	NA
213228_at	-1.10802	-1.18557	-1.03046	5.01768	-6.10415	5.21359e-09	2.46482e-07	down in NGCB	PDE8B	phosphodiesterase 8B	8622
227417_at	-1.11296	-1.19616	-1.02977	5.22087	-7.74007	4.6957e-13	6.1128e-11	down in NGCB	2002-03-01	mitochondrial amidoxime reducing component 2	54996
233261_at	-1.11591	-1.22039	-1.01143	6.85293	-5.93513	1.26316e-08	5.31256e-07	down in NGCB	EBF1	early B-cell factor 1	1879
229588_at	-1.1177	-1.30331	-0.932091	6.53745	-10.469	9.21856e-21	7.09894e-18	down in NGCB	DNAJC10	DnaJ heat shock protein family (Hsp40) member C10	54431
235885_at	-1.11885	-1.23661	-1.00109	6.12297	-4.78823	3.25215e-06	6.35949e-05	down in NGCB	P2RY12	purinergic receptor P2Y12	64805
210461_s_at	-1.1196	-1.19082	-1.04837	7.25117	-8.29792	1.50257e-14	2.81346e-12	down in NGCB	ABLIM1	actin binding LIM protein 1	3983
211896_s_at	-1.1225	-1.18645	-1.05854	8.67899	-5.46942	1.32779e-07	4.17463e-06	down in NGCB	DCN	decorin	1634
227189_at	-1.12363	-1.22376	-1.02351	7.9675	-7.04088	2.93767e-11	2.49406e-09	down in NGCB	CPNE5	copine 5	57699
228988_at	-1.12607	-1.20079	-1.05134	5.25883	-4.6162	6.9487e-06	0.000120725	down in NGCB	ZNF711	zinc finger protein 711	7552
221729_at	-1.12812	-1.21167	-1.04457	8.45165	-5.15154	6.13064e-07	1.5243e-05	down in NGCB	COL5A2	collagen type V alpha 2 chain	1290
1563621_at	-1.12876	-1.19496	-1.06257	4.70972	-9.68372	1.86928e-18	8.58847e-16	down in NGCB	NA	NA	NA
203325_s_at	-1.13076	-1.21827	-1.04325	7.06193	-6.06068	6.55613e-09	3.00466e-07	down in NGCB	COL5A1	collagen type V alpha 1 chain	1289
32502_at	-1.1311	-1.21064	-1.05155	7.36016	-7.57917	1.23907e-12	1.43835e-10	down in NGCB	GDPD5	glycerophosphodiester phosphodiesterase domain containing 5	81544
220994_s_at	-1.13599	-1.20578	-1.06621	6.0902	-4.71347	4.53457e-06	8.37875e-05	down in NGCB	STXBP6	syntaxin binding protein 6	29091
222449_at	-1.13794	-1.31057	-0.965305	6.89328	-7.99675	9.77678e-14	1.48485e-11	down in NGCB	PMEPA1	prostate transmembrane protein, androgen induced 1	56937
213068_at	-1.14684	-1.23184	-1.06184	6.96719	-5.76422	3.03984e-08	1.14445e-06	down in NGCB	DPT	dermatopontin	1805
203140_at	-1.14733	-1.24699	-1.04767	10.4302	-12.472	7.75391e-27	1.84324e-23	down in NGCB	BCL6	B-cell CLL/lymphoma 6	604
223159_s_at	-1.15083	-1.23634	-1.06531	6.88084	-11.543	5.40693e-24	6.71873e-21	down in NGCB	NEK6	NIMA related kinase 6	10783
212464_s_at	-1.1509	-1.22678	-1.07501	10.5985	-6.34719	1.42078e-09	7.83077e-08	down in NGCB	FN1	fibronectin 1	2335
234284_at	-1.15103	-1.34694	-0.95512	5.66799	-5.85674	1.89369e-08	7.53547e-07	down in NGCB	GNG8	G protein subunit gamma 8	94235
202822_at	-1.15194	-1.23271	-1.07116	8.58027	-11.396	1.51149e-23	1.72168e-20	down in NGCB	LPP	LIM domain containing preferred translocation partner in lipoma	4026
212975_at	-1.15337	-1.27605	-1.03069	7.24726	-9.89941	4.4026e-19	2.29249e-16	down in NGCB	DENND3	DENN domain containing 3	22898
224811_at	-1.15818	-1.23076	-1.08559	8.11377	-11.8189	7.79915e-25	1.15248e-21	down in NGCB	LPP	LIM domain containing preferred translocation partner in lipoma	4026
213920_at	-1.15998	-1.27298	-1.04698	4.52689	-5.64905	5.44102e-08	1.90425e-06	down in NGCB	CUX2	cut like homeobox 2	23316
201261_x_at	-1.16201	-1.22868	-1.09533	7.56637	-7.27079	7.71879e-12	7.56317e-10	down in NGCB	BGN	biglycan	633
229479_at	-1.16356	-1.25141	-1.0757	5.1261	-5.84835	1.97706e-08	7.82169e-07	down in NGCB	NA	NA	NA
224694_at	-1.16454	-1.23449	-1.0946	8.28604	-6.64428	2.77891e-10	1.85742e-08	down in NGCB	ANTXR1	anthrax toxin receptor 1	84168
235142_at	-1.16573	-1.33957	-0.991887	5.81889	-7.46837	2.40207e-12	2.62142e-10	down in NGCB	ZBTB8A	zinc finger and BTB domain containing 8A	653121
239566_at	-1.16632	-1.25007	-1.08256	4.85248	-6.31369	1.70283e-09	9.19982e-08	down in NGCB	NA	NA	NA
225189_s_at	-1.17022	-1.27192	-1.06851	6.17286	-7.72846	5.03804e-13	6.52737e-11	down in NGCB	RAPH1	Ras association (RalGDS/AF-6) and pleckstrin homology domains 1	65059
208131_s_at	-1.17054	-1.25856	-1.08253	6.92764	-5.2094	4.6627e-07	1.21223e-05	down in NGCB	PTGIS	prostaglandin I2 synthase	5740
207599_at	-1.17289	-1.26373	-1.08204	3.62195	-5.54712	9.04857e-08	2.98931e-06	down in NGCB	MMP20	matrix metallopeptidase 20	9313
204051_s_at	-1.1766	-1.25388	-1.09932	6.07506	-4.28522	2.82596e-05	0.000395468	down in NGCB	SFRP4	secreted frizzled related protein 4	6424
212489_at	-1.17662	-1.28819	-1.06505	5.96171	-5.57976	7.69372e-08	2.59183e-06	down in NGCB	COL5A1	collagen type V alpha 1 chain	1289
222450_at	-1.17947	-1.26234	-1.09661	6.39139	-7.92651	1.50583e-13	2.18128e-11	down in NGCB	PMEPA1	prostate transmembrane protein, androgen induced 1	56937
203865_s_at	-1.17995	-1.32222	-1.03768	5.57402	-7.36066	4.54847e-12	4.61387e-10	down in NGCB	ADARB1	adenosine deaminase, RNA specific B1	104
218532_s_at	-1.18003	-1.26533	-1.09474	6.06585	-6.50767	5.91832e-10	3.61914e-08	down in NGCB	FAM134B	family with sequence similarity 134 member B	54463
213436_at	-1.18021	-1.27049	-1.08993	6.29306	-4.47757	1.26229e-05	0.000200046	down in NGCB	CNR1	cannabinoid receptor 1	1268
214927_at	-1.18168	-1.29224	-1.07112	5.36494	-7.05101	2.7711e-11	2.36157e-09	down in NGCB	ITGBL1	integrin subunit beta like 1	9358
219655_at	-1.18248	-1.26442	-1.10055	4.80847	-8.54457	3.16516e-15	6.75996e-13	down in NGCB	SUGCT	succinyl-CoA:glutarate-CoA transferase	79783
212488_at	-1.189	-1.41192	-0.966073	6.83861	-5.67002	4.89664e-08	1.73172e-06	down in NGCB	COL5A1	collagen type V alpha 1 chain	1289
204320_at	-1.18983	-1.26001	-1.11964	4.85722	-4.9929	1.28402e-06	2.85729e-05	down in NGCB	COL11A1	collagen type XI alpha 1 chain	1301
209335_at	-1.19718	-1.28329	-1.11107	7.84872	-5.42229	1.6725e-07	5.08022e-06	down in NGCB	DCN	decorin	1634
229817_at	-1.19807	-1.35921	-1.03692	6.75358	-9.09762	8.96972e-17	2.73977e-14	down in NGCB	ZNF608	zinc finger protein 608	57507
243364_at	-1.20008	-1.31832	-1.08184	5.18531	-9.56856	4.02716e-18	1.66807e-15	down in NGCB	AUTS2	autism susceptibility candidate 2	26053
209596_at	-1.20629	-1.3012	-1.11139	8.71112	-6.10933	5.07296e-09	2.40767e-07	down in NGCB	MXRA5	matrix remodeling associated 5	25878
204674_at	-1.21504	-1.29539	-1.13468	10.8808	-8.86202	4.14023e-16	1.09887e-13	down in NGCB	LRMP	lymphoid restricted membrane protein	4033
227300_at	-1.21858	-1.31001	-1.12715	6.34994	-7.17826	1.32565e-11	1.22432e-09	down in NGCB	TMEM119	transmembrane protein 119	338773
227566_at	-1.22201	-1.32905	-1.11498	4.95723	-7.15259	1.53916e-11	1.4049e-09	down in NGCB	NTM	neurotrimin	50863
1554486_a_at	-1.22311	-1.40195	-1.04427	4.97939	-8.0582	6.68977e-14	1.0391e-11	down in NGCB	GFOD1	glucose-fructose oxidoreductase domain containing 1	54438
238021_s_at	-1.22312	-1.3078	-1.13843	6.25818	-4.7428	3.9819e-06	7.52282e-05	down in NGCB	CRNDE	colorectal neoplasia differentially expressed (non-protein coding)	643911
215990_s_at	-1.22316	-1.36278	-1.08354	7.97799	-10.2745	3.47629e-20	2.43674e-17	down in NGCB	BCL6	B-cell CLL/lymphoma 6	604
205593_s_at	-1.22779	-1.41938	-1.0362	5.42557	-7.71762	5.37972e-13	6.90461e-11	down in NGCB	PDE9A	phosphodiesterase 9A	5152
1568838_at	-1.2285	-1.4599	-0.9971	4.05386	-6.62876	3.02949e-10	2.00287e-08	down in NGCB	WASIR2	WASH and IL9R antisense RNA 2	100132169
223624_at	-1.23168	-1.29817	-1.16519	5.14594	-12.4492	9.11542e-27	2.07661e-23	down in NGCB	ZFAND4	zinc finger AN1-type containing 4	93550
219355_at	-1.232	-1.29986	-1.16414	5.83854	-6.91573	6.01861e-11	4.69426e-09	down in NGCB	CXorf57	chromosome X open reading frame 57	55086
201069_at	-1.23229	-1.31845	-1.14614	8.67071	-5.69838	4.24444e-08	1.53482e-06	down in NGCB	MMP2	matrix metallopeptidase 2	4313
204680_s_at	-1.24151	-1.37859	-1.10442	5.49419	-9.52017	5.55436e-18	2.12367e-15	down in NGCB	RAPGEF5	Rap guanine nucleotide exchange factor 5	9771
202404_s_at	-1.24407	-1.29495	-1.19319	9.81973	-5.40981	1.77746e-07	5.35441e-06	down in NGCB	COL1A2	collagen type I alpha 2 chain	1278
201677_at	-1.245	-1.33109	-1.15891	5.99836	-9.77552	1.0115e-18	4.89416e-16	down in NGCB	HMCES	5-hydroxymethylcytosine (hmC) binding, ES cell-specific	56941
227684_at	-1.24519	-1.44541	-1.04496	7.16785	-12.7445	1.12199e-27	3.22552e-24	down in NGCB	S1PR2	sphingosine-1-phosphate receptor 2	9294
216060_s_at	-1.24888	-1.35721	-1.14056	8.69238	-9.52959	5.21754e-18	2.01035e-15	down in NGCB	DAAM1	dishevelled associated activator of morphogenesis 1	23002
222482_at	-1.24981	-1.3321	-1.16752	6.34391	-10.8698	5.8534e-22	5.33391e-19	down in NGCB	SSBP3	single stranded DNA binding protein 3	23648
231887_s_at	-1.24995	-1.32985	-1.17004	6.35406	-12.7772	8.89408e-28	2.70158e-24	down in NGCB	PALD1	phosphatase domain containing, paladin 1	27143
235213_at	-1.25321	-1.31683	-1.1896	7.09723	-9.55362	4.4476e-18	1.80128e-15	down in NGCB	ITPKB	inositol-trisphosphate 3-kinase B	3707
213905_x_at	-1.25337	-1.35445	-1.15229	7.66906	-7.05324	2.73561e-11	2.33702e-09	down in NGCB	BGN	biglycan	633
1552531_a_at	-1.26236	-1.43828	-1.08644	5.46391	-4.58916	7.81487e-06	0.000133275	down in NGCB	NLRP11	NLR family pyrin domain containing 11	204801
35974_at	-1.26292	-1.44461	-1.08124	9.88224	-8.72632	9.91567e-16	2.35713e-13	down in NGCB	LRMP	lymphoid restricted membrane protein	4033
226237_at	-1.26688	-1.41114	-1.12262	5.7841	-4.98087	1.35717e-06	2.99569e-05	down in NGCB	COL8A1	collagen type VIII alpha 1 chain	1295
231442_at	-1.26861	-1.4009	-1.13632	4.54685	-10.1936	6.02764e-20	3.87719e-17	down in NGCB	ZPBP2	zona pellucida binding protein 2	124626
202310_s_at	-1.27064	-1.61228	-0.928997	9.12873	-5.30217	2.99309e-07	8.31963e-06	down in NGCB	COL1A1	collagen type I alpha 1 chain	1277
210829_s_at	-1.27758	-1.36301	-1.19214	7.06421	-10.2286	4.75e-20	3.16715e-17	down in NGCB	SSBP2	single stranded DNA binding protein 2	23635
239697_x_at	-1.28108	-1.35581	-1.20636	3.73845	-7.94315	1.35965e-13	1.98767e-11	down in NGCB	C3orf67	chromosome 3 open reading frame 67	200844
225664_at	-1.28297	-1.37533	-1.1906	7.65809	-5.50821	1.09691e-07	3.53325e-06	down in NGCB	COL12A1	collagen type XII alpha 1 chain	1303
202935_s_at	-1.28651	-1.36795	-1.20507	4.27622	-7.07159	2.46084e-11	2.13905e-09	down in NGCB	SOX9	SRY-box 9	6662
1554343_a_at	-1.2931	-1.41725	-1.16895	8.31292	-8.44564	5.92625e-15	1.20453e-12	down in NGCB	STAP1	signal transducing adaptor family member 1	26228
203083_at	-1.29563	-1.35423	-1.23703	7.71221	-6.41804	9.66806e-10	5.57596e-08	down in NGCB	THBS2	thrombospondin 2	7058
204686_at	-1.2973	-1.37224	-1.22236	6.61779	-9.52949	5.22122e-18	2.01035e-15	down in NGCB	IRS1	insulin receptor substrate 1	3667
235355_at	-1.29953	-1.42923	-1.16983	3.71678	-7.38427	3.95609e-12	4.07343e-10	down in NGCB	CSRNP3	cysteine and serine rich nuclear protein 3	80034
204813_at	-1.2999	-1.45797	-1.14182	6.52804	-9.23781	3.58317e-17	1.20932e-14	down in NGCB	MAPK10	mitogen-activated protein kinase 10	5602
238624_at	-1.31322	-1.4029	-1.22353	6.20274	-8.871	3.9069e-16	1.06274e-13	down in NGCB	NA	NA	NA
225540_at	-1.31962	-1.44668	-1.19255	4.67777	-7.00217	3.67025e-11	3.02671e-09	down in NGCB	MAP2	microtubule associated protein 2	4133
226777_at	-1.32309	-1.44857	-1.19761	6.02862	-7.36457	4.4448e-12	4.53395e-10	down in NGCB	ADAM12	ADAM metallopeptidase domain 12	8038
202311_s_at	-1.32579	-1.40852	-1.24307	6.42638	-5.16054	5.87591e-07	1.47437e-05	down in NGCB	COL1A1	collagen type I alpha 1 chain	1277
205713_s_at	-1.33638	-1.43539	-1.23737	6.14993	-5.05957	9.42998e-07	2.20937e-05	down in NGCB	COMP	cartilage oligomeric matrix protein	1311
219087_at	-1.337	-1.4193	-1.2547	6.10442	-5.2349	4.12999e-07	1.09244e-05	down in NGCB	ASPN	asporin	54829
220059_at	-1.34145	-1.45507	-1.22783	9.03237	-8.83025	5.08221e-16	1.32952e-13	down in NGCB	STAP1	signal transducing adaptor family member 1	26228
216615_s_at	-1.34268	-1.4213	-1.26406	7.40917	-4.60506	7.2938e-06	0.00012596	down in NGCB	HTR3A	5-hydroxytryptamine receptor 3A	3359
235353_at	-1.34335	-1.43433	-1.25238	6.64528	-10.0635	1.45505e-19	8.20151e-17	down in NGCB	SEL1L3	SEL1L family member 3	23231
213790_at	-1.34404	-1.43671	-1.25137	5.88196	-7.20032	1.16565e-11	1.10072e-09	down in NGCB	ADAM12	ADAM metallopeptidase domain 12	8038
240718_at	-1.34414	-1.4829	-1.20538	5.63937	-8.76375	7.79753e-16	1.9291e-13	down in NGCB	LRMP	lymphoid restricted membrane protein	4033
210809_s_at	-1.35886	-1.4505	-1.26723	9.90357	-5.21839	4.46762e-07	1.16707e-05	down in NGCB	POSTN	periostin	10631
243810_at	-1.36548	-1.51192	-1.21904	6.20222	-7.93844	1.39953e-13	2.04052e-11	down in NGCB	NA	NA	NA
212503_s_at	-1.36944	-1.43915	-1.29974	6.2417	-8.38559	8.65828e-15	1.71519e-12	down in NGCB	DIP2C	disco interacting protein 2 homolog C	22982
204604_at	-1.37216	-1.46029	-1.28402	8.5773	-12.0076	2.06586e-25	3.22717e-22	down in NGCB	CDK14	cyclin dependent kinase 14	5218
201678_s_at	-1.388	-1.50992	-1.26608	8.41822	-9.84865	6.19308e-19	3.10648e-16	down in NGCB	HMCES	5-hydroxymethylcytosine (hmC) binding, ES cell-specific	56941
227140_at	-1.39108	-1.47439	-1.30776	6.44616	-5.8515	1.94533e-08	7.7102e-07	down in NGCB	INHBA	inhibin beta A subunit	3624
200644_at	-1.39932	-1.5134	-1.28523	10.5285	-12.5021	6.26436e-27	1.63097e-23	down in NGCB	MARCKSL1	MARCKS like 1	65108
204681_s_at	-1.40544	-1.51939	-1.2915	8.26497	-10.1362	8.89686e-20	5.34545e-17	down in NGCB	RAPGEF5	Rap guanine nucleotide exchange factor 5	9771
212354_at	-1.40559	-1.60943	-1.20175	7.97873	-6.69527	2.09061e-10	1.43779e-08	down in NGCB	SULF1	sulfatase 1	23213
1554876_a_at	-1.40654	-1.502	-1.31108	5.71793	-9.72	1.46684e-18	6.97386e-16	down in NGCB	S100Z	S100 calcium binding protein Z	170591
200965_s_at	-1.41355	-1.48674	-1.34036	8.39242	-8.66491	1.46949e-15	3.39005e-13	down in NGCB	ABLIM1	actin binding LIM protein 1	3983
223122_s_at	-1.41423	-1.48732	-1.34115	6.67591	-4.38314	1.88113e-05	0.000280859	down in NGCB	SFRP2	secreted frizzled related protein 2	6423
203787_at	-1.41944	-1.5314	-1.30747	7.77314	-10.3231	2.49733e-20	1.77327e-17	down in NGCB	SSBP2	single stranded DNA binding protein 2	23635
225637_at	-1.42055	-1.54672	-1.29438	8.17173	-9.73576	1.32008e-18	6.33115e-16	down in NGCB	DEF8	differentially expressed in FDCP 8 homolog	54849
220448_at	-1.42086	-1.48367	-1.35804	5.67639	-8.61323	2.0442e-15	4.52496e-13	down in NGCB	KCNK12	potassium two pore domain channel subfamily K member 12	56660
209278_s_at	-1.42991	-1.48573	-1.3741	5.63733	-6.23065	2.6607e-09	1.36212e-07	down in NGCB	TFPI2	tissue factor pathway inhibitor 2	7980
1555778_a_at	-1.43689	-1.55934	-1.31444	7.4358	-5.20729	4.70961e-07	1.22211e-05	down in NGCB	POSTN	periostin	10631
219874_at	-1.44065	-1.5915	-1.2898	5.6574	-8.5469	3.11848e-15	6.68639e-13	down in NGCB	SLC12A8	solute carrier family 12 member 8	84561
213909_at	-1.44345	-1.5238	-1.36309	7.00276	-6.72772	1.74315e-10	1.22502e-08	down in NGCB	LRRC15	leucine rich repeat containing 15	131578
218862_at	-1.45312	-1.52541	-1.38083	8.41514	-15.0914	6.10857e-35	1.21967e-30	down in NGCB	ASB13	ankyrin repeat and SOCS box containing 13	79754
235800_at	-1.45412	-1.58646	-1.32178	5.69572	-8.44025	6.13172e-15	1.24167e-12	down in NGCB	NA	NA	NA
206385_s_at	-1.45715	-1.5395	-1.37481	5.19921	-8.37644	9.17245e-15	1.81048e-12	down in NGCB	ANK3	ankyrin 3	288
240898_at	-1.46835	-1.59316	-1.34355	4.53373	-7.89814	1.79197e-13	2.56482e-11	down in NGCB	SPAG16	sperm associated antigen 16	79582
244467_at	-1.47002	-1.55784	-1.38219	6.06929	-7.08017	2.34177e-11	2.04531e-09	down in NGCB	SHISA8	shisa family member 8	440829
205422_s_at	-1.47198	-1.55053	-1.39343	4.9736	-6.55361	4.59445e-10	2.90407e-08	down in NGCB	ITGBL1	integrin subunit beta like 1	9358
219304_s_at	-1.47416	-1.58325	-1.36506	7.69775	-7.82715	2.76533e-13	3.76106e-11	down in NGCB	PDGFD	platelet derived growth factor D	80310
206181_at	-1.47486	-1.56601	-1.38371	7.49069	-7.70611	5.76794e-13	7.2959e-11	down in NGCB	SLAMF1	signaling lymphocytic activation molecule family member 1	6504
212353_at	-1.49261	-1.59178	-1.39343	7.54863	-6.27277	2.12271e-09	1.11387e-07	down in NGCB	SULF1	sulfatase 1	23213
37892_at	-1.50586	-1.58146	-1.43025	5.2917	-5.12438	6.96573e-07	1.7048e-05	down in NGCB	COL11A1	collagen type XI alpha 1 chain	1301
213122_at	-1.52474	-1.62025	-1.42923	6.42729	-8.92396	2.77392e-16	7.73797e-14	down in NGCB	TSPYL5	TSPY like 5	85453
212599_at	-1.53073	-1.75065	-1.31081	6.88092	-9.23511	3.64735e-17	1.22343e-14	down in NGCB	AUTS2	autism susceptibility candidate 2	26053
236981_at	-1.56255	-1.72492	-1.40017	6.42244	-7.44129	2.8217e-12	3.00149e-10	down in NGCB	C17orf99	chromosome 17 open reading frame 99	100141515
230560_at	-1.57098	-1.66181	-1.48015	4.81684	-5.86186	1.84437e-08	7.39303e-07	down in NGCB	STXBP6	syntaxin binding protein 6	29091
230673_at	-1.60028	-1.75012	-1.45044	6.38852	-7.50391	1.94362e-12	2.1599e-10	down in NGCB	PKHD1L1	polycystic kidney and hepatic disease 1 (autosomal recessive)-like 1	93035
204249_s_at	-1.6093	-1.74914	-1.46946	9.9255	-9.19086	4.87521e-17	1.54972e-14	down in NGCB	LMO2	LIM domain only 2	4005
231181_at	-1.61058	-1.73841	-1.48274	6.01155	-8.25646	1.94828e-14	3.55075e-12	down in NGCB	NA	NA	NA
211597_s_at	-1.61564	-1.67425	-1.55702	8.83781	-6.83786	9.36873e-11	7.05447e-09	down in NGCB	HOPX	HOP homeobox	84525
220068_at	-1.61693	-1.68867	-1.54519	8.39787	-7.5382	1.58369e-12	1.78657e-10	down in NGCB	VPREB3	pre-B lymphocyte 3	29802
213005_s_at	-1.61993	-1.80749	-1.43237	6.86628	-9.22833	3.81324e-17	1.24844e-14	down in NGCB	KANK1	KN motif and ankyrin repeat domains 1	23189
228360_at	-1.62257	-1.70038	-1.54475	5.54846	-10.0809	1.29409e-19	7.52706e-17	down in NGCB	LYPD6B	LY6/PLAUR domain containing 6B	130576
235228_at	-1.64306	-1.78793	-1.4982	4.44847	-6.00944	8.57721e-09	3.79724e-07	down in NGCB	CCDC85A	coiled-coil domain containing 85A	114800
237415_at	-1.67051	-1.75336	-1.58766	5.12029	-6.71498	1.87225e-10	1.30568e-08	down in NGCB	NA	NA	NA
203435_s_at	-1.67816	-1.85481	-1.5015	7.49117	-12.0976	1.0949e-25	1.87075e-22	down in NGCB	MME	membrane metalloendopeptidase	4311
213664_at	-1.68285	-1.79446	-1.57124	6.88572	-7.60989	1.03037e-12	1.24087e-10	down in NGCB	SLC1A1	solute carrier family 1 member 1	6505
218692_at	-1.69953	-1.77566	-1.62341	6.14728	-8.21333	2.55114e-14	4.47582e-12	down in NGCB	SYBU	syntabulin	55638
226281_at	-1.72854	-1.80867	-1.6484	4.07607	-5.72782	3.65708e-08	1.35468e-06	down in NGCB	DNER	delta/notch like EGF repeat containing	92737
228434_at	-1.74832	-1.81724	-1.6794	6.25424	-8.23886	2.17508e-14	3.8991e-12	down in NGCB	BTNL9	butyrophilin like 9	153579
242334_at	-1.79723	-1.87805	-1.7164	4.72012	-6.80595	1.1222e-10	8.25794e-09	down in NGCB	NLRP4	NLR family pyrin domain containing 4	147945
212458_at	-1.79841	-1.86592	-1.7309	7.13295	-12.317	2.32423e-26	4.96327e-23	down in NGCB	SPRED2	sprouty related EVH1 domain containing 2	200734
243198_at	-1.80228	-2.00537	-1.5992	6.62656	-8.43926	6.17016e-15	1.24485e-12	down in NGCB	TEX9	testis expressed 9	374618
206227_at	-1.81163	-1.9101	-1.71316	7.64403	-7.29608	6.65391e-12	6.62664e-10	down in NGCB	CILP	cartilage intermediate layer protein	8483
231049_at	-1.81282	-2.07703	-1.54861	4.63301	-10.7417	1.41729e-21	1.24984e-18	down in NGCB	LMO2	LIM domain only 2	4005
239691_at	-1.83538	-2.17628	-1.49448	4.67834	-10.9064	4.54377e-22	4.21068e-19	down in NGCB	C12orf77	chromosome 12 open reading frame 77	196415
226930_at	-1.9077	-2.05706	-1.75833	6.24598	-9.62668	2.73495e-18	1.20206e-15	down in NGCB	FNDC1	fibronectin type III domain containing 1	84624
1558438_a_at	-1.91283	-1.98597	-1.83968	7.71365	-6.31196	1.71881e-09	9.27701e-08	down in NGCB	IGH	immunoglobulin heavy locus	3492
231455_at	-1.97037	-2.04894	-1.89181	4.30736	-10.0727	1.36722e-19	7.86872e-17	down in NGCB	LINC00487	long intergenic non-protein coding RNA 487	400941
243185_at	-2.08383	-2.22054	-1.94712	6.85613	-13.3068	2.05452e-29	9.36092e-26	down in NGCB	NA	NA	NA
1553499_s_at	-2.21631	-2.36677	-2.06585	7.40284	-13.0279	1.49673e-28	5.4556e-25	down in NGCB	SERPINA9	serpin family A member 9	327657
219753_at	-2.21942	-2.28649	-2.15234	8.83425	-11.6626	2.33785e-24	3.1176e-21	down in NGCB	STAG3	stromal antigen 3	10734
242794_at	-2.32165	-2.41028	-2.23301	5.61078	-15.0786	6.69231e-35	1.21967e-30	down in NGCB	MAML3	mastermind like transcriptional coactivator 3	55534
227703_s_at	-2.37478	-2.44931	-2.30025	4.62606	-12.7374	1.17989e-27	3.22552e-24	down in NGCB	SYTL4	synaptotagmin like 4	94121
1554413_s_at	-2.4642	-2.68243	-2.24597	5.87266	-13.0366	1.40668e-28	5.4556e-25	down in NGCB	NA	NA	NA
203434_s_at	-2.64978	-2.86679	-2.43277	6.31035	-13.1334	7.06338e-29	2.97069e-25	down in NGCB	MME	membrane metalloendopeptidase	4311
206310_at	-2.66229	-2.72491	-2.59967	6.65476	-11.0476	1.70956e-22	1.66911e-19	down in NGCB	SPINK2	serine peptidase inhibitor, Kazal type 2	6691
213906_at	-3.26773	-3.33283	-3.20264	7.16076	-16.4447	4.16875e-39	2.27926e-34	down in NGCB	MYBL1	MYB proto-oncogene like 1	4603

## Sheet: S3 GO BP enriched
GOBPID	P.Value	Count	Size	Term	Gene Symbols	Entrez IDs
GO:0030574	4.2938e-13	23	67	collagen catabolic process	COL1A1;MMP2;COL6A3;COL3A1;COL1A2;CTSK;COL5A1;MMP9;MMP7;COL11A1;COL10A1;MMP20;COL6A2;FAP;COL13A1;COL4A2;COL6A1;COL4A4;COL5A2;COL4A3;COL12A1;COL8A1;MRC2	1277;4313;1293;1281;1278;1513;1289;4318;4316;1301;1300;9313;1292;2191;1305;1284;1291;1286;1290;1285;1303;1295;9902
GO:0030334	2.10551e-12	81	646	regulation of cell migration	STAP1;POSTN;COL1A1;FOXP1;SPARC;XBP1;VCL;THBS1;DPYSL3;LAMB1;CLIC4;TIMP1;COL3A1;DCN;EGFR;CPNE3;LAMA4;ITGAV;LYN;SOX9;PDGFRA;SORL1;BCL2;SEMA3C;ADARB1;MMP9;CXCL10;S1PR1;SMAD7;PTGER4;EMP2;RECK;GPR183;CCR7;IL12A;PTK2;RRAS2;THY1;SWAP70;ECM1;RARRES2;IGF1;PAK1;MAGI2;CCL11;CXCL11;IFNG;FN1;TPM1;FGFR1;PTN;IGFBP5;SERPINE2;SULF1;RDX;KANK1;ATP8A1;SEMA5A;ROBO1;INSR;LRRC15;CCL8;EVL;CXCL14;PDGFC;RGCC;DOCK10;PDGFD;N…	26228;10631;1277;27086;6678;7494;7414;7057;1809;3912;25932;7076;1281;1634;1956;8895;3910;3685;4067;6662;5156;6653;596;10512;104;4318;3627;1901;4092;5734;2013;8434;1880;1236;3592;5747;22800;7070;23075;1893;5919;3479;5058;9863;6356;6373;3458;2335;7168;2260;5764;3488;5270;23213;5962;23189;10396;9037;6091;3643;131578;6355;51466;9547;56034;28984;55619;80310;50507;51176;90355;6423;64805;94241;2549;4163…		Supplementary Table 3: GO analysis of differentially expressed genes in the NGCB- vs GCB-DLBCL subtype.
GO:2000145	9.2618e-12	83	689	regulation of cell motility	STAP1;POSTN;COL1A1;FOXP1;SPARC;XBP1;VCL;THBS1;DPYSL3;LAMB1;CLIC4;TIMP1;EPCAM;COL3A1;DCN;EGFR;CPNE3;LAMA4;ITGAV;LYN;SOX9;FBLN1;PDGFRA;SORL1;BCL2;SEMA3C;ADARB1;MMP9;CXCL10;S1PR1;SMAD7;PTGER4;EMP2;RECK;GPR183;CCR7;IL12A;PTK2;RRAS2;THY1;SWAP70;ECM1;RARRES2;IGF1;PAK1;MAGI2;CCL11;CXCL11;IFNG;FN1;TPM1;FGFR1;PTN;IGFBP5;SERPINE2;SULF1;RDX;KANK1;ATP8A1;SEMA5A;ROBO1;INSR;LRRC15;CCL8;EVL;CXCL14;PDGFC;RGCC;DO…	26228;10631;1277;27086;6678;7494;7414;7057;1809;3912;25932;7076;4072;1281;1634;1956;8895;3910;3685;4067;6662;2192;5156;6653;596;10512;104;4318;3627;1901;4092;5734;2013;8434;1880;1236;3592;5747;22800;7070;23075;1893;5919;3479;5058;9863;6356;6373;3458;2335;7168;2260;5764;3488;5270;23213;5962;23189;10396;9037;6091;3643;131578;6355;51466;9547;56034;28984;55619;80310;50507;51176;90355;6423;64805;94241…
GO:0042110	1.10607e-08	53	418	T cell activation	NFKBID;ITPKB;SLAMF1;FOXP1;XBP1;EGR1;PNP;LYN;EFNB2;IGFBP2;KIF13B;BCL6;SATB1;BCL2;CD83;IRF4;VSIG4;MYB;LCK;PTGER4;PTPN2;GPR183;CD1D;BATF;CCR7;IL7;IL12A;TFRC;IL10;LILRB2;IL12B;CD8B;THY1;IGF1;PAK1;IFNG;LY9;ICOSLG;IL2RA;HLA-DQB2;RAB29;EBI3;LEF1;PAG1;DTX1;GLI3;CD274;PRDM1;RUNX2;BTLA;NLRC3;PIK3CG;CAMK4	84807;3707;6504;27086;7494;1958;4860;4067;1948;3485;23303;604;6304;596;9308;3662;11326;4602;3932;5734;5771;1880;912;10538;1236;3574;3592;7037;3586;10288;3593;926;7070;3479;5058;3458;4063;23308;3559;3120;8934;10148;51176;55824;1840;2737;29126;639;860;151888;197358;5294;814		GOBPID	GO ID
GO:0070489	1.10607e-08	53	418	T cell aggregation	NFKBID;ITPKB;SLAMF1;FOXP1;XBP1;EGR1;PNP;LYN;EFNB2;IGFBP2;KIF13B;BCL6;SATB1;BCL2;CD83;IRF4;VSIG4;MYB;LCK;PTGER4;PTPN2;GPR183;CD1D;BATF;CCR7;IL7;IL12A;TFRC;IL10;LILRB2;IL12B;CD8B;THY1;IGF1;PAK1;IFNG;LY9;ICOSLG;IL2RA;HLA-DQB2;RAB29;EBI3;LEF1;PAG1;DTX1;GLI3;CD274;PRDM1;RUNX2;BTLA;NLRC3;PIK3CG;CAMK4	84807;3707;6504;27086;7494;1958;4860;4067;1948;3485;23303;604;6304;596;9308;3662;11326;4602;3932;5734;5771;1880;912;10538;1236;3574;3592;7037;3586;10288;3593;926;7070;3479;5058;3458;4063;23308;3559;3120;8934;10148;51176;55824;1840;2737;29126;639;860;151888;197358;5294;814		P.Value	p value
GO:0009966	4.85995e-08	199	2544	regulation of signal transduction	CDC42SE2;NFKBID;SH3KBP1;ITPKB;STAP1;PDE4D;RASGRF1;FGD6;SLAMF1;POSTN;COL1A1;CD44;MAP4K4;FOXP1;FCRL2;XBP1;LITAF;JUP;THBS1;TIMP3;HTRA1;HDAC1;BGN;UCHL1;TIMP1;EGR1;COL3A1;DCN;EGFR;ITGAV;TRIB2;TNKS;EPS8;LYN;PTPN1;IGFBP2;LTBP1;FBN1;DDIT4;S100A8;GCLC;SOX9;FBLN1;PDGFRA;BCL6;S100A4;TLE1;PSD3;RCAN2;SORL1;S100A9;BCL2;SLA;IGFBP6;MMP9;SFRP4;PIM2;PMAIP1;ACPP;GAS1;CXCL10;IRF4;CDK14;IRS1;SMAD7;MAPK10;LCK;PTPN2;EM…	56990;84807;30011;3707;26228;5144;5923;55785;6504;10631;1277;960;9448;27086;79368;7494;9516;3728;7057;7078;5654;3065;633;7345;7076;1958;1281;1634;1956;3685;28951;8658;2059;4067;5770;3485;4052;2200;54541;6279;2729;6662;2192;5156;604;6275;7088;23362;10231;6653;6280;596;6503;3489;4318;6424;11040;5366;55;2619;3627;3662;5218;3667;4092;5602;3932;5771;2013;10603;1880;7472;4487;5966;154;8483;6000;1236;64…		Count	The number of genes where the given GO term was associated with
GO:0030217	6.8603e-08	32	203	T cell differentiation	NFKBID;ITPKB;FOXP1;XBP1;EGR1;PNP;BCL6;SATB1;BCL2;CD83;IRF4;MYB;LCK;PTGER4;PTPN2;GPR183;CD1D;BATF;CCR7;IL7;IL12A;LILRB2;IL12B;IFNG;LY9;IL2RA;LEF1;DTX1;GLI3;PRDM1;RUNX2;CAMK4	84807;3707;27086;7494;1958;4860;604;6304;596;9308;3662;4602;3932;5734;5771;1880;912;10538;1236;3574;3592;10288;3593;3458;4063;3559;51176;1840;2737;639;860;814		Size	The complete number of genes known to be associated with the given GO term
GO:0048514	1.43616e-07	55	476	blood vessel morphogenesis	FOXC1;SPARC;XBP1;MMP2;THBS1;CLIC4;HSPG2;COL3A1;DCN;ITGAV;EFNB2;LOXL2;MYO1E;THBS2;PDGFRA;CXCL10;S1PR1;SMAD7;EMP2;PTK2;PTGIS;THY1;CTGF;ECM1;FAP;CCL11;FN1;MFGE8;EPHB1;FGFR1;PTN;COL4A2;SULF1;ACKR3;HEG1;SEMA5A;ROBO1;C3;PARVA;RGCC;VASH2;LEF1;NTRK2;COL4A3;SFRP2;ATPIF1;ARHGAP24;COL8A1;UNC5B;FMNL3;SLIT2;PRDM1;MYOCD;HOXA3;PIK3CG	2296;6678;7494;4313;7057;25932;3339;1281;1634;3685;1948;4017;4643;7058;5156;3627;1901;4092;2013;5747;5740;7070;1490;1893;2191;6356;2335;4240;2047;2260;5764;1284;23213;57007;57493;9037;6091;718;55742;28984;79805;51176;4915;1285;6423;93974;83478;1295;219699;91010;9353;639;93649;3200;5294		Term	GO term
GO:0051249	1.73555e-07	46	369	regulation of lymphocyte activation	NFKBID;ITPKB;SLAMF1;XBP1;PNP;LYN;EFNB2;IGFBP2;BCL6;BCL2;CD83;IRF4;VSIG4;MYB;LCK;PTPN2;MNDA;GPR183;CD1D;CCR7;IL7;IL12A;TFRC;IL10;TNFRSF13B;LILRB2;IL12B;THY1;MEF2C;IGHM;IGF1;PAK1;IFNG;INHBA;ICOSLG;IL2RA;HLA-DQB2;EBI3;MZB1;PAG1;DTX1;GLI3;CD274;PRDM1;BTLA;CAMK4	84807;3707;6504;7494;4860;4067;1948;3485;604;596;9308;3662;11326;4602;3932;5771;4332;1880;912;1236;3574;3592;7037;3586;23495;10288;3593;7070;4208;3507;3479;5058;3458;3624;23308;3559;3120;10148;51237;55824;1840;2737;29126;639;151888;814		Entrez IDs	Genes stated as Entrez gene IDs where the given GO term was associated with
GO:0030098	1.88078e-07	40	300	lymphocyte differentiation	NFKBID;ITPKB;SLAMF1;FOXP1;XBP1;TPD52;EGR1;PNP;BCL6;SATB1;BCL2;CD83;IRF4;MYB;LCK;PTGER4;PTPN2;GPR183;CR2;CD1D;BATF;CCR7;IL7;IL12A;IL10;BLNK;LILRB2;IL12B;LYL1;IFNG;LY9;INHBA;IL2RA;AICDA;LEF1;DTX1;GLI3;PRDM1;RUNX2;CAMK4	84807;3707;6504;27086;7494;7163;1958;4860;604;6304;596;9308;3662;4602;3932;5734;5771;1880;1380;912;10538;1236;3574;3592;3586;29760;10288;3593;4066;3458;4063;3624;3559;57379;51176;1840;2737;639;860;814		Gene Symbols	Genes stated as gene symbols where the given GO term was associated with
GO:0050863	1.99937e-07	38	278	regulation of T cell activation	NFKBID;ITPKB;SLAMF1;XBP1;PNP;LYN;EFNB2;IGFBP2;BCL6;CD83;IRF4;VSIG4;MYB;LCK;PTPN2;CD1D;CCR7;IL7;IL12A;TFRC;IL10;LILRB2;IL12B;THY1;IGF1;PAK1;IFNG;ICOSLG;IL2RA;HLA-DQB2;EBI3;PAG1;DTX1;GLI3;CD274;PRDM1;BTLA;CAMK4	84807;3707;6504;7494;4860;4067;1948;3485;604;9308;3662;11326;4602;3932;5771;912;1236;3574;3592;7037;3586;10288;3593;7070;3479;5058;3458;23308;3559;3120;10148;55824;1840;2737;29126;639;151888;814			Terms associated with protein phosphorylation/kinase activity
GO:0060326	2.46325e-07	33	225	cell chemotaxis	STAP1;PDE4D;THBS1;LYN;S100A8;PDGFRA;S100A9;PDE4B;CXCL10;S1PR1;GPR183;CCR7;IL12A;IL10;CCL22;SWAP70;RARRES2;IL16;CCL18;CCL11;CXCL11;IFNG;EPHB1;FGFR1;SEMA5A;CCL8;PARVA;CXCL14;PDGFD;TRPM4;LEF1;SLIT2;PIK3CG	26228;5144;7057;4067;6279;5156;6280;5142;3627;1901;1880;1236;3592;3586;6367;23075;5919;3603;6362;6356;6373;3458;2047;2260;9037;6355;55742;9547;80310;54795;51176;9353;5294			Terms associated with apoptosis
GO:0001525	2.97354e-07	48	400	angiogenesis	FOXC1;SPARC;XBP1;MMP2;THBS1;CLIC4;HSPG2;DCN;ITGAV;EFNB2;LOXL2;THBS2;PDGFRA;CXCL10;S1PR1;EMP2;PTK2;PTGIS;THY1;CTGF;ECM1;FAP;CCL11;FN1;MFGE8;EPHB1;FGFR1;PTN;COL4A2;SULF1;ACKR3;SEMA5A;ROBO1;C3;PARVA;RGCC;VASH2;LEF1;COL4A3;SFRP2;ATPIF1;ARHGAP24;COL8A1;UNC5B;FMNL3;SLIT2;HOXA3;PIK3CG	2296;6678;7494;4313;7057;25932;3339;1634;3685;1948;4017;7058;5156;3627;1901;2013;5747;5740;7070;1490;1893;2191;6356;2335;4240;2047;2260;5764;1284;23213;57007;9037;6091;718;55742;28984;79805;51176;1285;6423;93974;83478;1295;219699;91010;9353;3200;5294			Terms asscciated with AKT or ERK1/2
GO:0009967	2.99138e-07	115	1314	positive regulation of signal transduction	ITPKB;STAP1;RASGRF1;SLAMF1;COL1A1;CD44;FCRL2;XBP1;LITAF;JUP;THBS1;TIMP3;HDAC1;COL3A1;DCN;EGFR;TNKS;EPS8;LYN;PTPN1;S100A8;SOX9;PDGFRA;S100A4;S100A9;BCL2;SLA;MMP9;SFRP4;PIM2;PMAIP1;ACPP;CXCL10;IRS1;MAPK10;LCK;PTPN2;EMP2;SH2B2;GPR183;WNT2;MSX1;REL;ADRB2;CCR7;SKIL;IL12A;IL10;BLNK;PTK2;CCL22;IL12B;PTGIS;CFLAR;SMARCA4;CTGF;TSPAN6;ECM1;DUSP5;IGF1;BMP7;PAK1;TGFB1I1;CCL18;CCL11;CXCL11;GZMB;IFNG;P2RX5;INHB…	3707;26228;5923;6504;1277;960;79368;7494;9516;3728;7057;7078;3065;1281;1634;1956;8658;2059;4067;5770;6279;6662;5156;6275;6280;596;6503;4318;6424;11040;5366;55;3627;3667;5602;3932;5771;2013;10603;1880;7472;4487;5966;154;1236;6498;3592;3586;29760;5747;6367;3593;5740;8837;6597;1490;7105;1893;1847;3479;655;5058;7041;6362;6356;6373;3002;3458;5026;3624;2260;3488;9736;23213;200734;57007;23189;85453;9037…
GO:0035987	3.05855e-07	13	43	endodermal cell differentiation	MMP2;LAMB1;ITGAV;COL5A1;MMP9;COL11A1;FN1;INHBA;COL4A2;COL6A1;COL5A2;COL12A1;COL8A1	4313;3912;3685;1289;4318;1301;2335;3624;1284;1291;1290;1303;1295		Note	Gene ontology (GO) analysis of biological processes for the differentially expressed genes with Entrez ID (adjusted p Value <0.05 & abs(log2FC) > 0.58).
GO:0009968	3.18155e-07	95	1027	negative regulation of signal transduction	NFKBID;SH3KBP1;STAP1;SLAMF1;CD44;FOXP1;XBP1;LITAF;THBS1;TIMP3;HTRA1;HDAC1;BGN;UCHL1;EGR1;DCN;EGFR;ITGAV;LYN;PTPN1;IGFBP2;LTBP1;FBN1;DDIT4;GCLC;SOX9;FBLN1;BCL6;TLE1;SORL1;BCL2;IGFBP6;MMP9;SFRP4;IRF4;IRS1;SMAD7;PTPN2;ADRB2;CILP;RGS7;SKIL;IL7;IL10;CFLAR;SMARCA4;THY1;RGS5;TSPAN6;RGS16;ECM1;DUSP5;IGF1;BMP7;TGFB1I1;EYA2;MAGI2;IGFBP5;SERPINE2;SULF1;SPRED2;PHLPP1;ACKR3;KANK1;ROBO1;GDPD5;BICC1;LRRC15;CTH;…	84807;30011;26228;6504;960;27086;7494;9516;7057;7078;5654;3065;633;7345;1958;1634;1956;3685;4067;5770;3485;4052;2200;54541;2729;6662;2192;604;7088;6653;596;3489;4318;6424;3662;3667;4092;5771;154;8483;6000;6498;3574;3586;8837;6597;7070;8490;7105;6004;1893;1847;3479;655;7041;2139;9863;3488;5270;23213;200734;23239;57007;23189;6091;81544;80114;131578;1491;56937;51701;25959;54829;55022;51339;80237;511…		Note	For differentially expressed genes see Supplementary Table 2 / previous sheet.
GO:0002521	4.29978e-07	51	442	leukocyte differentiation	NFKBID;ITPKB;SLAMF1;FOXP1;XBP1;TPD52;EGR1;PNP;LYN;FBN1;BCL6;SATB1;BCL2;MMP9;CD83;IRF4;MT1G;MYB;LCK;PTGER4;PTPN2;GPR183;CR2;CD1D;BATF;CCR7;IL7;IL12A;TFRC;IL10;BLNK;LILRB2;IL12B;MEF2C;LYL1;IFNG;LY9;INHBA;IL2RA;TESC;AICDA;BATF3;TOB2;LEF1;C1QC;CD109;DTX1;GLI3;PRDM1;RUNX2;CAMK4	84807;3707;6504;27086;7494;7163;1958;4860;4067;2200;604;6304;596;4318;9308;3662;4495;4602;3932;5734;5771;1880;1380;912;10538;1236;3574;3592;7037;3586;29760;10288;3593;4208;4066;3458;4063;3624;3559;54997;57379;55509;10766;51176;714;135228;1840;2737;639;860;814		Note	Analysed in R 3.3.3
GO:0002696	4.31174e-07	37	275	positive regulation of leukocyte activation	ITPKB;STAP1;SLAMF1;XBP1;THBS1;PNP;LYN;EFNB2;IGFBP2;BCL6;BCL2;CD83;MYB;LCK;GPR183;CD1D;CCR7;IL7;IL12A;TFRC;IL10;LILRB2;IL12B;THY1;MEF2C;IGHM;IGF1;PAK1;IFNG;ICOSLG;IL2RA;HLA-DQB2;EBI3;GLI3;CD274;PRDM1;BTLA	3707;26228;6504;7494;7057;4860;4067;1948;3485;604;596;9308;4602;3932;1880;912;1236;3574;3592;7037;3586;10288;3593;7070;4208;3507;3479;5058;3458;23308;3559;3120;10148;2737;29126;639;151888		Note	The R package 'GOstats' v.2.40.062 was applied to compute hypergeometric p-values for overrepresentation of each GO term (biological process).
GO:0001706	5.27586e-07	14	52	endoderm formation	MMP2;LAMB1;ITGAV;COL5A1;MMP9;COL11A1;DUSP5;FN1;INHBA;COL4A2;COL6A1;COL5A2;COL12A1;COL8A1	4313;3912;3685;1289;4318;1301;1847;2335;3624;1284;1291;1290;1303;1295		Note	Terms with a p-value <= 0.01 were considered as significantly enriched.
GO:2000147	5.95705e-07	46	385	positive regulation of cell motility	POSTN;COL1A1;FOXP1;SPARC;XBP1;THBS1;LAMB1;EPCAM;EGFR;CPNE3;ITGAV;LYN;SOX9;PDGFRA;BCL2;SEMA3C;MMP9;CXCL10;S1PR1;CCR7;IL12A;PTK2;RRAS2;SWAP70;RARRES2;IGF1;PAK1;CCL11;CXCL11;IFNG;FN1;FGFR1;RDX;ATP8A1;SEMA5A;INSR;LRRC15;CCL8;CXCL14;PDGFC;PDGFD;NOX4;LEF1;CD274;EPB41L5;SYNE2	10631;1277;27086;6678;7494;7057;3912;4072;1956;8895;3685;4067;6662;5156;596;10512;4318;3627;1901;1236;3592;5747;22800;23075;5919;3479;5058;6356;6373;3458;2335;2260;5962;10396;9037;3643;131578;6355;9547;56034;80310;50507;51176;29126;57669;23224
GO:0046632	6.62861e-07	18	85	alpha-beta T cell differentiation	ITPKB;FOXP1;PNP;BCL6;SATB1;BCL2;CD83;IRF4;MYB;PTGER4;GPR183;BATF;IL12B;IFNG;LY9;LEF1;GLI3;PRDM1	3707;27086;4860;604;6304;596;9308;3662;4602;5734;1880;10538;3593;3458;4063;51176;2737;639
GO:0030335	7.53891e-07	45	376	positive regulation of cell migration	POSTN;COL1A1;FOXP1;SPARC;XBP1;THBS1;LAMB1;EGFR;CPNE3;ITGAV;LYN;SOX9;PDGFRA;BCL2;SEMA3C;MMP9;CXCL10;S1PR1;CCR7;IL12A;PTK2;RRAS2;SWAP70;RARRES2;IGF1;PAK1;CCL11;CXCL11;IFNG;FN1;FGFR1;RDX;ATP8A1;SEMA5A;INSR;LRRC15;CCL8;CXCL14;PDGFC;PDGFD;NOX4;LEF1;CD274;EPB41L5;SYNE2	10631;1277;27086;6678;7494;7057;3912;1956;8895;3685;4067;6662;5156;596;10512;4318;3627;1901;1236;3592;5747;22800;23075;5919;3479;5058;6356;6373;3458;2335;2260;5962;10396;9037;3643;131578;6355;9547;56034;80310;50507;51176;29126;57669;23224
GO:0045597	8.78237e-07	77	797	positive regulation of cell differentiation	FOXC1;ITPKB;COL1A1;CNR1;XBP1;HDAC1;DPYSL3;PNP;CUX1;LYN;EFNB2;SOX9;LOXL2;BCL6;BCL2;TCF4;SFRP4;CAMK1;CD83;MYB;PLAG1;SYT17;WNT2;EPHA3;SKIL;IL7;IL12A;LILRB2;IL12B;EHD1;CTGF;MEF2C;ID4;RARRES2;IGF1;BMP7;TGFB1I1;MAGI2;CAMK2B;IFNG;FN1;INHBA;IL2RA;FGFR1;HOPX;PTN;SERPINE2;SEMA5A;ROBO1;GDPD5;CUX2;PTPRD;CTH;RGCC;TESC;TRPM4;ELL3;FZD3;LEF1;NTRK2;SFRP2;SMAD5;CTHRC1;NPNT;MAP1B;CPNE5;TMEM119;GLI3;S1PR2;EFNA5;SLIT…	2296;3707;1277;1268;7494;3065;1809;4860;1523;4067;1948;6662;4017;604;596;6925;6424;8536;9308;4602;5324;51760;7472;2042;6498;3574;3592;10288;3593;10938;1490;4208;3400;5919;3479;655;7041;9863;816;3458;2335;3624;3559;2260;84525;5764;5270;9037;6091;81544;23316;5789;1491;28984;54997;54795;80237;7976;51176;4915;6423;4090;115908;255743;4131;57699;338773;2737;9294;1946;9353;639;57669;93649;860;9839;6660
GO:0051251	1.07851e-06	34	251	positive regulation of lymphocyte activation	ITPKB;SLAMF1;XBP1;PNP;LYN;EFNB2;IGFBP2;BCL6;BCL2;CD83;MYB;LCK;GPR183;CD1D;CCR7;IL7;IL12A;TFRC;LILRB2;IL12B;THY1;MEF2C;IGHM;IGF1;PAK1;IFNG;ICOSLG;IL2RA;HLA-DQB2;EBI3;GLI3;CD274;PRDM1;BTLA	3707;6504;7494;4860;4067;1948;3485;604;596;9308;4602;3932;1880;912;1236;3574;3592;7037;10288;3593;7070;4208;3507;3479;5058;3458;23308;3559;3120;10148;2737;29126;639;151888
GO:0007167	1.61354e-06	85	922	enzyme linked receptor protein signaling pathway	FOXC1;SH3KBP1;STAP1;FUT8;MMP2;THBS1;HTRA1;EGR1;COL3A1;PLAT;DCN;EGFR;CPNE3;ITGAV;COL1A2;EPS8;LYN;EFNB2;PTPN1;IGFBP2;LTBP1;FBN1;DDIT4;SOX9;MYO1E;PDGFRA;IGFBP6;MMP9;LTBP2;IRS1;SMAD7;LCK;PTPN2;SH2B2;MSX1;EPHA3;ADRB2;CILP;SKIL;BLNK;PTK2;CD8B;HCK;DGKD;FSTL1;CTGF;IGF1;BMP7;PAK1;TGFB1I1;MAGI2;NCF2;INHBA;EPHB1;FGFR1;PTN;IGFBP5;RBFOX2;SULF1;SPRED2;KANK1;INSR;PTPRD;SUB1;PTPN12;PMEPA1;NLK;PDGFC;ASPN;PID1;PDG…	2296;30011;26228;2530;4313;7057;5654;1958;1281;5327;1634;1956;8895;3685;1278;2059;4067;1948;5770;3485;4052;2200;54541;6662;4643;5156;3489;4318;4053;3667;4092;3932;5771;10603;4487;2042;154;8483;6498;29760;5747;926;3055;8527;11167;1490;3479;655;5058;7041;9863;4688;3624;2047;2260;5764;3488;23543;23213;200734;23189;3643;5789;10923;5782;56937;51701;56034;54829;55022;80310;51176;4915;6423;4090;55824;25…
GO:0046631	1.79256e-06	20	109	alpha-beta T cell activation	ITPKB;FOXP1;PNP;BCL6;SATB1;BCL2;CD83;IRF4;MYB;PTGER4;GPR183;BATF;IL12A;IL12B;IFNG;LY9;EBI3;LEF1;GLI3;PRDM1	3707;27086;4860;604;6304;596;9308;3662;4602;5734;1880;10538;3592;3593;3458;4063;10148;51176;2737;639
GO:1903039	2.03722e-06	29	202	positive regulation of leukocyte cell-cell adhesion	ITPKB;SLAMF1;CD44;XBP1;PNP;LYN;EFNB2;IGFBP2;CD83;MYB;LCK;CD1D;CCR7;IL7;IL12A;TFRC;LILRB2;IL12B;THY1;IGF1;PAK1;IFNG;ICOSLG;IL2RA;HLA-DQB2;EBI3;GLI3;CD274;BTLA	3707;6504;960;7494;4860;4067;1948;3485;9308;4602;3932;912;1236;3574;3592;7037;10288;3593;7070;3479;5058;3458;23308;3559;3120;10148;2737;29126;151888
GO:0030595	2.31379e-06	26	171	leukocyte chemotaxis	STAP1;PDE4D;THBS1;LYN;S100A8;S100A9;PDE4B;CXCL10;S1PR1;GPR183;CCR7;IL12A;IL10;CCL22;SWAP70;RARRES2;IL16;CCL18;CCL11;CXCL11;IFNG;CCL8;CXCL14;TRPM4;SLIT2;PIK3CG	26228;5144;7057;4067;6279;6280;5142;3627;1901;1880;1236;3592;3586;6367;23075;5919;3603;6362;6356;6373;3458;6355;9547;54795;9353;5294
GO:2000146	2.73715e-06	30	216	negative regulation of cell motility	STAP1;VCL;THBS1;DPYSL3;CLIC4;TIMP1;COL3A1;DCN;FBLN1;BCL2;ADARB1;SMAD7;PTGER4;RECK;THY1;MAGI2;TPM1;PTN;IGFBP5;SULF1;KANK1;ROBO1;EVL;RGCC;C5orf30;SFRP2;TP53INP1;MCC;SLIT2;GCSAM	26228;7414;7057;1809;25932;7076;1281;1634;2192;596;104;4092;5734;8434;7070;9863;7168;5764;3488;23213;23189;6091;51466;28984;90355;6423;94241;4163;9353;257144
GO:0050870	2.73974e-06	28	194	positive regulation of T cell activation	ITPKB;SLAMF1;XBP1;PNP;LYN;EFNB2;IGFBP2;CD83;MYB;LCK;CD1D;CCR7;IL7;IL12A;TFRC;LILRB2;IL12B;THY1;IGF1;PAK1;IFNG;ICOSLG;IL2RA;HLA-DQB2;EBI3;GLI3;CD274;BTLA	3707;6504;7494;4860;4067;1948;3485;9308;4602;3932;912;1236;3574;3592;7037;10288;3593;7070;3479;5058;3458;23308;3559;3120;10148;2737;29126;151888
GO:0030336	2.75568e-06	29	205	negative regulation of cell migration	STAP1;VCL;THBS1;DPYSL3;CLIC4;TIMP1;COL3A1;DCN;BCL2;ADARB1;SMAD7;PTGER4;RECK;THY1;MAGI2;TPM1;PTN;IGFBP5;SULF1;KANK1;ROBO1;EVL;RGCC;C5orf30;SFRP2;TP53INP1;MCC;SLIT2;GCSAM	26228;7414;7057;1809;25932;7076;1281;1634;596;104;4092;5734;8434;7070;9863;7168;5764;3488;23213;23189;6091;51466;28984;90355;6423;94241;4163;9353;257144
GO:0071230	5.27367e-06	13	54	cellular response to amino acid stimulus	COL1A1;XBP1;MMP2;COL3A1;EGFR;COL1A2;GCLC;COL16A1;COL6A1;PDGFC;PDGFD;COL5A2;NTRK2	1277;7494;4313;1281;1956;1278;2729;1307;1291;56034;80310;1290;4915
GO:0045596	6.45051e-06	57	564	negative regulation of cell differentiation	NFKBID;ITPKB;STAP1;POSTN;XBP1;DPYSL3;COL3A1;ITGAV;SPOCK1;TRIB2;LYN;FBN1;SOX9;FBLN1;BCL6;COL5A1;SORL1;BCL2;SEMA3C;CXCL10;SMAD7;PTPN2;MSX1;SKIL;PTK2;CFLAR;THY1;ID4;IGF1;BMP7;PMP22;IFNG;INHBA;HOPX;PTN;IGFBP5;PBX1;KANK1;SEMA5A;CXCL14;RAB29;TRPM4;ASAP1;TOB2;COL5A2;LIMD1;SFRP2;P2RY12;C1QC;DTX1;GLI3;EFNA5;SLIT2;MYOCD;FUOM;HIST1H4H;ISL2	84807;3707;26228;10631;7494;1809;1281;3685;6695;28951;4067;2200;6662;2192;604;1289;6653;596;10512;3627;4092;5771;4487;6498;5747;8837;7070;3400;3479;655;5376;3458;3624;84525;5764;3488;5087;23189;9037;9547;8934;54795;50807;10766;1290;8994;6423;64805;714;1840;2737;1946;9353;93649;282969;8365;64843
GO:0050670	7.45949e-06	26	182	regulation of lymphocyte proliferation	SLAMF1;PNP;LYN;IGFBP2;BCL6;BCL2;VSIG4;MNDA;GPR183;CD1D;IL7;IL12A;TFRC;IL10;TNFRSF13B;LILRB2;IL12B;MEF2C;IGF1;IFNG;ICOSLG;IL2RA;EBI3;MZB1;CD274;PRDM1	6504;4860;4067;3485;604;596;11326;4332;1880;912;3574;3592;7037;3586;23495;10288;3593;4208;3479;3458;23308;3559;10148;51237;29126;639
GO:0045580	8.13205e-06	19	110	regulation of T cell differentiation	NFKBID;ITPKB;XBP1;PNP;BCL6;CD83;IRF4;MYB;PTPN2;IL7;IL12A;LILRB2;IL12B;IFNG;IL2RA;DTX1;GLI3;PRDM1;CAMK4	84807;3707;7494;4860;604;9308;3662;4602;5771;3574;3592;10288;3593;3458;3559;1840;2737;639;814
GO:0043367	1.49165e-05	13	59	CD4-positive, alpha-beta T cell differentiation	FOXP1;BCL6;SATB1;CD83;IRF4;MYB;PTGER4;GPR183;BATF;IL12B;IFNG;LY9;LEF1	27086;604;6304;9308;3662;4602;5734;1880;10538;3593;3458;4063;51176
GO:0030888	1.92598e-05	12	52	regulation of B cell proliferation	LYN;BCL6;BCL2;MNDA;GPR183;IL7;TFRC;IL10;TNFRSF13B;MEF2C;MZB1;PRDM1	4067;604;596;4332;1880;3574;7037;3586;23495;4208;51237;639
GO:1902531	2.39312e-05	125	1594	regulation of intracellular signal transduction	NFKBID;ITPKB;PDE4D;RASGRF1;FGD6;SLAMF1;CD44;MAP4K4;XBP1;LITAF;THBS1;TIMP3;HDAC1;BGN;UCHL1;COL3A1;DCN;EGFR;TRIB2;LYN;PTPN1;DDIT4;S100A8;SOX9;FBLN1;PDGFRA;BCL6;S100A4;TLE1;PSD3;RCAN2;SORL1;S100A9;BCL2;MMP9;PIM2;PMAIP1;CXCL10;IRS1;MAPK10;LCK;PTPN2;SH2B2;GPR183;MSX1;REL;ADRB2;CCR7;SKIL;IL12A;IL10;PTK2;CCL22;IL12B;CFLAR;CTGF;TSPAN6;ECM1;DUSP5;IGF1;BMP7;PAK1;MAGI2;CCL18;CCL11;CXCL11;IFNG;P2RX5;FN1;INHB…	84807;3707;5144;5923;55785;6504;960;9448;7494;9516;7057;7078;3065;633;7345;1281;1634;1956;28951;4067;5770;54541;6279;6662;2192;5156;604;6275;7088;23362;10231;6653;6280;596;4318;11040;5366;3627;3667;5602;3932;5771;10603;1880;4487;5966;154;1236;6498;3592;3586;5747;6367;3593;8837;1490;7105;1893;1847;3479;655;5058;9863;6362;6356;6373;3458;5026;2335;3624;2047;2260;3488;5270;5962;200734;23239;5305;5700…
GO:1902533	2.83245e-05	74	833	positive regulation of intracellular signal transduction	ITPKB;RASGRF1;SLAMF1;CD44;LITAF;THBS1;HDAC1;COL3A1;DCN;EGFR;LYN;PTPN1;S100A8;SOX9;PDGFRA;S100A4;S100A9;BCL2;PIM2;PMAIP1;CXCL10;MAPK10;LCK;PTPN2;GPR183;MSX1;REL;ADRB2;CCR7;SKIL;IL12A;IL10;PTK2;CCL22;IL12B;CFLAR;CTGF;TSPAN6;ECM1;DUSP5;IGF1;PAK1;CCL18;CCL11;CXCL11;IFNG;P2RX5;FGFR1;IGFBP5;SPRED2;ACKR3;TSPYL5;SEMA5A;ROBO1;INSR;CCL8;MAP3K1;CTH;PDGFC;PDGFD;NOX4;MAP3K7CL;NTRK2;NEK6;NPNT;GAB1;MAP3K13;UNC5…	3707;5923;6504;960;9516;7057;3065;1281;1634;1956;4067;5770;6279;6662;5156;6275;6280;596;11040;5366;3627;5602;3932;5771;1880;4487;5966;154;1236;6498;3592;3586;5747;6367;3593;8837;1490;7105;1893;1847;3479;5058;6362;6356;6373;3458;5026;2260;3488;200734;57007;85453;9037;6091;3643;6355;4214;1491;56034;80310;50507;56911;4915;10783;255743;2549;9175;219699;9294;2081;142678;120892;128853;5294
GO:0050671	3.29055e-05	19	121	positive regulation of lymphocyte proliferation	SLAMF1;PNP;IGFBP2;BCL6;BCL2;GPR183;CD1D;IL7;IL12A;TFRC;LILRB2;IL12B;MEF2C;IGF1;IFNG;ICOSLG;IL2RA;EBI3;CD274	6504;4860;3485;604;596;1880;912;3574;3592;7037;10288;3593;4208;3479;3458;23308;3559;10148;29126
GO:0050767	3.45604e-05	60	639	regulation of neurogenesis	STAP1;CNR1;HDAC1;DPYSL3;COL3A1;SPOCK1;CUX1;LYN;SOX9;KIF13B;BCL6;SORL1;BCL2;TCF4;SEMA3C;CAMK1;PLAG1;GPR183;SYT17;WNT2;EPHA3;SKIL;XK;PTK2;THY1;MEF2C;ID4;BMP7;MAGI2;CAMK2B;PMP22;IFNG;FN1;FGFR1;PTN;PBX1;SERPINE2;KANK1;SEMA5A;ROBO1;GDPD5;CUX2;PTPRD;RAB29;ELL3;FZD3;ASAP1;NTRK2;SFRP2;P2RY12;MAP1B;ZFHX3;CPNE5;DTX1;GLI3;EFNA5;SLIT2;LRRK2;FUOM;ISL2	26228;1268;3065;1809;1281;6695;1523;4067;6662;23303;604;6653;596;6925;10512;8536;5324;1880;51760;7472;2042;6498;7504;5747;7070;4208;3400;655;9863;816;5376;3458;2335;2260;5764;5087;5270;23189;9037;6091;81544;23316;5789;8934;80237;7976;50807;4915;6423;64805;4131;463;57699;1840;2737;1946;9353;120892;282969;64843
GO:0032946	3.70038e-05	19	122	positive regulation of mononuclear cell proliferation	SLAMF1;PNP;IGFBP2;BCL6;BCL2;GPR183;CD1D;IL7;IL12A;TFRC;LILRB2;IL12B;MEF2C;IGF1;IFNG;ICOSLG;IL2RA;EBI3;CD274	6504;4860;3485;604;596;1880;912;3574;3592;7037;10288;3593;4208;3479;3458;23308;3559;10148;29126
GO:0035710	4.45569e-05	13	65	CD4-positive, alpha-beta T cell activation	FOXP1;BCL6;SATB1;CD83;IRF4;MYB;PTGER4;GPR183;BATF;IL12B;IFNG;LY9;LEF1	27086;604;6304;9308;3662;4602;5734;1880;10538;3593;3458;4063;51176
GO:0002294	4.57691e-05	11	48	CD4-positive, alpha-beta T cell differentiation involved in immune response	FOXP1;BCL6;IRF4;MYB;PTGER4;GPR183;BATF;IL12B;IFNG;LY9;LEF1	27086;604;3662;4602;5734;1880;10538;3593;3458;4063;51176
GO:0045619	5.41645e-05	20	136	regulation of lymphocyte differentiation	NFKBID;ITPKB;XBP1;PNP;BCL6;CD83;IRF4;MYB;PTPN2;IL7;IL12A;LILRB2;IL12B;IFNG;INHBA;IL2RA;DTX1;GLI3;PRDM1;CAMK4	84807;3707;7494;4860;604;9308;3662;4602;5771;3574;3592;10288;3593;3458;3624;3559;1840;2737;639;814
GO:0002287	5.61148e-05	11	49	alpha-beta T cell activation involved in immune response	FOXP1;BCL6;IRF4;MYB;PTGER4;GPR183;BATF;IL12B;IFNG;LY9;LEF1	27086;604;3662;4602;5734;1880;10538;3593;3458;4063;51176
GO:0002293	5.61148e-05	11	49	alpha-beta T cell differentiation involved in immune response	FOXP1;BCL6;IRF4;MYB;PTGER4;GPR183;BATF;IL12B;IFNG;LY9;LEF1	27086;604;3662;4602;5734;1880;10538;3593;3458;4063;51176
GO:0045058	7.14498e-05	10	42	T cell selection	ITPKB;BCL2;IRF4;PTPN2;CD1D;BATF;CCR7;IL12B;LY9;GLI3	3707;596;3662;5771;912;10538;1236;3593;4063;2737
GO:0051017	7.77136e-05	18	118	actin filament bundle assembly	PLS3;DPYSL3;FSCN1;EPS8;S1PR1;PTGER4;CTGF;SWAP70;PAK1;TPM1;MYO1B;RDX;PHACTR1;HSP90B1;EVL;RGCC;NOX4;LIMA1	5358;1809;6624;2059;1901;5734;1490;23075;5058;7168;4430;5962;221692;7184;51466;28984;50507;51474
GO:0032835	8.70171e-05	12	60	glomerulus development	EGR1;MYO1E;PDGFRA;BCL2;MEF2C;BMP7;MAGI2;IFNG;SULF1;COL4A4;PDGFD;COL4A3	1958;4643;5156;596;4208;655;9863;3458;23213;1286;80310;1285
GO:0035413	0.000100015	5	10	positive regulation of catenin import into nucleus	EGFR;KANK1;SEMA5A;DACT1;SFRP2	1956;23189;9037;51339;6423
GO:1901342	0.00011613	27	225	regulation of vasculature development	FOXC1;SPARC;XBP1;THBS1;EGR1;DCN;EFNB2;THBS2;CXCL10;EMP2;PTGIS;ECM1;BMP7;CCL11;IFNG;PTN;COL4A2;SULF1;SEMA5A;CTH;C3;RGCC;PDGFD;VASH2;COL4A3;SFRP2;MYOCD	2296;6678;7494;7057;1958;1634;1948;7058;3627;2013;5740;1893;655;6356;3458;5764;1284;23213;9037;1491;718;28984;80310;79805;1285;6423;93649
GO:0002576	0.000121444	16	101	platelet degranulation	SPARC;VCL;CD9;THBS1;TIMP3;TIMP1;SRGN;FAM3C;LYN;SERPINA1;PHACTR2;ISLR;ECM1;RARRES2;IGF1;FN1	6678;7414;928;7057;7078;7076;5552;10447;4067;5265;9749;3671;1893;5919;3479;2335
GO:0060284	0.000121953	65	740	regulation of cell development	STAP1;POSTN;CNR1;HDAC1;DPYSL3;COL3A1;SPOCK1;CUX1;LYN;FBN1;SOX9;KIF13B;FBLN1;BCL6;SORL1;BCL2;TCF4;SEMA3C;CAMK1;PLAG1;GPR183;SYT17;WNT2;EPHA3;SKIL;XK;PTK2;THY1;MEF2C;ID4;IGF1;BMP7;MAGI2;CAMK2B;PMP22;IFNG;FN1;FGFR1;PTN;PBX1;SERPINE2;KANK1;SEMA5A;ROBO1;GDPD5;CUX2;PTPRD;RAB29;ELL3;FZD3;ASAP1;NTRK2;SFRP2;P2RY12;MAP1B;ZFHX3;CPNE5;DTX1;GLI3;S1PR2;EFNA5;SLIT2;LRRK2;FUOM;ISL2	26228;10631;1268;3065;1809;1281;6695;1523;4067;2200;6662;23303;2192;604;6653;596;6925;10512;8536;5324;1880;51760;7472;2042;6498;7504;5747;7070;4208;3400;3479;655;9863;816;5376;3458;2335;2260;5764;5087;5270;23189;9037;6091;81544;23316;5789;8934;80237;7976;50807;4915;6423;64805;4131;463;57699;1840;2737;9294;1946;9353;120892;282969;64843
GO:1902105	0.000125156	27	226	regulation of leukocyte differentiation	NFKBID;ITPKB;FOXP1;XBP1;PNP;LYN;FBN1;BCL6;CD83;IRF4;MYB;PTPN2;IL7;IL12A;LILRB2;IL12B;IFNG;INHBA;IL2RA;TESC;TOB2;LEF1;C1QC;DTX1;GLI3;PRDM1;CAMK4	84807;3707;27086;7494;4860;4067;2200;604;9308;3662;4602;5771;3574;3592;10288;3593;3458;3624;3559;54997;10766;51176;714;1840;2737;639;814
GO:1905048	0.000125319	4	6	regulation of metallopeptidase activity	TIMP3;SORL1;RECK;ANTXR1	7078;6653;8434;84168
GO:0022408	0.000149171	18	124	negative regulation of cell-cell adhesion	NFKBID;EPCAM;BCL6;VSIG4;PTPN2;IL10;LILRB2;PTK2;SWAP70;IL2RA;SERPINE2;RDX;RGCC;PAG1;DTX1;GLI3;CD274;EPB41L5	84807;4072;604;11326;5771;3586;10288;5747;23075;3559;5270;5962;28984;55824;1840;2737;29126;57669
GO:0042093	0.000162051	10	46	T-helper cell differentiation	FOXP1;BCL6;IRF4;MYB;PTGER4;GPR183;BATF;IL12B;LY9;LEF1	27086;604;3662;4602;5734;1880;10538;3593;4063;51176
GO:0051960	0.000166045	63	719	regulation of nervous system development	STAP1;CNR1;HDAC1;DPYSL3;COL3A1;SPOCK1;CUX1;LYN;SOX9;KIF13B;THBS2;BCL6;TPBG;SORL1;BCL2;TCF4;SEMA3C;CAMK1;PLAG1;GPR183;SYT17;WNT2;EPHA3;SKIL;XK;PTK2;THY1;MEF2C;ID4;BMP7;MAGI2;CAMK2B;PMP22;IFNG;FN1;EPHB1;FGFR1;PTN;PBX1;SERPINE2;KANK1;SEMA5A;ROBO1;GDPD5;CUX2;PTPRD;RAB29;ELL3;FZD3;ASAP1;NTRK2;SFRP2;P2RY12;MAP1B;ZFHX3;CPNE5;DTX1;GLI3;EFNA5;SLIT2;LRRK2;FUOM;ISL2	26228;1268;3065;1809;1281;6695;1523;4067;6662;23303;7058;604;7162;6653;596;6925;10512;8536;5324;1880;51760;7472;2042;6498;7504;5747;7070;4208;3400;655;9863;816;5376;3458;2335;2047;2260;5764;5087;5270;23189;9037;6091;81544;23316;5789;8934;80237;7976;50807;4915;6423;64805;4131;463;57699;1840;2737;1946;9353;120892;282969;64843
GO:0002292	0.000170347	11	55	T cell differentiation involved in immune response	FOXP1;BCL6;IRF4;MYB;PTGER4;GPR183;BATF;IL12B;IFNG;LY9;LEF1	27086;604;3662;4602;5734;1880;10538;3593;3458;4063;51176
GO:0022008	0.000196954	104	1342	neurogenesis	STAP1;RASGRF1;KLF7;POSTN;CNR1;LHX8;XBP1;VCL;CD9;HDAC1;UCHL1;DPYSL3;LAMB1;COL3A1;EGFR;IER2;SPOCK1;CUX1;LYN;EFNB2;DDIT4;S100A8;SOX9;KIF13B;BCL6;SORL1;S100A9;BCL2;TCF4;SEMA3C;MT1X;CAMK1;S1PR1;EML1;PLAG1;GPR183;SYT17;WNT2;EPHA3;ECM2;ANK3;EPYC;SKIL;XK;CDH11;PTK2;THY1;EHD1;MEF2C;ID4;GPM6A;BMP7;PAK1;MAGI2;CAMK2B;PMP22;IFNG;FN1;INHBA;EPHB1;FGFR1;PTN;RBFOX2;PBX1;SERPINE2;KANK1;SEMA5A;ROBO1;GDPD5;MXRA8;CUX…	26228;5923;8609;10631;1268;431707;7494;7414;928;3065;7345;1809;3912;1281;1956;9592;6695;1523;4067;1948;54541;6279;6662;23303;604;6653;6280;596;6925;10512;4501;8536;1901;2009;5324;1880;51760;7472;2042;1842;288;1833;6498;7504;1009;5747;7070;10938;4208;3400;2823;655;5058;9863;816;5376;3458;2335;3624;2047;2260;5764;23543;5087;5270;23189;9037;6091;81544;54587;23316;5789;55740;51466;8934;79152;80237;79…
GO:0045664	0.000198255	49	524	regulation of neuron differentiation	CNR1;DPYSL3;SPOCK1;CUX1;LYN;SOX9;KIF13B;BCL6;BCL2;TCF4;SEMA3C;CAMK1;SYT17;EPHA3;SKIL;XK;PTK2;THY1;MEF2C;ID4;BMP7;MAGI2;CAMK2B;PMP22;IFNG;FN1;FGFR1;PTN;PBX1;KANK1;SEMA5A;ROBO1;GDPD5;CUX2;PTPRD;RAB29;ASAP1;NTRK2;SFRP2;MAP1B;ZFHX3;CPNE5;DTX1;GLI3;EFNA5;SLIT2;LRRK2;FUOM;ISL2	1268;1809;6695;1523;4067;6662;23303;604;596;6925;10512;8536;51760;2042;6498;7504;5747;7070;4208;3400;655;9863;816;5376;3458;2335;2260;5764;5087;23189;9037;6091;81544;23316;5789;8934;50807;4915;6423;4131;463;57699;1840;2737;1946;9353;120892;282969;64843
GO:0050864	0.000216576	16	106	regulation of B cell activation	XBP1;LYN;BCL6;BCL2;MNDA;GPR183;IL7;TFRC;IL10;TNFRSF13B;MEF2C;IGHM;IFNG;INHBA;MZB1;PRDM1	7494;4067;604;596;4332;1880;3574;7037;3586;23495;4208;3507;3458;3624;51237;639
GO:0010721	0.000254454	29	261	negative regulation of cell development	STAP1;POSTN;DPYSL3;COL3A1;SPOCK1;FBN1;SOX9;FBLN1;SORL1;BCL2;SEMA3C;PTK2;THY1;ID4;IGF1;BMP7;PMP22;PTN;PBX1;KANK1;SEMA5A;RAB29;ASAP1;DTX1;GLI3;EFNA5;SLIT2;FUOM;ISL2	26228;10631;1809;1281;6695;2200;6662;2192;6653;596;10512;5747;7070;3400;3479;655;5376;5764;5087;23189;9037;8934;50807;1840;2737;1946;9353;282969;64843
GO:0045582	0.000261689	12	67	positive regulation of T cell differentiation	ITPKB;XBP1;PNP;CD83;MYB;IL7;IL12A;LILRB2;IL12B;IFNG;IL2RA;GLI3	3707;7494;4860;9308;4602;3574;3592;10288;3593;3458;3559;2737
GO:0000904	0.000272552	54	602	cell morphogenesis involved in differentiation	KLF7;POSTN;PALLD;VCL;UCHL1;LAMB1;CLIC4;ITGAV;CUX1;EFNB2;KIF13B;FBLN1;BCL2;SEMA3C;ECM2;ANK3;EPYC;SKIL;XK;CDH11;PTK2;THY1;MEF2C;BMP7;PAK1;CAMK2B;FN1;EPHB1;RBFOX2;KANK1;HEG1;SEMA5A;ROBO1;CUX2;PTPRD;ENAH;EVL;PARVA;FZD3;LEF1;NTRK2;ANTXR1;RAPH1;FRMD6;MAP2;MAP1B;UNC5B;ARHGEF26;GLI3;EFNA5;SLIT2;EPB41L5;LRRK2;ISL2	8609;10631;23022;7414;7345;3912;25932;3685;1523;1948;23303;2192;596;10512;1842;288;1833;6498;7504;1009;5747;7070;4208;655;5058;816;2335;2047;23543;23189;57493;9037;6091;23316;5789;55740;51466;55742;7976;51176;4915;84168;65059;122786;4133;4131;219699;26084;2737;1946;9353;57669;120892;64843
GO:0070371	0.000274521	27	237	ERK1 and ERK2 cascade	SLAMF1;CD44;TIMP3;EGFR;ITGAV;LYN;PTPN1;SOX9;FBLN1;PDGFRA;PTGER4;PTPN2;GPR183;CCR7;CCL22;CTGF;IGF1;CCL18;CCL11;FN1;EPHB1;ACKR3;CCL8;PDGFC;PDGFD;NOX4;NPNT	6504;960;7078;1956;3685;4067;5770;6662;2192;5156;5734;5771;1880;1236;6367;1490;3479;6362;6356;2335;2047;57007;6355;56034;80310;50507;255743
GO:0050853	0.000281253	10	49	B cell receptor signaling pathway	STAP1;KLHL6;LYN;BCL2;LCK;MNDA;MEF2C;IGHM;RFTN1;GCSAM	26228;89857;4067;596;3932;4332;4208;3507;23180;257144
GO:0002573	0.000319036	22	178	myeloid leukocyte differentiation	FOXP1;LYN;FBN1;MMP9;IRF4;MT1G;PTPN2;GPR183;BATF;CCR7;TFRC;IL12B;MEF2C;IFNG;INHBA;TESC;BATF3;TOB2;LEF1;C1QC;CD109;CAMK4	27086;4067;2200;4318;3662;4495;5771;1880;10538;1236;7037;3593;4208;3458;3624;54997;55509;10766;51176;714;135228;814
GO:0045669	0.000325894	11	59	positive regulation of osteoblast differentiation	MEF2C;ID4;IGF1;BMP7;SFRP2;SMAD5;CTHRC1;NPNT;TMEM119;GLI3;RUNX2	4208;3400;3479;655;6423;4090;115908;255743;338773;2737;860
GO:0071621	0.000341923	14	89	granulocyte chemotaxis	PDE4D;THBS1;S100A8;S100A9;PDE4B;CCR7;CCL22;RARRES2;CCL18;CCL11;IFNG;CCL8;SLIT2;PIK3CG	5144;7057;6279;6280;5142;1236;6367;5919;6362;6356;3458;6355;9353;5294
GO:0046634	0.000347706	12	69	regulation of alpha-beta T cell activation	ITPKB;PNP;BCL6;CD83;IRF4;MYB;IL12A;IL12B;IFNG;EBI3;GLI3;PRDM1	3707;4860;604;9308;3662;4602;3592;3593;3458;10148;2737;639
GO:0045621	0.000351369	13	79	positive regulation of lymphocyte differentiation	ITPKB;XBP1;PNP;CD83;MYB;IL7;IL12A;LILRB2;IL12B;IFNG;IL2RA;GLI3;PRDM1	3707;7494;4860;9308;4602;3574;3592;10288;3593;3458;3559;2737;639
GO:1901343	0.000351369	13	79	negative regulation of vasculature development	FOXC1;SPARC;THBS1;DCN;THBS2;CXCL10;BMP7;IFNG;PTN;COL4A2;SULF1;RGCC;COL4A3	2296;6678;7057;1634;7058;3627;655;3458;5764;1284;23213;28984;1285
GO:0071346	0.000370227	17	122	cellular response to interferon-gamma	CD44;MRC1;IRF4;PTPN2;CIITA;OAS1;CCL22;IL12B;HCK;CCL18;CAMK2B;CCL11;IFNG;CCL8;FCGR1B;HLA-DQB2;GBP5	960;4360;3662;5771;4261;4938;6367;3593;3055;6362;816;6356;3458;6355;2210;3120;115362
GO:0048699	0.000379941	97	1257	generation of neurons	STAP1;RASGRF1;KLF7;POSTN;CNR1;LHX8;XBP1;VCL;HDAC1;UCHL1;DPYSL3;LAMB1;COL3A1;EGFR;IER2;SPOCK1;CUX1;LYN;EFNB2;DDIT4;SOX9;KIF13B;BCL6;SORL1;BCL2;TCF4;SEMA3C;CAMK1;S1PR1;EML1;PLAG1;GPR183;SYT17;WNT2;EPHA3;ECM2;ANK3;EPYC;SKIL;XK;CDH11;PTK2;THY1;EHD1;MEF2C;ID4;GPM6A;BMP7;PAK1;MAGI2;CAMK2B;PMP22;IFNG;FN1;INHBA;EPHB1;FGFR1;PTN;RBFOX2;PBX1;SERPINE2;KANK1;SEMA5A;ROBO1;GDPD5;CUX2;PTPRD;ENAH;EVL;RAB29;ELL3;F…	26228;5923;8609;10631;1268;431707;7494;7414;3065;7345;1809;3912;1281;1956;9592;6695;1523;4067;1948;54541;6662;23303;604;6653;596;6925;10512;8536;1901;2009;5324;1880;51760;7472;2042;1842;288;1833;6498;7504;1009;5747;7070;10938;4208;3400;2823;655;5058;9863;816;5376;3458;2335;3624;2047;2260;5764;23543;5087;5270;23189;9037;6091;81544;23316;5789;55740;51466;8934;80237;7976;50807;51176;4915;6423;64805;…
GO:0046637	0.000395815	10	51	regulation of alpha-beta T cell differentiation	ITPKB;PNP;BCL6;CD83;IRF4;MYB;IL12B;IFNG;GLI3;PRDM1	3707;4860;604;9308;3662;4602;3593;3458;2737;639
GO:0070167	0.00039899	12	70	regulation of biomineral tissue development	SRGN;SOX9;S1PR1;OMD;ADRB2;MMP20;MEF2C;ECM1;BMP7;ASPN;TRPM4;TMEM119	5552;6662;1901;4958;154;9313;4208;1893;655;54829;54795;338773
GO:0007169	0.000425161	56	642	transmembrane receptor protein tyrosine kinase signaling pathway	FOXC1;SH3KBP1;STAP1;MMP2;THBS1;PLAT;DCN;EGFR;CPNE3;ITGAV;EPS8;LYN;EFNB2;PTPN1;IGFBP2;DDIT4;SOX9;MYO1E;PDGFRA;IGFBP6;MMP9;IRS1;LCK;PTPN2;SH2B2;EPHA3;ADRB2;CILP;BLNK;PTK2;CD8B;HCK;DGKD;CTGF;IGF1;PAK1;NCF2;EPHB1;FGFR1;IGFBP5;RBFOX2;SULF1;SPRED2;KANK1;INSR;PTPN12;PDGFC;PID1;PDGFD;NTRK2;PAG1;GAB1;PIGR;EFNA5;RUNX2;FRK	2296;30011;26228;4313;7057;5327;1634;1956;8895;3685;2059;4067;1948;5770;3485;54541;6662;4643;5156;3489;4318;3667;3932;5771;10603;2042;154;8483;29760;5747;926;3055;8527;1490;3479;5058;4688;2047;2260;3488;23543;23213;200734;23189;3643;5782;56034;55022;80310;4915;55824;2549;5284;1946;860;2444
GO:0042102	0.000432183	14	91	positive regulation of T cell proliferation	SLAMF1;PNP;IGFBP2;CD1D;IL12A;TFRC;LILRB2;IL12B;IGF1;IFNG;ICOSLG;IL2RA;EBI3;CD274	6504;4860;3485;912;3592;7037;10288;3593;3479;3458;23308;3559;10148;29126
GO:0050769	0.000438954	36	362	positive regulation of neurogenesis	CNR1;HDAC1;DPYSL3;CUX1;LYN;BCL6;BCL2;TCF4;CAMK1;PLAG1;SYT17;WNT2;EPHA3;SKIL;MEF2C;BMP7;MAGI2;CAMK2B;IFNG;FN1;FGFR1;PTN;SERPINE2;SEMA5A;ROBO1;GDPD5;CUX2;PTPRD;ELL3;FZD3;NTRK2;MAP1B;CPNE5;GLI3;EFNA5;SLIT2	1268;3065;1809;1523;4067;604;596;6925;8536;5324;51760;7472;2042;6498;4208;655;9863;816;3458;2335;2260;5764;5270;9037;6091;81544;23316;5789;80237;7976;4915;4131;57699;2737;1946;9353
GO:0030889	0.000444517	5	13	negative regulation of B cell proliferation	LYN;MNDA;IL10;TNFRSF13B;PRDM1	4067;4332;3586;23495;639
GO:0007178	0.000449164	31	296	transmembrane receptor protein serine/threonine kinase signaling pathway	FUT8;THBS1;HTRA1;EGR1;COL3A1;COL1A2;LTBP1;FBN1;LTBP2;SMAD7;MSX1;SKIL;PTK2;FSTL1;BMP7;TGFB1I1;MAGI2;INHBA;SULF1;SUB1;PMEPA1;NLK;ASPN;LEF1;SFRP2;SMAD5;NPNT;CD109;MYOCD;DUSP15;RUNX2	2530;7057;5654;1958;1281;1278;4052;2200;4053;4092;4487;6498;5747;11167;655;7041;9863;3624;23213;10923;56937;51701;54829;51176;6423;4090;255743;135228;93649;128853;860
GO:0001932	0.000462207	93	1202	regulation of protein phosphorylation	ITPKB;STAP1;PDE4D;SLAMF1;CD44;MAP4K4;CCND2;THBS1;TIMP3;HDAC1;BGN;UCHL1;SH3BP5;DCN;EGFR;TRIB2;LYN;PTPN1;DDIT4;SOX9;FBLN1;PDGFRA;SORL1;BCL2;ADARB1;MMP9;CDC6;GMFG;CAMK1;CXCL10;SMAD7;MAPK10;PTPN2;EMP2;GPR183;ADRB2;CCR7;IL12A;PTK2;CCL22;IL12B;THY1;CTGF;DUSP5;RARRES2;IGF1;BMP7;PAK1;CCL18;CCL11;IFNG;FN1;INHBA;EPHB1;FGFR1;SPRED2;PHLPP1;ACKR3;INSR;LRRC15;CCL8;MAP3K1;C3;PMEPA1;PDGFC;RGCC;TESC;ASPN;PID1;DAC…	3707;26228;5144;6504;960;9448;894;7057;7078;3065;633;7345;9467;1634;1956;28951;4067;5770;54541;6662;2192;5156;6653;596;104;4318;990;9535;8536;3627;4092;5602;5771;2013;1880;154;1236;3592;5747;6367;3593;7070;1490;1847;5919;3479;655;5058;6362;6356;3458;2335;3624;2047;2260;200734;23239;57007;3643;131578;6355;4214;718;56937;56034;28984;54997;54829;55022;51339;80310;50507;51311;56911;54431;4915;6423;55…
GO:0051250	0.000502437	16	114	negative regulation of lymphocyte activation	NFKBID;LYN;BCL6;VSIG4;PTPN2;MNDA;IL10;TNFRSF13B;LILRB2;INHBA;IL2RA;PAG1;DTX1;GLI3;CD274;PRDM1	84807;4067;604;11326;5771;4332;3586;23495;10288;3624;3559;55824;1840;2737;29126;639
GO:1903706	0.000533569	31	299	regulation of hemopoiesis	NFKBID;FOXC1;ITPKB;FOXP1;XBP1;PNP;LYN;FBN1;BCL6;CD83;IRF4;MYB;PTPN2;IL7;IL12A;LILRB2;IL12B;MEF2C;IFNG;INHBA;IL2RA;RBFOX2;TESC;TOB2;LEF1;C1QC;DTX1;GLI3;PRDM1;HIST1H4H;CAMK4	84807;2296;3707;27086;7494;4860;4067;2200;604;9308;3662;4602;5771;3574;3592;10288;3593;4208;3458;3624;3559;23543;54997;10766;51176;714;1840;2737;639;8365;814
GO:0001955	0.000534877	4	8	blood vessel maturation	MMP2;S1PR1;RECK;LYL1	4313;1901;8434;4066
GO:0045348	0.000534877	4	8	positive regulation of MHC class II biosynthetic process	XBP1;CIITA;IL10;IFNG	7494;4261;3586;3458
GO:0072124	0.000534877	4	8	regulation of glomerular mesangial cell proliferation	EGR1;BMP7;IFNG;PDGFD	1958;655;3458;80310
GO:0002360	0.000545335	6	20	T cell lineage commitment	BCL2;IRF4;BATF;IL7;IL12B;LY9	596;3662;10538;3574;3593;4063
GO:0007179	0.000549363	20	161	transforming growth factor beta receptor signaling pathway	FUT8;THBS1;HTRA1;COL3A1;COL1A2;LTBP1;FBN1;LTBP2;SMAD7;SKIL;PTK2;TGFB1I1;PMEPA1;NLK;ASPN;SMAD5;NPNT;CD109;MYOCD;DUSP15	2530;7057;5654;1281;1278;4052;2200;4053;4092;6498;5747;7041;56937;51701;54829;4090;255743;135228;93649;128853
GO:1904684	0.000638532	3	4	negative regulation of metalloendopeptidase activity	TIMP3;SORL1;RECK	7078;6653;8434
GO:1905049	0.000638532	3	4	negative regulation of metallopeptidase activity	TIMP3;SORL1;RECK	7078;6653;8434
GO:0043368	0.000640398	7	28	positive T cell selection	ITPKB;BCL2;IRF4;PTPN2;BATF;IL12B;LY9	3707;596;3662;5771;10538;3593;4063
GO:0050869	0.000640398	7	28	negative regulation of B cell activation	LYN;BCL6;MNDA;IL10;TNFRSF13B;INHBA;PRDM1	4067;604;4332;3586;23495;3624;639
GO:0048247	0.000659121	9	45	lymphocyte chemotaxis	CXCL10;GPR183;CCL22;CCL18;CCL11;CXCL11;CCL8;CXCL14;PIK3CG	3627;1880;6367;6362;6356;6373;6355;9547;5294
GO:0030593	0.000672658	12	74	neutrophil chemotaxis	PDE4D;S100A8;S100A9;PDE4B;CCR7;CCL22;CCL18;CCL11;IFNG;CCL8;SLIT2;PIK3CG	5144;6279;6280;5142;1236;6367;6362;6356;3458;6355;9353;5294
GO:0051962	0.000823088	39	416	positive regulation of nervous system development	CNR1;HDAC1;DPYSL3;CUX1;LYN;THBS2;BCL6;TPBG;BCL2;TCF4;CAMK1;PLAG1;SYT17;WNT2;EPHA3;SKIL;MEF2C;BMP7;MAGI2;CAMK2B;IFNG;FN1;EPHB1;FGFR1;PTN;SERPINE2;SEMA5A;ROBO1;GDPD5;CUX2;PTPRD;ELL3;FZD3;NTRK2;MAP1B;CPNE5;GLI3;EFNA5;SLIT2	1268;3065;1809;1523;4067;7058;604;7162;596;6925;8536;5324;51760;7472;2042;6498;4208;655;9863;816;3458;2335;2047;2260;5764;5270;9037;6091;81544;23316;5789;80237;7976;4915;4131;57699;2737;1946;9353
GO:0045667	0.000831434	15	108	regulation of osteoblast differentiation	PTK2;MEF2C;ID4;IGF1;BMP7;IGFBP5;TRPM4;LIMD1;SFRP2;SMAD5;CTHRC1;NPNT;TMEM119;GLI3;RUNX2	5747;4208;3400;3479;655;3488;54795;8994;6423;4090;115908;255743;338773;2737;860
GO:0031175	0.000889415	63	766	neuron projection development	RASGRF1;KLF7;POSTN;CNR1;VCL;UCHL1;DPYSL3;LAMB1;EGFR;SPOCK1;CUX1;LYN;EFNB2;KIF13B;BCL2;SEMA3C;CAMK1;SYT17;EPHA3;ECM2;ANK3;EPYC;SKIL;XK;CDH11;PTK2;THY1;EHD1;MEF2C;GPM6A;BMP7;PAK1;MAGI2;CAMK2B;PMP22;FN1;EPHB1;FGFR1;PTN;RBFOX2;KANK1;SEMA5A;ROBO1;GDPD5;CUX2;PTPRD;ENAH;EVL;RAB29;FZD3;ASAP1;NTRK2;SFRP2;RAPH1;MAP2;MAP1B;UNC5B;CPNE5;GLI3;EFNA5;SLIT2;LRRK2;ISL2	5923;8609;10631;1268;7414;7345;1809;3912;1956;6695;1523;4067;1948;23303;596;10512;8536;51760;2042;1842;288;1833;6498;7504;1009;5747;7070;10938;4208;2823;655;5058;9863;816;5376;2335;2047;2260;5764;23543;23189;9037;6091;81544;23316;5789;55740;51466;8934;7976;50807;4915;6423;65059;4133;4131;219699;57699;2737;1946;9353;120892;64843
GO:0072110	0.000920871	4	9	glomerular mesangial cell proliferation	EGR1;BMP7;IFNG;PDGFD	1958;655;3458;80310
GO:0002695	0.000927299	17	132	negative regulation of leukocyte activation	NFKBID;CNR1;LYN;BCL6;VSIG4;PTPN2;MNDA;IL10;TNFRSF13B;LILRB2;INHBA;IL2RA;PAG1;DTX1;GLI3;CD274;PRDM1	84807;1268;4067;604;11326;5771;4332;3586;23495;10288;3624;3559;55824;1840;2737;29126;639
GO:0002363	0.000945748	5	15	alpha-beta T cell lineage commitment	BCL2;IRF4;BATF;IL12B;LY9	596;3662;10538;3593;4063
GO:0052547	0.000960105	35	364	regulation of peptidase activity	SERPINA9;CD44;THBS1;TIMP3;COL6A3;TIMP1;SPOCK1;PCOLCE;SERPINA1;S100A8;FBLN1;SORL1;S100A9;MMP9;PMAIP1;MGMT;LCK;RECK;SERPINB8;SPINK2;TNFAIP8;CTGF;TFPI2;ECM1;FN1;SERPINE2;ROBO1;C3;LEF1;COL4A3;SFRP2;ANTXR1;PAPLN;CD109;BCL2L10	327657;960;7057;7078;1293;7076;6695;5118;5265;6279;2192;6653;6280;4318;5366;4255;3932;8434;5271;6691;25816;1490;7980;1893;2335;5270;6091;718;51176;1285;6423;84168;89932;135228;10017
GO:0001837	0.00100812	15	110	epithelial to mesenchymal transition	COL1A1;SOX9;LOXL2;S100A4;SMAD7;WNT2;MSX1;EPHA3;BMP7;TGFB1I1;RGCC;ELL3;LEF1;SFRP2;EPB41L5	1277;6662;4017;6275;4092;7472;4487;2042;655;7041;28984;80237;51176;6423;57669
GO:0048762	0.00107055	21	182	mesenchymal cell differentiation	FOXC1;COL1A1;SOX9;LOXL2;S100A4;BCL2;SEMA3C;SMAD7;WNT2;MSX1;EPHA3;MEF2C;BMP7;TGFB1I1;FGFR1;SEMA5A;RGCC;ELL3;LEF1;SFRP2;EPB41L5	2296;1277;6662;4017;6275;596;10512;4092;7472;4487;2042;4208;655;7041;2260;9037;28984;80237;51176;6423;57669
GO:0046777	0.00115629	24	221	protein autophosphorylation	EGFR;LYN;PDGFRA;PIM2;LCK;PTK2;HCK;THY1;PIM1;PAK1;CAMK2B;EPHB1;FGFR1;INSR;NLK;PDGFC;PDGFD;NTRK2;NEK6;MAP3K13;ERN1;LRRK2;FRK;CAMK4	1956;4067;5156;11040;3932;5747;3055;7070;5292;5058;816;2047;2260;3643;51701;56034;80310;4915;10783;9175;2081;120892;2444;814
GO:0043069	0.0011913	62	760	negative regulation of programmed cell death	FOXC1;ITPKB;MAD2L1;CD44;MAP4K4;FOXP1;XBP1;CCND2;THBS1;HDAC1;TIMP1;EPCAM;EGFR;ITGAV;PTPN1;GCLC;SOX9;ARNT2;BCL6;TLE1;BCL2;MMP9;PIM2;MGMT;BCL2A1;COMP;MSX1;CCR7;IL7;IL10;PTK2;HCK;TNFAIP8;CFLAR;PIM1;MEF2C;IGF1;BMP7;EYA2;ACKR3;SEMA5A;HSP90B1;CTH;KANK2;FAM134B;PLAC8;ELL3;FZD3;FAIM;LEF1;FCMR;HMGN5;NTRK2;SFRP2;STK40;UNC5B;GLI3;MYOCD;LRRK2;SLC25A27;BCL2L10;PIK3CG	2296;3707;4085;960;9448;27086;7494;894;7057;3065;7076;4072;1956;3685;5770;2729;6662;9915;604;7088;596;4318;11040;4255;597;1311;4487;1236;3574;3586;5747;3055;25816;8837;5292;4208;3479;655;2139;57007;9037;7184;1491;25959;54463;51316;80237;7976;55179;51176;9214;79366;4915;6423;83931;219699;2737;93649;120892;9481;10017;5294
GO:0045666	0.00119222	29	287	positive regulation of neuron differentiation	CNR1;DPYSL3;CUX1;LYN;BCL6;BCL2;TCF4;CAMK1;SYT17;EPHA3;SKIL;MEF2C;BMP7;MAGI2;CAMK2B;IFNG;FN1;FGFR1;PTN;SEMA5A;ROBO1;GDPD5;CUX2;PTPRD;NTRK2;MAP1B;CPNE5;EFNA5;SLIT2	1268;1809;1523;4067;604;596;6925;8536;51760;2042;6498;4208;655;9863;816;3458;2335;2260;5764;9037;6091;81544;23316;5789;4915;4131;57699;1946;9353
GO:0008360	0.00119446	17	135	regulation of cell shape	CDC42SE2;SH3KBP1;COCH;FGD6;EPS8;PTK2;HCK;CCL11;FN1;TPM1;PTN;RDX;BRWD1;PARVA;PDPN;LIMD1;FMNL3	56990;30011;1690;55785;2059;5747;3055;6356;2335;7168;5764;5962;54014;55742;10630;8994;91010
GO:0050798	0.00130498	8	40	activated T cell proliferation	SLAMF1;IGFBP2;SATB1;IL12B;IGF1;ICOSLG;IL2RA;CD274	6504;3485;6304;3593;3479;23308;3559;29126
GO:0043369	0.00131372	5	16	CD4-positive or CD8-positive, alpha-beta T cell lineage commitment	BCL2;IRF4;BATF;IL12B;LY9	596;3662;10538;3593;4063
GO:0050857	0.00131372	5	16	positive regulation of antigen receptor-mediated signaling pathway	STAP1;LYN;LCK;CCR7;RAB29	26228;4067;3932;1236;8934
GO:0030099	0.0013298	31	316	myeloid cell differentiation	ITPKB;FOXP1;LYN;FBN1;BCL6;BPGM;MMP9;IRF4;MT1G;PTPN2;GPR183;BATF;CCR7;TFRC;IL12B;MEF2C;IFNG;INHBA;RBFOX2;PIP4K2A;TESC;BATF3;TOB2;LEF1;ATPIF1;SMAD5;C1QC;CD109;TET2;HIST1H4H;CAMK4	3707;27086;4067;2200;604;669;4318;3662;4495;5771;1880;10538;1236;7037;3593;4208;3458;3624;23543;5305;54997;55509;10766;51176;93974;4090;714;135228;54790;8365;814
GO:0043066	0.00135566	61	749	negative regulation of apoptotic process	FOXC1;ITPKB;MAD2L1;CD44;MAP4K4;FOXP1;XBP1;CCND2;THBS1;HDAC1;TIMP1;EPCAM;EGFR;ITGAV;PTPN1;GCLC;SOX9;ARNT2;BCL6;TLE1;BCL2;MMP9;PIM2;MGMT;BCL2A1;COMP;MSX1;CCR7;IL7;IL10;PTK2;HCK;TNFAIP8;CFLAR;PIM1;MEF2C;IGF1;BMP7;EYA2;ACKR3;SEMA5A;HSP90B1;CTH;FAM134B;PLAC8;ELL3;FZD3;FAIM;LEF1;FCMR;HMGN5;NTRK2;SFRP2;STK40;UNC5B;GLI3;MYOCD;LRRK2;SLC25A27;BCL2L10;PIK3CG	2296;3707;4085;960;9448;27086;7494;894;7057;3065;7076;4072;1956;3685;5770;2729;6662;9915;604;7088;596;4318;11040;4255;597;1311;4487;1236;3574;3586;5747;3055;25816;8837;5292;4208;3479;655;2139;57007;9037;7184;1491;54463;51316;80237;7976;55179;51176;9214;79366;4915;6423;83931;219699;2737;93649;120892;9481;10017;5294
GO:1990266	0.00136558	12	80	neutrophil migration	PDE4D;S100A8;S100A9;PDE4B;CCR7;CCL22;CCL18;CCL11;IFNG;CCL8;SLIT2;PIK3CG	5144;6279;6280;5142;1236;6367;6362;6356;3458;6355;9353;5294
GO:1902532	0.00139941	39	428	negative regulation of intracellular signal transduction	NFKBID;CD44;XBP1;LITAF;THBS1;TIMP3;BGN;UCHL1;DCN;LYN;PTPN1;DDIT4;FBLN1;BCL6;TLE1;SORL1;BCL2;MMP9;PTPN2;IL10;TSPAN6;DUSP5;BMP7;MAGI2;SERPINE2;SPRED2;PHLPP1;ACKR3;KANK1;LRRC15;ASPN;DACT1;ELL3;LIMD1;SFRP2;SLIT2;LRRK2;NLRC3;BCL2L10	84807;960;7494;9516;7057;7078;633;7345;1634;4067;5770;54541;2192;604;7088;6653;596;4318;5771;3586;7105;1847;655;9863;5270;200734;23239;57007;23189;131578;54829;51339;80237;8994;6423;9353;120892;197358;10017
GO:0010975	0.00140702	36	386	regulation of neuron projection development	CNR1;DPYSL3;SPOCK1;CUX1;LYN;KIF13B;SEMA3C;CAMK1;SYT17;EPHA3;SKIL;XK;PTK2;THY1;MEF2C;BMP7;MAGI2;CAMK2B;PMP22;FN1;FGFR1;PTN;KANK1;SEMA5A;ROBO1;CUX2;PTPRD;RAB29;ASAP1;NTRK2;SFRP2;MAP1B;CPNE5;EFNA5;SLIT2;LRRK2	1268;1809;6695;1523;4067;23303;10512;8536;51760;2042;6498;7504;5747;7070;4208;655;9863;816;5376;2335;2260;5764;23189;9037;6091;23316;5789;8934;50807;4915;6423;4131;57699;1946;9353;120892
GO:0014910	0.0014569	9	50	regulation of smooth muscle cell migration	POSTN;SORL1;BCL2;IGF1;TPM1;IGFBP5;PDGFD;NOX4;SLIT2	10631;6653;596;3479;7168;3488;80310;50507;9353
GO:0032836	0.00146811	4	10	glomerular basement membrane development	MYO1E;SULF1;COL4A4;COL4A3	4643;23213;1286;1285
GO:0072540	0.00146811	4	10	T-helper 17 cell lineage commitment	IRF4;BATF;IL12B;LY9	3662;10538;3593;4063
GO:0006027	0.00149322	10	60	glycosaminoglycan catabolic process	CD44;BGN;HSPG2;LUM;DCN;PRELP;VCAN;OMD;HGSNAT;GPC6	960;633;3339;4060;1634;5549;1462;4958;138050;10082
GO:0071222	0.0015242	17	138	cellular response to lipopolysaccharide	STAP1;PDE4D;XBP1;LITAF;LYN;PDE4B;MRC1;CXCL10;IL12A;IL10;LILRB2;IL12B;HCK;MEF2C;IFNG;AICDA;PRDM1	26228;5144;7494;9516;4067;5142;4360;3627;3592;3586;10288;3593;3055;4208;3458;57379;639
GO:0051153	0.00152455	12	81	regulation of striated muscle cell differentiation	XBP1;EFNB2;BCL2;CXCL10;MSX1;CFLAR;EHD1;MEF2C;IGF1;HOPX;NLN;MYOCD	7494;1948;596;3627;4487;8837;10938;4208;3479;84525;57486;93649
GO:0071504	0.0015308	3	5	cellular response to heparin	EGR1;SOX9;SLIT2	1958;6662;9353
GO:1900028	0.0015308	3	5	negative regulation of ruffle assembly	STAP1;KANK1;EVL	26228;23189;51466
GO:1904683	0.0015308	3	5	regulation of metalloendopeptidase activity	TIMP3;SORL1;RECK	7078;6653;8434
GO:0050854	0.00154437	8	41	regulation of antigen receptor-mediated signaling pathway	STAP1;LYN;LCK;PTPN2;CCR7;THY1;RAB29;GCSAM	26228;4067;3932;5771;1236;7070;8934;257144
GO:0016525	0.00163527	11	71	negative regulation of angiogenesis	FOXC1;SPARC;THBS1;DCN;THBS2;CXCL10;PTN;COL4A2;SULF1;RGCC;COL4A3	2296;6678;7057;1634;7058;3627;5764;1284;23213;28984;1285
GO:0022604	0.00164231	40	446	regulation of cell morphogenesis	CDC42SE2;SH3KBP1;COCH;FGD6;POSTN;SPARC;CUX1;EPS8;KIF13B;FBLN1;SEMA3C;SYT17;SKIL;XK;PTK2;HCK;THY1;CAMK2B;CCL11;FN1;TPM1;PTN;RDX;KANK1;SEMA5A;ROBO1;CUX2;PTPRD;BRWD1;PARVA;NTRK2;PDPN;LIMD1;SH3D19;MAP1B;CPNE5;FMNL3;EFNA5;SLIT2;LRRK2	56990;30011;1690;55785;10631;6678;1523;2059;23303;2192;10512;51760;6498;7504;5747;3055;7070;816;6356;2335;7168;5764;5962;23189;9037;6091;23316;5789;54014;55742;4915;10630;8994;152503;4131;57699;91010;1946;9353;120892
GO:0010976	0.00166403	23	214	positive regulation of neuron projection development	CNR1;DPYSL3;CUX1;LYN;CAMK1;SYT17;EPHA3;SKIL;BMP7;MAGI2;CAMK2B;FN1;FGFR1;PTN;SEMA5A;ROBO1;CUX2;PTPRD;NTRK2;MAP1B;CPNE5;EFNA5;SLIT2	1268;1809;1523;4067;8536;51760;2042;6498;655;9863;816;2335;2260;5764;9037;6091;23316;5789;4915;4131;57699;1946;9353
GO:0046635	0.00168427	9	51	positive regulation of alpha-beta T cell activation	ITPKB;PNP;CD83;MYB;IL12A;IL12B;IFNG;EBI3;GLI3	3707;4860;9308;4602;3592;3593;3458;10148;2737
GO:0042063	0.00177043	24	228	gliogenesis	STAP1;CD9;HDAC1;LAMB1;EGFR;LYN;S100A8;SOX9;S100A9;MT1X;PLAG1;GPR183;ID4;IFNG;PTN;SERPINE2;MXRA8;FA2H;LEF1;NTRK2;P2RY12;DNER;DTX1;GLI3	26228;928;3065;3912;1956;4067;6279;6662;6280;4501;5324;1880;3400;3458;5764;5270;54587;79152;51176;4915;64805;92737;1840;2737
GO:0070168	0.00177746	5	17	negative regulation of biomineral tissue development	SRGN;SOX9;ECM1;ASPN;TRPM4	5552;6662;1893;54829;54795
GO:0043408	0.00179096	52	623	regulation of MAPK cascade	SLAMF1;CD44;MAP4K4;THBS1;TIMP3;UCHL1;EGFR;TRIB2;LYN;PTPN1;FBLN1;PDGFRA;SORL1;MAPK10;PTPN2;GPR183;ADRB2;CCR7;CCL22;CTGF;DUSP5;IGF1;BMP7;PAK1;CCL18;CCL11;FN1;INHBA;EPHB1;FGFR1;SPRED2;PHLPP1;ACKR3;INSR;CCL8;MAP3K1;PDGFC;DACT1;PDGFD;NOX4;MAP3K7CL;NTRK2;SFRP2;STK40;NPNT;GAB1;MAP3K13;S1PR2;ERN1;LRRK2;DUSP15;PIK3CG	6504;960;9448;7057;7078;7345;1956;28951;4067;5770;2192;5156;6653;5602;5771;1880;154;1236;6367;1490;1847;3479;655;5058;6362;6356;2335;3624;2047;2260;200734;23239;57007;3643;6355;4214;56034;51339;80310;50507;56911;4915;6423;83931;255743;2549;9175;9294;2081;120892;128853;5294
GO:0001933	0.00192279	34	365	negative regulation of protein phosphorylation	PDE4D;TIMP3;BGN;UCHL1;SH3BP5;DCN;TRIB2;LYN;PTPN1;DDIT4;FBLN1;SORL1;ADARB1;GMFG;SMAD7;PTPN2;THY1;DUSP5;BMP7;SPRED2;LRRC15;PMEPA1;TESC;ASPN;PID1;DACT1;DNAJC10;SFRP2;PKIB;CD109;PPP1R1C;SLIT2;MYOCD;LRRK2	5144;7078;633;7345;9467;1634;28951;4067;5770;54541;2192;6653;104;9535;4092;5771;7070;1847;655;200734;131578;56937;54997;54829;55022;51339;54431;6423;5570;135228;151242;9353;93649;120892
GO:0042104	0.00196792	6	25	positive regulation of activated T cell proliferation	SLAMF1;IGFBP2;IL12B;IGF1;ICOSLG;IL2RA	6504;3485;3593;3479;23308;3559
GO:0010720	0.00197674	38	422	positive regulation of cell development	CNR1;HDAC1;DPYSL3;CUX1;LYN;BCL6;BCL2;TCF4;CAMK1;PLAG1;SYT17;WNT2;EPHA3;SKIL;MEF2C;IGF1;BMP7;MAGI2;CAMK2B;IFNG;FN1;FGFR1;PTN;SERPINE2;SEMA5A;ROBO1;GDPD5;CUX2;PTPRD;ELL3;FZD3;NTRK2;MAP1B;CPNE5;GLI3;S1PR2;EFNA5;SLIT2	1268;3065;1809;1523;4067;604;596;6925;8536;5324;51760;7472;2042;6498;4208;3479;655;9863;816;3458;2335;2260;5764;5270;9037;6091;81544;23316;5789;80237;7976;4915;4131;57699;2737;9294;1946;9353
GO:0050729	0.00199677	14	106	positive regulation of inflammatory response	CNR1;EGFR;S100A8;S100A9;PTGER4;CCR7;IL12B;CCL18;CCL11;CCL8;C3;IL17RB;GBP5;PIK3CG	1268;1956;6279;6280;5734;1236;3593;6362;6356;6355;718;55540;115362;5294
GO:0070098	0.00205685	11	73	chemokine-mediated signaling pathway	CXCL10;CCR7;CCL22;CCL18;CCL11;CXCL11;ACKR3;ROBO1;CCL8;CCR10;SLIT2	3627;1236;6367;6362;6356;6373;57007;6091;6355;2826;9353
GO:2000181	0.00205685	11	73	negative regulation of blood vessel morphogenesis	FOXC1;SPARC;THBS1;DCN;THBS2;CXCL10;PTN;COL4A2;SULF1;RGCC;COL4A3	2296;6678;7057;1634;7058;3627;5764;1284;23213;28984;1285
GO:0090288	0.00206422	15	118	negative regulation of cellular response to growth factor stimulus	THBS1;HTRA1;DCN;PTPN1;LTBP1;FBN1;SMAD7;SKIL;TGFB1I1;SULF1;PMEPA1;ASPN;SFRP2;CD109;SLIT2	7057;5654;1634;5770;4052;2200;4092;6498;7041;23213;56937;54829;6423;135228;9353
GO:0002685	0.00208054	17	142	regulation of leukocyte migration	STAP1;THBS1;LYN;CXCL10;PTGER4;CCR7;IL12A;SWAP70;ECM1;RARRES2;CXCL11;CCL8;CXCL14;PDGFD;P2RY12;SLIT2;GCSAM	26228;7057;4067;3627;5734;1236;3592;23075;1893;5919;6373;6355;9547;80310;64805;9353;257144
GO:2001242	0.00208054	17	142	regulation of intrinsic apoptotic signaling pathway	CD44;XBP1;PTPN1;S100A8;S100A9;BCL2;MMP9;PMAIP1;LCK;PTPN2;MSX1;SKIL;ACKR3;ELL3;SFRP2;LRRK2;BCL2L10	960;7494;5770;6279;6280;596;4318;5366;3932;5771;4487;6498;57007;80237;6423;120892;10017
GO:2001233	0.00210009	33	353	regulation of apoptotic signaling pathway	CD44;XBP1;THBS1;TIMP3;ITGAV;PTPN1;S100A8;GCLC;S100A9;BCL2;MMP9;PMAIP1;LCK;PTPN2;MSX1;SKIL;IL7;CFLAR;IGF1;EYA2;GZMB;INHBA;FGFR1;ACKR3;CTH;ELL3;SFRP2;ATPIF1;CTSC;TP53INP1;UNC5B;LRRK2;BCL2L10	960;7494;7057;7078;3685;5770;6279;2729;6280;596;4318;5366;3932;5771;4487;6498;3574;8837;3479;2139;3002;3624;2260;57007;1491;80237;6423;93974;1075;94241;219699;120892;10017
GO:0030500	0.0021818	10	63	regulation of bone mineralization	SRGN;SOX9;S1PR1;OMD;ADRB2;MEF2C;ECM1;BMP7;TRPM4;TMEM119	5552;6662;1901;4958;154;4208;1893;655;54795;338773
GO:1900103	0.002207	4	11	positive regulation of endoplasmic reticulum unfolded protein response	XBP1;PTPN1;PTPN2;ERN1	7494;5770;5771;2081
GO:0030182	0.00228083	85	1138	neuron differentiation	RASGRF1;KLF7;POSTN;CNR1;LHX8;XBP1;VCL;UCHL1;DPYSL3;LAMB1;EGFR;IER2;SPOCK1;CUX1;LYN;EFNB2;DDIT4;SOX9;KIF13B;BCL6;BCL2;TCF4;SEMA3C;CAMK1;S1PR1;SYT17;WNT2;EPHA3;ECM2;ANK3;EPYC;SKIL;XK;CDH11;PTK2;THY1;EHD1;MEF2C;ID4;GPM6A;BMP7;PAK1;MAGI2;CAMK2B;PMP22;IFNG;FN1;INHBA;EPHB1;FGFR1;PTN;RBFOX2;PBX1;KANK1;SEMA5A;ROBO1;GDPD5;CUX2;PTPRD;ENAH;EVL;RAB29;FZD3;ASAP1;LEF1;NTRK2;SFRP2;RAPH1;MAP2;CTHRC1;MAP1B;ZFHX3;…	5923;8609;10631;1268;431707;7494;7414;7345;1809;3912;1956;9592;6695;1523;4067;1948;54541;6662;23303;604;596;6925;10512;8536;1901;51760;7472;2042;1842;288;1833;6498;7504;1009;5747;7070;10938;4208;3400;2823;655;5058;9863;816;5376;3458;2335;3624;2047;2260;5764;23543;5087;23189;9037;6091;81544;23316;5789;55740;51466;8934;7976;50807;51176;4915;6423;65059;4133;115908;4131;463;25925;219699;57699;1840;27…
GO:0000165	0.00231221	64	812	MAPK cascade	ITPKB;RASGRF1;SLAMF1;CD44;MAP4K4;THBS1;TIMP3;UCHL1;EGFR;ITGAV;TRIB2;LYN;PTPN1;SOX9;FBLN1;PDGFRA;SORL1;IRS1;MAPK10;PTGER4;PTPN2;GPR183;ADRB2;CCR7;PTK2;CCL22;CTGF;MEF2C;DUSP5;IGF1;BMP7;PAK1;CCL18;CAMK2B;CCL11;FN1;INHBA;EPHB1;IL2RA;FGFR1;SPRED2;PHLPP1;ACKR3;INSR;CCL8;MAP3K1;NLK;PDGFC;DACT1;PDGFD;NOX4;MAP3K7CL;NTRK2;SFRP2;STK40;NPNT;GAB1;MAP3K13;S1PR2;ERN1;LRRK2;DUSP15;PIK3CG;PSMA8	3707;5923;6504;960;9448;7057;7078;7345;1956;3685;28951;4067;5770;6662;2192;5156;6653;3667;5602;5734;5771;1880;154;1236;5747;6367;1490;4208;1847;3479;655;5058;6362;816;6356;2335;3624;2047;3559;2260;200734;23239;57007;3643;6355;4214;51701;56034;51339;80310;50507;56911;4915;6423;83931;255743;2549;9175;9294;2081;120892;128853;5294;143471
GO:0043068	0.00233342	46	542	positive regulation of programmed cell death	NFKBID;CNR1;THBS1;TIMP3;HDAC1;LYN;STK17A;S100A8;BCL6;S100A9;BCL2;MMP9;SFRP4;PMAIP1;LCK;PTPN2;MNDA;BCL2A1;MSX1;SKIL;IL12A;IL10;IL12B;PTGIS;CTGF;MEF2C;BMP7;FAP;GZMB;IFNG;INHBA;PTN;ROBO1;ARHGEF3;RGCC;NOX4;COL4A3;SFRP2;ATPIF1;CTSC;TP53INP1;CD274;SLIT2;LRRK2;CSRNP3;BCL2L10	84807;1268;7057;7078;3065;4067;9263;6279;604;6280;596;4318;6424;5366;3932;5771;4332;597;4487;6498;3592;3586;3593;5740;1490;4208;655;2191;3002;3458;3624;5764;6091;50650;28984;50507;1285;6423;93974;1075;94241;29126;9353;120892;80034;10017
GO:0032332	0.00235065	5	18	positive regulation of chondrocyte differentiation	SOX9;LOXL2;GLI3;RUNX2;SOX5	6662;4017;2737;860;6660
GO:0071219	0.00241702	17	144	cellular response to molecule of bacterial origin	STAP1;PDE4D;XBP1;LITAF;LYN;PDE4B;MRC1;CXCL10;IL12A;IL10;LILRB2;IL12B;HCK;MEF2C;IFNG;AICDA;PRDM1	26228;5144;7494;9516;4067;5142;4360;3627;3592;3586;10288;3593;3055;4208;3458;57379;639
GO:0045992	0.00244077	6	26	negative regulation of embryonic development	COL5A1;BMP7;SULF1;FZD3;COL5A2;SFRP2	1289;655;23213;7976;1290;6423
GO:0014068	0.00246105	10	64	positive regulation of phosphatidylinositol 3-kinase signaling	DCN;SOX9;PDGFRA;PTK2;IGF1;FGFR1;PDGFC;PDGFD;NTRK2;UNC5B	1634;6662;5156;5747;3479;2260;56034;80310;4915;219699
GO:0042326	0.00247963	36	399	negative regulation of phosphorylation	STAP1;PDE4D;TIMP3;BGN;UCHL1;SH3BP5;DCN;TRIB2;LYN;PTPN1;DDIT4;FBLN1;SORL1;ADARB1;GMFG;SMAD7;PTPN2;THY1;DUSP5;BMP7;INHBA;SPRED2;LRRC15;PMEPA1;TESC;ASPN;PID1;DACT1;DNAJC10;SFRP2;PKIB;CD109;PPP1R1C;SLIT2;MYOCD;LRRK2	26228;5144;7078;633;7345;9467;1634;28951;4067;5770;54541;2192;6653;104;9535;4092;5771;7070;1847;655;3624;200734;131578;56937;54997;54829;55022;51339;54431;6423;5570;135228;151242;9353;93649;120892
GO:0048812	0.00253771	44	515	neuron projection morphogenesis	KLF7;POSTN;VCL;UCHL1;EGFR;CUX1;EFNB2;KIF13B;BCL2;SEMA3C;SYT17;ECM2;ANK3;EPYC;SKIL;XK;CDH11;PTK2;THY1;GPM6A;BMP7;PAK1;CAMK2B;FN1;EPHB1;RBFOX2;SEMA5A;ROBO1;CUX2;PTPRD;ENAH;EVL;FZD3;NTRK2;RAPH1;MAP2;MAP1B;UNC5B;CPNE5;GLI3;EFNA5;SLIT2;LRRK2;ISL2	8609;10631;7414;7345;1956;1523;1948;23303;596;10512;51760;1842;288;1833;6498;7504;1009;5747;7070;2823;655;5058;816;2335;2047;23543;9037;6091;23316;5789;55740;51466;7976;4915;65059;4133;4131;219699;57699;2737;1946;9353;120892;64843
GO:0032956	0.00260955	27	275	regulation of actin cytoskeleton organization	STAP1;FSCN1;EPS8;PDGFRA;IQGAP2;GMFG;S1PR1;PTGER4;EPHA3;CCR7;HCK;CTGF;MEF2C;SWAP70;PAK1;CCL11;TPM1;RDX;KANK1;SEMA5A;EVL;RGCC;NOX4;LIMA1;TMOD2;EFNA5;SLIT2	26228;6624;2059;5156;10788;9535;1901;5734;2042;1236;3055;1490;4208;23075;5058;6356;7168;5962;23189;9037;51466;28984;50507;51474;29767;1946;9353
GO:0070372	0.00283422	23	223	regulation of ERK1 and ERK2 cascade	SLAMF1;CD44;TIMP3;EGFR;LYN;PTPN1;FBLN1;PDGFRA;PTPN2;GPR183;CCR7;CCL22;CTGF;CCL18;CCL11;FN1;EPHB1;ACKR3;CCL8;PDGFC;PDGFD;NOX4;NPNT	6504;960;7078;1956;4067;5770;2192;5156;5771;1880;1236;6367;1490;6362;6356;2335;2047;57007;6355;56034;80310;50507;255743
GO:0048008	0.00286925	8	45	platelet-derived growth factor receptor signaling pathway	PLAT;PTPN1;MYO1E;PDGFRA;PTPN2;PDGFC;PDGFD;GAB1	5327;5770;4643;5156;5771;56034;80310;2549
GO:0042325	0.0028926	94	1291	regulation of phosphorylation	ITPKB;STAP1;PDE4D;SLAMF1;CD44;MAP4K4;CCND2;THBS1;TIMP3;HDAC1;BGN;UCHL1;SH3BP5;DCN;EGFR;TRIB2;LYN;PTPN1;DDIT4;SOX9;FBLN1;PDGFRA;SORL1;BCL2;ADARB1;MMP9;CDC6;GMFG;CAMK1;CXCL10;IRS1;SMAD7;MAPK10;PTPN2;EMP2;GPR183;ADRB2;CCR7;IL12A;PTK2;CCL22;IL12B;THY1;CTGF;DUSP5;RARRES2;IGF1;BMP7;PAK1;CCL18;CCL11;IFNG;FN1;INHBA;EPHB1;FGFR1;SPRED2;PHLPP1;ACKR3;INSR;LRRC15;CCL8;MAP3K1;C3;PMEPA1;PDGFC;RGCC;TESC;ASPN;PID…	3707;26228;5144;6504;960;9448;894;7057;7078;3065;633;7345;9467;1634;1956;28951;4067;5770;54541;6662;2192;5156;6653;596;104;4318;990;9535;8536;3627;3667;4092;5602;5771;2013;1880;154;1236;3592;5747;6367;3593;7070;1490;1847;5919;3479;655;5058;6362;6356;3458;2335;3624;2047;2260;200734;23239;57007;3643;131578;6355;4214;718;56937;56034;28984;54997;54829;55022;51339;80310;50507;51311;56911;54431;4915;64…
GO:0002866	0.00293629	3	6	positive regulation of acute inflammatory response to antigenic stimulus	CNR1;CCR7;C3	1268;1236;718
GO:0051045	0.00293629	3	6	negative regulation of membrane protein ectodomain proteolysis	TIMP3;TIMP1;IL10	7078;7076;3586
GO:1902031	0.00293629	3	6	regulation of NADP metabolic process	BPGM;ME1;ME2	669;4199;4200
GO:2000739	0.00293629	3	6	regulation of mesenchymal stem cell differentiation	SOX9;PDGFRA;SOX5	6662;5156;6660
GO:0010466	0.00299922	23	224	negative regulation of peptidase activity	SERPINA9;CD44;THBS1;TIMP3;COL6A3;TIMP1;SPOCK1;SERPINA1;SORL1;MMP9;RECK;SERPINB8;SPINK2;TNFAIP8;TFPI2;ECM1;SERPINE2;C3;LEF1;COL4A3;SFRP2;PAPLN;CD109	327657;960;7057;7078;1293;7076;6695;5265;6653;4318;8434;5271;6691;25816;7980;1893;5270;718;51176;1285;6423;89932;135228
GO:0021823	0.00302981	2	2	cerebral cortex tangential migration using cell-cell interactions	ROBO1;SLIT2	6091;9353
GO:0021827	0.00302981	2	2	postnatal olfactory bulb interneuron migration	ROBO1;SLIT2	6091;9353
GO:0021836	0.00302981	2	2	chemorepulsion involved in postnatal olfactory bulb interneuron migration	ROBO1;SLIT2	6091;9353
GO:0042091	0.00302981	2	2	interleukin-10 biosynthetic process	TRIB2;IRF4	28951;3662
GO:0045074	0.00302981	2	2	regulation of interleukin-10 biosynthetic process	TRIB2;IRF4	28951;3662
GO:0061107	0.00302981	2	2	seminal vesicle development	ID4;SERPINE2	3400;5270
GO:1901078	0.00302981	2	2	negative regulation of relaxation of muscle	PDE4D;PDE4B	5144;5142
GO:1901740	0.00302981	2	2	negative regulation of myoblast fusion	CXCL10;CFLAR	3627;8837
GO:1901898	0.00302981	2	2	negative regulation of relaxation of cardiac muscle	PDE4D;PDE4B	5144;5142
GO:1902227	0.00302981	2	2	negative regulation of macrophage colony-stimulating factor signaling pathway	STAP1;PTPN2	26228;5771
GO:1903970	0.00302981	2	2	negative regulation of response to macrophage colony-stimulating factor	STAP1;PTPN2	26228;5771
GO:1903973	0.00302981	2	2	negative regulation of cellular response to macrophage colony-stimulating factor stimulus	STAP1;PTPN2	26228;5771
GO:2000312	0.00302981	2	2	regulation of kainate selective glutamate receptor activity	NETO2;KLHL24	81831;54800
GO:0045861	0.00303652	27	278	negative regulation of proteolysis	SERPINA9;CD44;THBS1;TIMP3;COL6A3;TIMP1;PLAT;SPOCK1;SERPINA1;SORL1;MMP9;GAS1;RECK;SERPINB8;SPINK2;IL10;TNFAIP8;TFPI2;ECM1;SERPINE2;C3;LEF1;COL4A3;SFRP2;PAPLN;CD109;LRRK2	327657;960;7057;7078;1293;7076;5327;6695;5265;6653;4318;2619;8434;5271;6691;3586;25816;7980;1893;5270;718;51176;1285;6423;89932;135228;120892
GO:0046006	0.00307603	7	36	regulation of activated T cell proliferation	SLAMF1;IGFBP2;IL12B;IGF1;ICOSLG;IL2RA;CD274	6504;3485;3593;3479;23308;3559;29126
GO:0002062	0.00311678	12	88	chondrocyte differentiation	SOX9;LOXL2;COL11A1;CTGF;MEF2C;FGFR1;SULF1;CREB3L2;SFRP2;GLI3;RUNX2;SOX5	6662;4017;1301;1490;4208;2260;23213;64764;6423;2737;860;6660
GO:1901722	0.00316725	4	12	regulation of cell proliferation involved in kidney development	EGR1;BMP7;IFNG;PDGFD	1958;655;3458;80310
GO:1904707	0.00316725	4	12	positive regulation of vascular smooth muscle cell proliferation	MMP2;MMP9;IL10;ERN1	4313;4318;3586;2081
GO:0050851	0.00322743	21	199	antigen receptor-mediated signaling pathway	STAP1;PDE4D;KLHL6;LYN;BCL2;PDE4B;LCK;PTPN2;MNDA;CCR7;THY1;MEF2C;IGHM;PAK1;IFNG;RFTN1;HLA-DQB2;RAB29;PAG1;GCSAM;PSMA8	26228;5144;89857;4067;596;5142;3932;5771;4332;1236;7070;4208;3507;5058;3458;23180;3120;8934;55824;257144;143471
GO:0043065	0.00329108	45	537	positive regulation of apoptotic process	NFKBID;CNR1;THBS1;TIMP3;HDAC1;LYN;STK17A;S100A8;BCL6;S100A9;BCL2;MMP9;SFRP4;PMAIP1;LCK;PTPN2;MNDA;BCL2A1;MSX1;SKIL;IL12A;IL10;IL12B;PTGIS;CTGF;MEF2C;BMP7;FAP;GZMB;IFNG;INHBA;PTN;ROBO1;ARHGEF3;RGCC;NOX4;COL4A3;SFRP2;ATPIF1;CTSC;TP53INP1;CD274;SLIT2;CSRNP3;BCL2L10	84807;1268;7057;7078;3065;4067;9263;6279;604;6280;596;4318;6424;5366;3932;5771;4332;597;4487;6498;3592;3586;3593;5740;1490;4208;655;2191;3002;3458;3624;5764;6091;50650;28984;50507;1285;6423;93974;1075;94241;29126;9353;80034;10017
GO:1902107	0.0033565	15	124	positive regulation of leukocyte differentiation	ITPKB;XBP1;PNP;CD83;MYB;IL7;IL12A;LILRB2;IL12B;IFNG;IL2RA;TESC;LEF1;GLI3;PRDM1	3707;7494;4860;9308;4602;3574;3592;10288;3593;3458;3559;54997;51176;2737;639
GO:0010951	0.0033994	22	213	negative regulation of endopeptidase activity	SERPINA9;CD44;THBS1;TIMP3;COL6A3;TIMP1;SPOCK1;SERPINA1;SORL1;MMP9;RECK;SERPINB8;SPINK2;TNFAIP8;TFPI2;SERPINE2;C3;LEF1;COL4A3;SFRP2;PAPLN;CD109	327657;960;7057;7078;1293;7076;6695;5265;6653;4318;8434;5271;6691;25816;7980;5270;718;51176;1285;6423;89932;135228
GO:0055002	0.00362561	15	125	striated muscle cell development	UCHL1;MYH11;PDGFRA;BCL2;NEBL;XK;CFLAR;MEF2C;IGF1;TPM1;HOMER1;LEF1;SORBS2;TMOD2;DNER	7345;4629;5156;596;10529;7504;8837;4208;3479;7168;9456;51176;8470;29767;92737
GO:0030111	0.00373391	28	296	regulation of Wnt signaling pathway	COL1A1;JUP;HDAC1;EGR1;TNKS;IGFBP2;SOX9;TLE1;IGFBP6;SFRP4;CDK14;WNT2;SMARCA4;USP34;SULF1;KANK1;BICC1;NLK;DACT1;TRPM4;LEF1;LIMD1;SFRP2;CTHRC1;MCC;GLI3;LRRK2;PSMA8	1277;3728;3065;1958;8658;3485;6662;7088;3489;6424;5218;7472;6597;9736;23213;23189;80114;51701;51339;54795;51176;8994;6423;115908;4163;2737;120892;143471
GO:0042098	0.00380441	18	163	T cell proliferation	SLAMF1;PNP;IGFBP2;SATB1;VSIG4;CD1D;IL12A;TFRC;IL10;LILRB2;IL12B;IGF1;IFNG;ICOSLG;IL2RA;EBI3;CD274;PIK3CG	6504;4860;3485;6304;11326;912;3592;7037;3586;10288;3593;3479;3458;23308;3559;10148;29126;5294
GO:0042129	0.00383013	16	138	regulation of T cell proliferation	SLAMF1;PNP;IGFBP2;VSIG4;CD1D;IL12A;TFRC;IL10;LILRB2;IL12B;IGF1;IFNG;ICOSLG;IL2RA;EBI3;CD274	6504;4860;3485;11326;912;3592;7037;3586;10288;3593;3479;3458;23308;3559;10148;29126
GO:0048661	0.00387719	10	68	positive regulation of smooth muscle cell proliferation	FOXP1;MMP2;THBS1;EGFR;MMP9;S1PR1;IL10;IGF1;PDGFD;ERN1	27086;4313;7057;1956;4318;1901;3586;3479;80310;2081
GO:0002861	0.00388119	5	20	regulation of inflammatory response to antigenic stimulus	CNR1;CCR7;IL10;IL12B;C3	1268;1236;3586;3593;718
GO:0050768	0.00395074	23	229	negative regulation of neurogenesis	STAP1;DPYSL3;COL3A1;SPOCK1;SOX9;SORL1;SEMA3C;PTK2;THY1;ID4;BMP7;PMP22;PTN;PBX1;KANK1;SEMA5A;RAB29;ASAP1;DTX1;GLI3;SLIT2;FUOM;ISL2	26228;1809;1281;6695;6662;6653;10512;5747;7070;3400;655;5376;5764;5087;23189;9037;8934;50807;1840;2737;9353;282969;64843
GO:0060828	0.00395074	23	229	regulation of canonical Wnt signaling pathway	COL1A1;JUP;HDAC1;EGR1;TNKS;IGFBP2;SOX9;IGFBP6;SFRP4;CDK14;WNT2;USP34;BICC1;DACT1;TRPM4;LEF1;LIMD1;SFRP2;CTHRC1;MCC;GLI3;LRRK2;PSMA8	1277;3728;3065;1958;8658;3485;6662;3489;6424;5218;7472;9736;80114;51339;54795;51176;8994;6423;115908;4163;2737;120892;143471
GO:0097028	0.00422701	7	38	dendritic cell differentiation	LYN;IRF4;BATF;CCR7;LILRB2;BATF3;CAMK4	4067;3662;10538;1236;10288;55509;814
GO:0050921	0.00426618	14	115	positive regulation of chemotaxis	THBS1;CXCL10;S1PR1;CCR7;IL12A;SWAP70;RARRES2;IL16;CXCL11;FGFR1;SEMA5A;CXCL14;PDGFD;SLIT2	7057;3627;1901;1236;3592;23075;5919;3603;6373;2260;9037;9547;80310;9353
GO:0003382	0.00437472	6	29	epithelial cell morphogenesis	PALLD;CLIC4;HEG1;FRMD6;ARHGEF26;EPB41L5	23022;25932;57493;122786;26084;57669
GO:0035587	0.00437472	6	29	purinergic receptor signaling pathway	P2RY10;ACPP;P2RY14;P2RX5;P2RY12;P2RY8	27334;55;9934;5026;64805;286530
GO:0002295	0.00437736	4	13	T-helper cell lineage commitment	IRF4;BATF;IL12B;LY9	3662;10538;3593;4063
GO:0035589	0.00437736	4	13	G-protein coupled purinergic nucleotide receptor signaling pathway	P2RY10;P2RY14;P2RY12;P2RY8	27334;9934;64805;286530
GO:0045346	0.00437736	4	13	regulation of MHC class II biosynthetic process	XBP1;CIITA;IL10;IFNG	7494;4261;3586;3458
GO:0070208	0.00437736	4	13	protein heterotrimerization	COL1A1;COL1A2;COL6A2;COL6A1	1277;1278;1292;1291
GO:0090192	0.00437736	4	13	regulation of glomerulus development	EGR1;BMP7;IFNG;PDGFD	1958;655;3458;80310
GO:1900025	0.00437736	4	13	negative regulation of substrate adhesion-dependent cell spreading	POSTN;FBLN1;KANK1;EFNA5	10631;2192;23189;1946
GO:0072073	0.00441433	16	140	kidney epithelium development	FOXC1;EPCAM;EFNB2;SOX9;MYO1E;BCL2;SMAD7;MEF2C;BMP7;MAGI2;FGFR1;PBX1;SMAD5;NPNT;GLI3;SLIT2	2296;4072;1948;6662;4643;596;4092;4208;655;9863;2260;5087;4090;255743;2737;9353
GO:0006469	0.00449368	22	218	negative regulation of protein kinase activity	BGN;UCHL1;SH3BP5;DCN;TRIB2;LYN;PTPN1;SORL1;ADARB1;GMFG;PTPN2;THY1;DUSP5;BMP7;SPRED2;LRRC15;TESC;ASPN;SFRP2;PKIB;PPP1R1C;MYOCD	633;7345;9467;1634;28951;4067;5770;6653;104;9535;5771;7070;1847;655;200734;131578;54997;54829;6423;5570;151242;93649
GO:0006468	0.00454513	120	1735	protein phosphorylation	ITPKB;STAP1;PDE4D;RASGRF1;SLAMF1;CD44;MAP4K4;CCND2;THBS1;TIMP3;HDAC1;BGN;UCHL1;SH3BP5;DCN;EGFR;CPNE3;ITGAV;CUX1;TRIB2;TNKS;LYN;STK17A;PTPN1;DDIT4;SOX9;FBLN1;PDGFRA;SORL1;BCL2;ADARB1;MMP9;CDC6;GMFG;PIM2;CAMK1;CXCL10;CDK14;IRS1;SMAD7;MAPK10;LCK;PTGER4;PTPN2;EMP2;GPR183;EPHA3;ADRB2;CCR7;IL12A;PTK2;CCL22;IL12B;HCK;THY1;CTGF;PIM1;MEF2C;DUSP5;RARRES2;IGF1;BMP7;PAK1;CCL18;CAMK2B;CCL11;IFNG;FN1;INHBA;EPH…	3707;26228;5144;5923;6504;960;9448;894;7057;7078;3065;633;7345;9467;1634;1956;8895;3685;1523;28951;8658;4067;9263;5770;54541;6662;2192;5156;6653;596;104;4318;990;9535;11040;8536;3627;5218;3667;4092;5602;3932;5734;5771;2013;1880;2042;154;1236;3592;5747;6367;3593;3055;7070;1490;5292;4208;1847;5919;3479;655;5058;6362;816;6356;3458;2335;3624;2047;3559;2260;200734;23239;57007;3643;131578;6355;4214;231…
GO:0032945	0.00470152	9	59	negative regulation of mononuclear cell proliferation	LYN;VSIG4;MNDA;IL10;TNFRSF13B;LILRB2;IL2RA;CD274;PRDM1	4067;11326;4332;3586;23495;10288;3559;29126;639
GO:0050672	0.00470152	9	59	negative regulation of lymphocyte proliferation	LYN;VSIG4;MNDA;IL10;TNFRSF13B;LILRB2;IL2RA;CD274;PRDM1	4067;11326;4332;3586;23495;10288;3559;29126;639
GO:0014066	0.00473263	16	141	regulation of phosphatidylinositol 3-kinase signaling	DCN;EGFR;SOX9;PDGFRA;IRS1;LCK;PTK2;IGF1;FGFR1;SERPINE2;PIP4K2A;PDGFC;PDGFD;NTRK2;GAB1;UNC5B	1634;1956;6662;5156;3667;3932;5747;3479;2260;5270;5305;56034;80310;4915;2549;219699
GO:0043491	0.00473263	16	141	protein kinase B signaling	THBS1;EGFR;SOX9;CCR7;PTK2;IGF1;MAGI2;IGFBP5;PHLPP1;TSPYL5;SEMA5A;INSR;NOX4;NTRK2;P2RY12;PIK3CG	7057;1956;6662;1236;5747;3479;9863;3488;23239;85453;9037;3643;50507;4915;64805;5294
GO:0035588	0.0048665	5	21	G-protein coupled purinergic receptor signaling pathway	P2RY10;ACPP;P2RY14;P2RY12;P2RY8	27334;55;9934;64805;286530
GO:0035590	0.0048665	5	21	purinergic nucleotide receptor signaling pathway	P2RY10;P2RY14;P2RX5;P2RY12;P2RY8	27334;9934;5026;64805;286530
GO:0051043	0.0048665	5	21	regulation of membrane protein ectodomain proteolysis	TIMP3;TIMP1;IL10;IFNG;SH3D19	7078;7076;3586;3458;152503
GO:0046638	0.00491191	7	39	positive regulation of alpha-beta T cell differentiation	ITPKB;PNP;CD83;MYB;IL12B;IFNG;GLI3	3707;4860;9308;4602;3593;3458;2737
GO:0031346	0.0049122	27	288	positive regulation of cell projection organization	CNR1;DPYSL3;FSCN1;CUX1;LYN;CAMK1;SYT17;EPHA3;CCR7;SKIL;GPM6A;BMP7;MAGI2;CAMK2B;FN1;FGFR1;PTN;SEMA5A;ROBO1;CUX2;PTPRD;FNBP1L;NTRK2;MAP1B;CPNE5;EFNA5;SLIT2	1268;1809;6624;1523;4067;8536;51760;2042;1236;6498;2823;655;9863;816;2335;2260;5764;9037;6091;23316;5789;54874;4915;4131;57699;1946;9353
GO:0045665	0.00492584	19	180	negative regulation of neuron differentiation	DPYSL3;SPOCK1;SOX9;SEMA3C;PTK2;THY1;ID4;BMP7;PMP22;PBX1;KANK1;SEMA5A;RAB29;ASAP1;DTX1;GLI3;SLIT2;FUOM;ISL2	1809;6695;6662;10512;5747;7070;3400;655;5376;5087;23189;9037;8934;50807;1840;2737;9353;282969;64843
GO:0022028	0.00492877	3	7	tangential migration from the subventricular zone to the olfactory bulb	ROBO1;SLIT2;LRRK2	6091;9353;120892
GO:0045650	0.00492877	3	7	negative regulation of macrophage differentiation	PTPN2;INHBA;C1QC	5771;3624;714
GO:2000425	0.00492877	3	7	regulation of apoptotic cell clearance	ITGAV;MFGE8;C3	3685;4240;718
GO:2000542	0.00492877	3	7	negative regulation of gastrulation	COL5A1;COL5A2;SFRP2	1289;1290;6423
GO:0048666	0.00496541	68	902	neuron development	RASGRF1;KLF7;POSTN;CNR1;LHX8;XBP1;VCL;UCHL1;DPYSL3;LAMB1;EGFR;SPOCK1;CUX1;LYN;EFNB2;KIF13B;BCL2;SEMA3C;CAMK1;SYT17;EPHA3;ECM2;ANK3;EPYC;SKIL;XK;CDH11;PTK2;THY1;EHD1;MEF2C;GPM6A;BMP7;PAK1;MAGI2;CAMK2B;PMP22;FN1;EPHB1;FGFR1;PTN;RBFOX2;KANK1;SEMA5A;ROBO1;GDPD5;CUX2;PTPRD;ENAH;EVL;RAB29;FZD3;ASAP1;NTRK2;SFRP2;RAPH1;MAP2;CTHRC1;MAP1B;UNC5B;CPNE5;GLI3;NTM;EFNA5;SLIT2;PRDM1;LRRK2;ISL2	5923;8609;10631;1268;431707;7494;7414;7345;1809;3912;1956;6695;1523;4067;1948;23303;596;10512;8536;51760;2042;1842;288;1833;6498;7504;1009;5747;7070;10938;4208;2823;655;5058;9863;816;5376;2335;2047;2260;5764;23543;23189;9037;6091;81544;23316;5789;55740;51466;8934;7976;50807;4915;6423;65059;4133;115908;4131;219699;57699;2737;50863;1946;9353;639;120892;64843
GO:0048667	0.0051559	40	476	cell morphogenesis involved in neuron differentiation	KLF7;VCL;UCHL1;CUX1;EFNB2;KIF13B;BCL2;SEMA3C;ECM2;ANK3;EPYC;SKIL;XK;CDH11;PTK2;THY1;MEF2C;BMP7;PAK1;CAMK2B;FN1;EPHB1;RBFOX2;SEMA5A;ROBO1;CUX2;PTPRD;ENAH;EVL;FZD3;NTRK2;RAPH1;MAP2;MAP1B;UNC5B;GLI3;EFNA5;SLIT2;LRRK2;ISL2	8609;7414;7345;1523;1948;23303;596;10512;1842;288;1833;6498;7504;1009;5747;7070;4208;655;5058;816;2335;2047;23543;9037;6091;23316;5789;55740;51466;7976;4915;65059;4133;4131;219699;2737;1946;9353;120892;64843
GO:0050868	0.00517357	11	82	negative regulation of T cell activation	NFKBID;BCL6;VSIG4;PTPN2;IL10;LILRB2;IL2RA;PAG1;DTX1;GLI3;CD274	84807;604;11326;5771;3586;10288;3559;55824;1840;2737;29126
GO:0050663	0.00518059	17	155	cytokine secretion	SLAMF1;POSTN;FOXP1;XBP1;PNP;SRGN;LYN;PTGER4;CCR7;IL10;IFNG;FN1;RGCC;IL17RB;TLR8;CD274;GBP5	6504;10631;27086;7494;4860;5552;4067;5734;1236;3586;3458;2335;28984;55540;51311;29126;115362
GO:1903708	0.00518059	17	155	positive regulation of hemopoiesis	FOXC1;ITPKB;XBP1;PNP;CD83;MYB;IL7;IL12A;LILRB2;IL12B;IFNG;INHBA;IL2RA;TESC;LEF1;GLI3;PRDM1	2296;3707;7494;4860;9308;4602;3574;3592;10288;3593;3458;3624;3559;54997;51176;2737;639
GO:0051961	0.00524535	24	248	negative regulation of nervous system development	STAP1;DPYSL3;COL3A1;SPOCK1;SOX9;SORL1;SEMA3C;PTK2;THY1;ID4;BMP7;PMP22;IFNG;PTN;PBX1;KANK1;SEMA5A;RAB29;ASAP1;DTX1;GLI3;SLIT2;FUOM;ISL2	26228;1809;1281;6695;6662;6653;10512;5747;7070;3400;655;5376;3458;5764;5087;23189;9037;8934;50807;1840;2737;9353;282969;64843
GO:0002312	0.00526769	9	60	B cell activation involved in immune response	XBP1;BCL6;GPR183;BATF;TFRC;IL10;SWAP70;IFNG;AICDA	7494;604;1880;10538;7037;3586;23075;3458;57379
GO:0050871	0.00531119	10	71	positive regulation of B cell activation	XBP1;BCL6;BCL2;GPR183;IL7;TFRC;MEF2C;IGHM;IFNG;PRDM1	7494;604;596;1880;3574;7037;4208;3507;3458;639
GO:0002768	0.00536767	29	318	immune response-regulating cell surface receptor signaling pathway	STAP1;PDE4D;KLHL6;LYN;BCL2;PDE4B;MAPK10;LCK;PTPN2;MNDA;CR2;CCR7;LILRB2;PTK2;HCK;THY1;MEF2C;IGHM;PAK1;IFNG;RFTN1;FCGR1B;MAP3K1;HLA-DQB2;RAB29;PAG1;PIGR;GCSAM;PSMA8	26228;5144;89857;4067;596;5142;5602;3932;5771;4332;1380;1236;10288;5747;3055;7070;4208;3507;5058;3458;23180;2210;4214;3120;8934;55824;5284;257144;143471
GO:0017015	0.00536987	12	94	regulation of transforming growth factor beta receptor signaling pathway	THBS1;HTRA1;LTBP1;FBN1;SMAD7;SKIL;TGFB1I1;PMEPA1;ASPN;NPNT;CD109;MYOCD	7057;5654;4052;2200;4092;6498;7041;56937;54829;255743;135228;93649
GO:1903844	0.00536987	12	94	regulation of cellular response to transforming growth factor beta stimulus	THBS1;HTRA1;LTBP1;FBN1;SMAD7;SKIL;TGFB1I1;PMEPA1;ASPN;NPNT;CD109;MYOCD	7057;5654;4052;2200;4092;6498;7041;56937;54829;255743;135228;93649
GO:2001244	0.00561175	8	50	positive regulation of intrinsic apoptotic signaling pathway	S100A8;S100A9;BCL2;PMAIP1;LCK;PTPN2;MSX1;SKIL	6279;6280;596;5366;3932;5771;4487;6498
GO:0002204	0.00567701	7	40	somatic recombination of immunoglobulin genes involved in immune response	BCL6;BATF;TFRC;IL10;SWAP70;IFNG;AICDA	604;10538;7037;3586;23075;3458;57379
GO:0002208	0.00567701	7	40	somatic diversification of immunoglobulins involved in immune response	BCL6;BATF;TFRC;IL10;SWAP70;IFNG;AICDA	604;10538;7037;3586;23075;3458;57379
GO:0045190	0.00567701	7	40	isotype switching	BCL6;BATF;TFRC;IL10;SWAP70;IFNG;AICDA	604;10538;7037;3586;23075;3458;57379
GO:0010832	0.00586419	4	14	negative regulation of myotube differentiation	XBP1;CXCL10;CFLAR;MYOCD	7494;3627;8837;93649
GO:0043373	0.00586419	4	14	CD4-positive, alpha-beta T cell lineage commitment	IRF4;BATF;IL12B;LY9	3662;10538;3593;4063
GO:0072109	0.00586419	4	14	glomerular mesangium development	EGR1;BMP7;IFNG;PDGFD	1958;655;3458;80310
GO:2000727	0.00586419	4	14	positive regulation of cardiac muscle cell differentiation	EFNB2;MEF2C;IGF1;MYOCD	1948;4208;3479;93649
GO:0072012	0.00601693	5	22	glomerulus vasculature development	EGR1;PDGFRA;BMP7;IFNG;PDGFD	1958;5156;655;3458;80310
GO:0023014	0.00602437	64	847	signal transduction by protein phosphorylation	ITPKB;RASGRF1;SLAMF1;CD44;MAP4K4;THBS1;TIMP3;UCHL1;EGFR;ITGAV;TRIB2;LYN;PTPN1;SOX9;FBLN1;PDGFRA;SORL1;IRS1;MAPK10;PTGER4;PTPN2;GPR183;ADRB2;CCR7;PTK2;CCL22;CTGF;MEF2C;DUSP5;IGF1;BMP7;PAK1;CCL18;CAMK2B;CCL11;FN1;INHBA;EPHB1;IL2RA;FGFR1;SPRED2;PHLPP1;ACKR3;INSR;CCL8;MAP3K1;NLK;PDGFC;DACT1;PDGFD;NOX4;MAP3K7CL;NTRK2;SFRP2;STK40;NPNT;GAB1;MAP3K13;S1PR2;ERN1;LRRK2;DUSP15;PIK3CG;PSMA8	3707;5923;6504;960;9448;7057;7078;7345;1956;3685;28951;4067;5770;6662;2192;5156;6653;3667;5602;5734;5771;1880;154;1236;5747;6367;1490;4208;1847;3479;655;5058;6362;816;6356;2335;3624;2047;3559;2260;200734;23239;57007;3643;6355;4214;51701;56034;51339;80310;50507;56911;4915;6423;83931;255743;2549;9175;9294;2081;120892;128853;5294;143471
GO:1900077	0.00617531	6	31	negative regulation of cellular response to insulin stimulus	PTPN1;IRS1;PTPN2;KANK1;PID1;MZB1	5770;3667;5771;23189;55022;51237
GO:0007405	0.00634244	8	51	neuroblast proliferation	EML1;ID4;FGFR1;FZD3;LEF1;GLI3;LRRK2;SOX5	2009;3400;2260;7976;51176;2737;120892;6660
GO:0045944	0.00650482	72	976	positive regulation of transcription from RNA polymerase II promoter	FOXC1;SPIC;XBP1;HDAC1;EGR1;LUM;EPCAM;TBL1X;DCN;EGFR;TNKS;SOX9;ARNT2;TFDP2;TCF4;LMO2;CAMK1;CXCL10;IRF4;S1PR1;HLF;SMAD7;MYB;CIITA;PLAG1;WNT2;ARID3A;MSX1;BATF;REL;ADRB2;KLF12;IL10;SMARCA4;MEF2C;ID4;IGF1;BMP7;CREM;IFNG;INHBA;PBX1;CREB3L2;MICAL2;AUTS2;KDM3A;MYBL1;SUB1;PYGO1;SSBP3;RGCC;PLAC8;PID1;ELL3;TBL1XR1;LEF1;SFRP2;GLIS2;TEAD1;RPRD1B;SMAD5;ETV6;NPNT;GLI3;TET2;EBF1;MYOCD;RUNX2;NR3C1;CSRNP3;ZEB2;MAM…	2296;121599;7494;3065;1958;4060;4072;6907;1634;1956;8658;6662;9915;7029;6925;4005;8536;3627;3662;1901;3131;4092;4602;4261;5324;7472;1820;4487;10538;5966;154;11278;3586;6597;4208;3400;3479;655;1390;3458;3624;5087;64764;9645;26053;55818;4603;10923;26108;23648;28984;51316;55022;80237;79718;51176;6423;84662;7003;58490;4090;2120;255743;2737;54790;1879;93649;860;2908;80034;9839;55534
GO:0030512	0.00655711	9	62	negative regulation of transforming growth factor beta receptor signaling pathway	HTRA1;LTBP1;FBN1;SMAD7;SKIL;TGFB1I1;PMEPA1;ASPN;CD109	5654;4052;2200;4092;6498;7041;56937;54829;135228
GO:1903845	0.00655711	9	62	negative regulation of cellular response to transforming growth factor beta stimulus	HTRA1;LTBP1;FBN1;SMAD7;SKIL;TGFB1I1;PMEPA1;ASPN;CD109	5654;4052;2200;4092;6498;7041;56937;54829;135228
GO:0014065	0.00667355	17	159	phosphatidylinositol 3-kinase signaling	DCN;EGFR;SOX9;PDGFRA;IRS1;LCK;PTK2;IGF1;FGFR1;SERPINE2;PIP4K2A;PDGFC;PDGFD;NTRK2;GAB1;UNC5B;PIK3CG	1634;1956;6662;5156;3667;3932;5747;3479;2260;5270;5305;56034;80310;4915;2549;219699;5294
GO:0030183	0.00685829	13	109	B cell differentiation	XBP1;TPD52;BCL6;BCL2;PTPN2;GPR183;CR2;IL10;BLNK;LYL1;INHBA;AICDA;PRDM1	7494;7163;604;596;5771;1880;1380;3586;29760;4066;3624;57379;639
GO:0001657	0.00690239	12	97	ureteric bud development	FOXC1;EPCAM;SOX9;BCL2;SMAD7;BMP7;FGFR1;PBX1;SMAD5;NPNT;GLI3;SLIT2	2296;4072;6662;596;4092;655;2260;5087;4090;255743;2737;9353
GO:0072163	0.00690239	12	97	mesonephric epithelium development	FOXC1;EPCAM;SOX9;BCL2;SMAD7;BMP7;FGFR1;PBX1;SMAD5;NPNT;GLI3;SLIT2	2296;4072;6662;596;4092;655;2260;5087;4090;255743;2737;9353
GO:0072164	0.00690239	12	97	mesonephric tubule development	FOXC1;EPCAM;SOX9;BCL2;SMAD7;BMP7;FGFR1;PBX1;SMAD5;NPNT;GLI3;SLIT2	2296;4072;6662;596;4092;655;2260;5087;4090;255743;2737;9353
GO:0002063	0.00734592	5	23	chondrocyte development	SOX9;COL11A1;SULF1;SFRP2;RUNX2	6662;1301;23213;6423;860
GO:0002407	0.00734592	5	23	dendritic cell chemotaxis	GPR183;CCR7;IL12A;TRPM4;PIK3CG	1880;1236;3592;54795;5294
GO:0043567	0.00734592	5	23	regulation of insulin-like growth factor receptor signaling pathway	IGFBP2;IGFBP6;CILP;IGF1;IGFBP5	3485;3489;8483;3479;3488
GO:0060070	0.00738155	26	283	canonical Wnt signaling pathway	COL1A1;JUP;HDAC1;EGR1;TBL1X;TNKS;IGFBP2;SOX9;IGFBP6;SFRP4;CDK14;WNT2;USP34;BICC1;DACT1;TRPM4;FZD3;TBL1XR1;LEF1;LIMD1;SFRP2;CTHRC1;MCC;GLI3;LRRK2;PSMA8	1277;3728;3065;1958;6907;8658;3485;6662;3489;6424;5218;7472;9736;80114;51339;54795;7976;79718;51176;8994;6423;115908;4163;2737;120892;143471
GO:0002286	0.00741413	11	86	T cell activation involved in immune response	FOXP1;BCL6;IRF4;MYB;PTGER4;GPR183;BATF;IL12B;IFNG;LY9;LEF1	27086;604;3662;4602;5734;1880;10538;3593;3458;4063;51176
GO:0097190	0.00749052	44	547	apoptotic signaling pathway	CD44;XBP1;THBS1;TIMP3;SRGN;ITGAV;PTPN1;DDIT4;S100A8;GCLC;S100A9;BCL2;MMP9;PMAIP1;LCK;PTPN2;BCL2A1;MSX1;SKIL;IL7;IL12A;PTGIS;CFLAR;IGF1;EYA2;GZMB;IFNG;INHBA;FGFR1;ACKR3;CTH;ELL3;DNAJC10;SFRP2;ATPIF1;CTSC;TP53INP1;ZMAT1;UNC5B;ERN1;DAPL1;LRRK2;BCL2L10;ZNF385C	960;7494;7057;7078;5552;3685;5770;54541;6279;2729;6280;596;4318;5366;3932;5771;597;4487;6498;3574;3592;5740;8837;3479;2139;3002;3458;3624;2260;57007;1491;80237;54431;6423;93974;1075;94241;84460;219699;2081;92196;120892;10017;201181
GO:0034393	0.00756511	3	8	positive regulation of smooth muscle cell apoptotic process	IL12A;IL12B;IFNG	3592;3593;3458
GO:0050862	0.00756511	3	8	positive regulation of T cell receptor signaling pathway	LCK;CCR7;RAB29	3932;1236;8934
GO:0071670	0.00756511	3	8	smooth muscle cell chemotaxis	PARVA;PDGFD;SLIT2	55742;80310;9353
GO:1903975	0.00756511	3	8	regulation of glial cell migration	STAP1;GPR183;P2RY12	26228;1880;64805
GO:0030502	0.00765272	4	15	negative regulation of bone mineralization	SRGN;SOX9;ECM1;TRPM4	5552;6662;1893;54795
GO:0034391	0.00765272	4	15	regulation of smooth muscle cell apoptotic process	IL12A;IL12B;IGF1;IFNG	3592;3593;3479;3458
GO:0044146	0.00765272	4	15	negative regulation of growth of symbiont involved in interaction with host	IL10;IL12B;CAMP;IFNG	3586;3593;820;3458
GO:0072539	0.00765272	4	15	T-helper 17 cell differentiation	IRF4;BATF;IL12B;LY9	3662;10538;3593;4063
GO:0052548	0.0077251	30	341	regulation of endopeptidase activity	SERPINA9;CD44;THBS1;TIMP3;COL6A3;TIMP1;SPOCK1;SERPINA1;S100A8;SORL1;S100A9;MMP9;PMAIP1;MGMT;LCK;RECK;SERPINB8;SPINK2;TNFAIP8;CTGF;TFPI2;SERPINE2;ROBO1;C3;LEF1;COL4A3;SFRP2;PAPLN;CD109;BCL2L10	327657;960;7057;7078;1293;7076;6695;5265;6279;6653;6280;4318;5366;4255;3932;8434;5271;6691;25816;1490;7980;5270;6091;718;51176;1285;6423;89932;135228;10017
GO:0050707	0.00792528	15	136	regulation of cytokine secretion	SLAMF1;POSTN;FOXP1;XBP1;SRGN;LYN;PTGER4;CCR7;IL10;IFNG;FN1;RGCC;IL17RB;TLR8;CD274	6504;10631;27086;7494;5552;4067;5734;1236;3586;3458;2335;28984;55540;51311;29126
GO:0002562	0.00801752	8	53	somatic diversification of immune receptors via germline recombination within a single locus	BCL6;BATF;TFRC;IL10;SWAP70;IFNG;AICDA;LEF1	604;10538;7037;3586;23075;3458;57379;51176
GO:0016444	0.00801752	8	53	somatic cell DNA recombination	BCL6;BATF;TFRC;IL10;SWAP70;IFNG;AICDA;LEF1	604;10538;7037;3586;23075;3458;57379;51176
GO:0070059	0.00801752	8	53	intrinsic apoptotic signaling pathway in response to endoplasmic reticulum stress	XBP1;PTPN1;BCL2;PMAIP1;PTPN2;DNAJC10;ERN1;LRRK2	7494;5770;596;5366;5771;54431;2081;120892
GO:0048738	0.00839801	18	176	cardiac muscle tissue development	FOXC1;MYH11;EFNB2;PDGFRA;NEBL;COL11A1;S1PR1;SMAD7;WNT2;MEF2C;IGF1;BMP7;TPM1;FGFR1;HEG1;NOX4;SORBS2;MYOCD	2296;4629;1948;5156;10529;1301;1901;4092;7472;4208;3479;655;7168;2260;57493;50507;8470;93649
GO:0032964	0.00846187	6	33	collagen biosynthetic process	COL1A1;TRAM2;COL5A1;CIITA;CTGF;RGCC	1277;9697;1289;4261;1490;28984
GO:0045765	0.00848099	20	203	regulation of angiogenesis	FOXC1;SPARC;XBP1;THBS1;DCN;THBS2;CXCL10;EMP2;PTGIS;ECM1;CCL11;PTN;COL4A2;SULF1;SEMA5A;C3;RGCC;VASH2;COL4A3;SFRP2	2296;6678;7494;7057;1634;7058;3627;2013;5740;1893;6356;5764;1284;23213;9037;718;28984;79805;1285;6423
GO:0016447	0.00850891	7	43	somatic recombination of immunoglobulin gene segments	BCL6;BATF;TFRC;IL10;SWAP70;IFNG;AICDA	604;10538;7037;3586;23075;3458;57379
GO:0051147	0.00852437	16	150	regulation of muscle cell differentiation	XBP1;EFNB2;SOX9;BCL2;CAMK1;CXCL10;MSX1;CFLAR;EHD1;MEF2C;IGF1;HOPX;CTH;CXCL14;NLN;MYOCD	7494;1948;6662;596;8536;3627;4487;8837;10938;4208;3479;84525;1491;9547;57486;93649
GO:0018107	0.00858761	10	76	peptidyl-threonine phosphorylation	TNKS;DDIT4;BCL2;SMAD7;BMP7;SPRED2;NLK;GSG2;S1PR2;LRRK2	8658;54541;596;4092;655;200734;51701;83903;9294;120892
GO:0032231	0.00858761	10	76	regulation of actin filament bundle assembly	S1PR1;PTGER4;CTGF;SWAP70;PAK1;TPM1;RDX;EVL;RGCC;NOX4	1901;5734;1490;23075;5058;7168;5962;51466;28984;50507
GO:0045859	0.00861375	52	674	regulation of protein kinase activity	STAP1;CCND2;THBS1;BGN;UCHL1;SH3BP5;DCN;EGFR;TRIB2;LYN;PTPN1;SORL1;ADARB1;CDC6;GMFG;CAMK1;CXCL10;MAPK10;PTPN2;EMP2;ADRB2;CCR7;PTK2;IL12B;THY1;DUSP5;IGF1;BMP7;PAK1;FGFR1;SPRED2;INSR;LRRC15;MAP3K1;PDGFC;RGCC;TESC;ASPN;PDGFD;NOX4;MAP3K7CL;SFRP2;PKIB;GAB1;MAP3K13;S1PR2;ERN1;EFNA5;PPP1R1C;MYOCD;LRRK2;PIK3CG	26228;894;7057;633;7345;9467;1634;1956;28951;4067;5770;6653;104;990;9535;8536;3627;5602;5771;2013;154;1236;5747;3593;7070;1847;3479;655;5058;2260;200734;3643;131578;4214;56034;28984;54997;54829;80310;50507;56911;6423;5570;2549;9175;9294;2081;1946;151242;93649;120892;5294
GO:0010631	0.00865317	21	217	epithelial cell migration	FOXP1;SPARC;THBS1;DCN;EFNB2;SOX9;LOXL2;MMP9;EMP2;PTK2;FAP;IFNG;FGFR1;SEMA5A;ROBO1;EVL;RGCC;MCC;SLIT2;EPB41L5;ZEB2	27086;6678;7057;1634;1948;6662;4017;4318;2013;5747;2191;3458;2260;9037;6091;51466;28984;4163;9353;57669;9839
GO:0002774	0.00875646	2	3	Fc receptor mediated inhibitory signaling pathway	LYN;LILRB2	4067;10288
GO:0003383	0.00875646	2	3	apical constriction	FRMD6;EPB41L5	122786;57669
GO:0034242	0.00875646	2	3	negative regulation of syncytium formation by plasma membrane fusion	CXCL10;CFLAR	3627;8837
GO:0035583	0.00875646	2	3	sequestering of TGFbeta in extracellular matrix	LTBP1;FBN1	4052;2200
GO:0035926	0.00875646	2	3	chemokine (C-C motif) ligand 2 secretion	POSTN;FOXP1	10631;27086
GO:0060221	0.00875646	2	3	retinal rod cell differentiation	SOX9;PTN	6662;5764
GO:0090272	0.00875646	2	3	negative regulation of fibroblast growth factor production	FGFR1;RGCC	2260;28984
GO:1902226	0.00875646	2	3	regulation of macrophage colony-stimulating factor signaling pathway	STAP1;PTPN2	26228;5771
GO:1903225	0.00875646	2	3	negative regulation of endodermal cell differentiation	COL5A1;COL5A2	1289;1290
GO:1903972	0.00875646	2	3	regulation of cellular response to macrophage colony-stimulating factor stimulus	STAP1;PTPN2	26228;5771
GO:1904124	0.00875646	2	3	microglial cell migration	STAP1;P2RY12	26228;64805
GO:1904139	0.00875646	2	3	regulation of microglial cell migration	STAP1;P2RY12	26228;64805
GO:2000721	0.00875646	2	3	positive regulation of transcription from RNA polymerase II promoter involved in smooth muscle cell differentiation	NPNT;MYOCD	255743;93649
GO:2001274	0.00875646	2	3	negative regulation of glucose import in response to insulin stimulus	PID1;MZB1	55022;51237
GO:0061437	0.00886649	5	24	renal system vasculature development	EGR1;PDGFRA;BMP7;IFNG;PDGFD	1958;5156;655;3458;80310
GO:0061440	0.00886649	5	24	kidney vasculature development	EGR1;PDGFRA;BMP7;IFNG;PDGFD	1958;5156;655;3458;80310
GO:0071295	0.00886649	5	24	cellular response to vitamin	POSTN;COL1A1;PIM1;PTN;KANK2	10631;1277;5292;5764;25959
GO:0021953	0.00900985	17	164	central nervous system neuron differentiation	LHX8;SPOCK1;WNT2;CDH11;PTK2;ID4;INHBA;EPHB1;ROBO1;GDPD5;LEF1;NTRK2;SFRP2;MAP2;GLI3;SLIT2;ISL2	431707;6695;7472;1009;5747;3400;3624;2047;6091;81544;51176;4915;6423;4133;2737;9353;64843
GO:0048592	0.00902648	15	138	eye morphogenesis	FBN1;SOX9;COL5A1;MFAP2;BCL2;WNT2;THY1;BMP7;EPHB1;PTN;COL5A2;NTRK2;COL8A1;GLI3;PRDM1	2200;6662;1289;4237;596;7472;7070;655;2047;5764;1290;4915;1295;2737;639
GO:0051897	0.00939702	10	77	positive regulation of protein kinase B signaling	THBS1;EGFR;CCR7;PTK2;IGFBP5;TSPYL5;SEMA5A;INSR;NOX4;PIK3CG	7057;1956;1236;5747;3488;85453;9037;3643;50507;5294
GO:1903038	0.00954217	11	89	negative regulation of leukocyte cell-cell adhesion	NFKBID;BCL6;VSIG4;PTPN2;IL10;LILRB2;IL2RA;PAG1;DTX1;GLI3;CD274	84807;604;11326;5771;3586;10288;3559;55824;1840;2737;29126
GO:0007566	0.00965021	7	44	embryo implantation	MMP2;TIMP1;FBLN1;MMP9;EMP2;RECK;PTGIS	4313;7076;2192;4318;2013;8434;5740
GO:0010660	0.00965021	7	44	regulation of muscle cell apoptotic process	IL12A;IL12B;IGF1;BMP7;IFNG;SFRP2;MYOCD	3592;3593;3479;655;3458;6423;93649
GO:0045072	0.00976572	4	16	regulation of interferon-gamma biosynthetic process	IL12B;INHBA;EBI3;TLR8	3593;3624;10148;51311
GO:2000811	0.00976572	4	16	negative regulation of anoikis	TLE1;BCL2;PTK2;NTRK2	7088;596;5747;4915
GO:0006958	0.0098077	6	34	complement activation, classical pathway	C1QB;CR2;IGHM;C3;C1QA;C1QC	713;1380;3507;718;712;714
GO:0071675	0.0098077	6	34	regulation of mononuclear cell migration	THBS1;LYN;CXCL10;RARRES2;PDGFD;SLIT2	7057;4067;3627;5919;80310;9353

## Sheet: S4 Pathways
ID	Description	Set Size	Enrichment Score	NES	P.Value	Q.value	Core Enrichment
2172127	DAP12 interactions	166	-0.397807	-1.52149	0.00157729	0.0226721	253260/5576/112/23035/27327/5296/7249/8660/5575/5894/5566/57690/207/5336/2261/109/808/3164/930/23601/2064/2534/7529/5879/6654/10818/192670/2932/3815/79109/1839/5605/5136/5335/192669/5578/2308/3084/23112/5154/2252/26523/5567/115/5295/2309/6464/5604/54210/6850/5580/2263/284266/3708/5159/3710/942/4254/2260/5156/1956/23239/3932/3667		Supplementary Table 4: Pathway analysis of differentially expressed genes in the NGCB- vs GCB-DLBCL subtype.
177929	Signaling by EGFR	167	-0.435314	-1.66326	0.00158479	0.0226721	10253/685/253260/5576/112/23035/27327/5296/7249/8660/5575/5894/5566/57690/207/1211/2261/109/808/9146/3164/930/6868/5829/2064/2534/7529/6654/10818/10254/192670/2932/3815/79109/1839/5605/5136/5335/192669/5578/2308/867/3084/23112/5154/2252/26523/5567/115/5295/2309/6464/5604/5580/2263/2060/3708/5159/8874/3710/942/4254/2260/5156/1956/23239/30011/55824/3932/3667/8038
5654687	Downstream signaling of activated FGFR1	138	-0.424755	-1.58198	0.00158983	0.0226721	253260/5576/112/23035/27327/5296/7249/8660/5575/5894/5566/57690/207/2261/109/808/3164/930/2064/2534/7529/6654/10818/192670/2932/3815/79109/1839/5605/5136/5335/192669/5578/2308/3084/23112/5154/2252/26523/5567/115/5295/2309/6464/5604/5580/2263/3708/5159/3710/942/4254/2260/5156/1956/23239/3932/3667		ID	Pathway ID
5654696	Downstream signaling of activated FGFR2	138	-0.424755	-1.58198	0.00158983	0.0226721	253260/5576/112/23035/27327/5296/7249/8660/5575/5894/5566/57690/207/2261/109/808/3164/930/2064/2534/7529/6654/10818/192670/2932/3815/79109/1839/5605/5136/5335/192669/5578/2308/3084/23112/5154/2252/26523/5567/115/5295/2309/6464/5604/5580/2263/3708/5159/3710/942/4254/2260/5156/1956/23239/3932/3667		Description	Pathway name
5654708	Downstream signaling of activated FGFR3	138	-0.424755	-1.58198	0.00158983	0.0226721	253260/5576/112/23035/27327/5296/7249/8660/5575/5894/5566/57690/207/2261/109/808/3164/930/2064/2534/7529/6654/10818/192670/2932/3815/79109/1839/5605/5136/5335/192669/5578/2308/3084/23112/5154/2252/26523/5567/115/5295/2309/6464/5604/5580/2263/3708/5159/3710/942/4254/2260/5156/1956/23239/3932/3667		P.Value	p-value
5654716	Downstream signaling of activated FGFR4	138	-0.424755	-1.58198	0.00158983	0.0226721	253260/5576/112/23035/27327/5296/7249/8660/5575/5894/5566/57690/207/2261/109/808/3164/930/2064/2534/7529/6654/10818/192670/2932/3815/79109/1839/5605/5136/5335/192669/5578/2308/3084/23112/5154/2252/26523/5567/115/5295/2309/6464/5604/5580/2263/3708/5159/3710/942/4254/2260/5156/1956/23239/3932/3667		Set Size	Number of genes of the pathway
76002	Platelet activation, signaling and aggregation	184	-0.402601	-1.55136	0.00159236	0.0226721	7225/391/9564/2149/5473/6647/5908/7043/5894/1191/207/5336/6810/808/3082/226/1609/7040/1072/2316/1432/7534/8525/2157/2770/81/5627/351/2776/2534/22915/5879/6654/7042/7422/813/2768/2621/2/5578/2151/5154/5583/388/2767/7424/5295/6464/88/6850/5580/10257/5054/3708/3710/150/10672/87/7076/7057/8527/928/3479/5294/6678/3932/7414/5747/64805/2335/1278/1277		Enrichment Score	The enrichment score (ES) is the maximum deviation from zero encountered in the random walk
186797	Signaling by PDGF	176	-0.516166	-1.98492	0.00159236	0.0226721	2534/7529/7059/6654/6778/10818/192670/2932/3815/79109/1839/5605/5136/5335/192669/5578/2308/3084/23112/5154/2252/26523/5567/115/6696/5295/2309/5604/7060/5580/2263/3708/5159/50509/3710/1282/942/4254/2260/1284/7057/56034/5156/5327/1291/1956/1286/1292/1293/23239/1285/1281/3932/1290/1289/7058/3667/80310		Q.value	q-value
2424491	DAP12 signaling	151	-0.398814	-1.49858	0.00159744	0.0226721	253260/5576/112/23035/27327/5296/7249/8660/5575/5894/5566/57690/207/5336/2261/109/808/3164/930/2064/2534/7529/5879/6654/10818/192670/2932/3815/79109/1839/5605/5136/5335/192669/5578/2308/3084/23112/5154/2252/26523/5567/115/5295/2309/6464/5604/6850/5580/2263/3708/5159/3710/942/4254/2260/5156/1956/23239/3932/3667		NES	Normalised ES for each gene set to account for the size of the set
1227986	Signaling by ERBB2	151	-0.401364	-1.50816	0.00159744	0.0226721	253260/5576/112/23035/27327/5296/7249/8660/5575/5894/5566/57690/207/10193/2261/109/808/3164/930/2064/2534/7529/6654/10818/192670/2932/3815/79109/1839/5605/5136/5335/192669/5578/2308/3084/23112/5154/2252/26523/5567/115/5295/2309/6464/5604/5580/2263/3708/5159/3710/942/4254/2260/5156/1956/23239/3932/3667		Core Enrichment	Core enrichment for the term
186763	Downstream signal transduction	150	-0.397132	-1.49178	0.0016	0.0226721	253260/5576/112/23035/27327/5296/9564/7249/8660/5575/5894/5566/57690/207/2261/109/808/3164/930/6777/8440/2064/2534/7529/6654/6778/10818/192670/2932/3815/79109/1839/5605/5136/5335/192669/5578/2308/3084/23112/5154/2252/26523/5567/115/5295/2309/5604/5580/2263/3708/5159/3710/942/4254/2260/5156/1956/23239/3932/3667
190236	Signaling by FGFR	150	-0.425337	-1.59773	0.0016	0.0226721	685/253260/5576/112/23035/27327/5296/7249/8660/5575/5894/5566/57690/207/2261/109/808/3164/930/2064/2534/7529/6654/10818/192670/2932/3815/79109/1839/5605/5136/5515/5335/192669/5578/2308/867/3084/23112/5154/2252/26523/5567/115/5295/2309/6464/5604/673/5580/2263/3708/5159/3710/942/4254/2260/5156/1956/23239/3932/3667			Pathways associated with AKT
5654736	Signaling by FGFR1	150	-0.425337	-1.59773	0.0016	0.0226721	685/253260/5576/112/23035/27327/5296/7249/8660/5575/5894/5566/57690/207/2261/109/808/3164/930/2064/2534/7529/6654/10818/192670/2932/3815/79109/1839/5605/5136/5515/5335/192669/5578/2308/867/3084/23112/5154/2252/26523/5567/115/5295/2309/6464/5604/673/5580/2263/3708/5159/3710/942/4254/2260/5156/1956/23239/3932/3667			Pathways connected with AKT pathways
5654738	Signaling by FGFR2	150	-0.425337	-1.59773	0.0016	0.0226721	685/253260/5576/112/23035/27327/5296/7249/8660/5575/5894/5566/57690/207/2261/109/808/3164/930/2064/2534/7529/6654/10818/192670/2932/3815/79109/1839/5605/5136/5515/5335/192669/5578/2308/867/3084/23112/5154/2252/26523/5567/115/5295/2309/6464/5604/673/5580/2263/3708/5159/3710/942/4254/2260/5156/1956/23239/3932/3667
5654741	Signaling by FGFR3	150	-0.425337	-1.59773	0.0016	0.0226721	685/253260/5576/112/23035/27327/5296/7249/8660/5575/5894/5566/57690/207/2261/109/808/3164/930/2064/2534/7529/6654/10818/192670/2932/3815/79109/1839/5605/5136/5515/5335/192669/5578/2308/867/3084/23112/5154/2252/26523/5567/115/5295/2309/6464/5604/673/5580/2263/3708/5159/3710/942/4254/2260/5156/1956/23239/3932/3667		Note	Gene set enrichment analysis (GSEA) in the differentially expressed genes (20-200 set size, seed=20).
5654743	Signaling by FGFR4	150	-0.425337	-1.59773	0.0016	0.0226721	685/253260/5576/112/23035/27327/5296/7249/8660/5575/5894/5566/57690/207/2261/109/808/3164/930/2064/2534/7529/6654/10818/192670/2932/3815/79109/1839/5605/5136/5515/5335/192669/5578/2308/867/3084/23112/5154/2252/26523/5567/115/5295/2309/6464/5604/673/5580/2263/3708/5159/3710/942/4254/2260/5156/1956/23239/3932/3667		Note	As a cut-off, the q-value <= 0.05 was used.
1474228	Degradation of the extracellular matrix	107	-0.687307	-2.46908	0.00164745	0.0226721	4320/823/2/7077/4327/1296/6696/4811/4314/3915/4322/131873/649/50509/1282/7177/80781/1306/3339/7076/1284/3912/1307/11096/1513/1305/4318/1291/1286/1292/1293/1285/7373/1281/2200/1300/4316/1290/2335/9313/1289/1634/4313/1278/1295/1303/1277/1301		Note	Analysed in R 3.3.3
180292	GAB1 signalosome	98	-0.456281	-1.6141	0.00165837	0.0226721	253260/23035/27327/5296/7249/8660/57690/207/2261/3164/930/5829/2064/2534/10818/192670/2932/3815/79109/1839/192669/2308/3084/23112/5154/2252/26523/5295/2309/2263/5159/942/4254/2260/5156/1956/23239/55824/3932/3667		Note	Pathway analysis based on a gene set enrichment analysis (GSEA) was conducted using the R package 'ReactomePA' v.1.18.163 and Reactome pathways (v.1.58.0) with a q-value <=0.05 were considered as significantly enriched.
216083	Integrin cell surface interactions	80	-0.696396	-2.38123	0.0017301	0.0226721	83700/58494/3684/3689/1296/3678/6696/3672/3655/3371/50509/3687/1282/3696/80781/3693/3339/1284/7057/3685/1307/1305/1291/1286/1292/3381/1293/1285/4060/1281/2200/1300/1290/2335/1289/1278/1295/1277/1311
1442490	Collagen degradation	62	-0.756658	-2.47486	0.00174216	0.0226721	1296/4314/4322/131873/50509/1282/80781/1306/1284/1307/1513/1305/4318/1291/1286/1292/1293/1285/7373/1281/1300/4316/1290/9313/1289/4313/1278/1295/1303/1277/1301
1474290	Collagen formation	70	-0.737732	-2.46985	0.00174825	0.0226721	649/50509/1282/871/9509/667/80781/1306/1284/1307/1305/1291/4016/1286/1292/1293/1285/7373/4015/5352/1281/1300/1290/1289/1278/1295/1303/1277/1301
3000178	ECM proteoglycans	64	-0.809277	-2.64916	0.00175747	0.0226721	3371/3915/5054/50509/2331/3687/1282/3913/4684/3693/1284/3912/3685/3910/1291/5802/1286/1292/3381/6678/1293/1285/1281/1462/1290/2335/1289/1634/1278/633/1277/1311
375165	NCAM signaling for neurite out-growth	64	-0.557042	-1.82347	0.00175747	0.0226721	7529/6654/5605/6711/5604/50509/1282/6709/4684/785/2260/1284/1291/1286/1292/1293/1285/1281/5747/1290/1289
1650814	Collagen biosynthesis and modifying enzymes	59	-0.742948	-2.40067	0.00177305	0.0226721	50509/1282/871/9509/80781/1306/1284/1307/1305/1291/1286/1292/1293/1285/7373/5352/1281/1300/1290/1289/1278/1295/1303/1277/1301
2022090	Assembly of collagen fibrils and other multimeric structures	40	-0.851493	-2.55856	0.00182149	0.0226721	3655/649/50509/1282/667/80781/1306/1284/1291/4016/1286/1292/1293/1285/4015/1281/1300/1290/1289/1278/1295/1277/1301
1566948	Elastic fibre formation	36	-0.79026	-2.33182	0.00184162	0.0226721	4239/11117/3696/10516/3693/2202/30008/2199/3685/2192/4016/655/4237/4015/8076/2200/4052/2335
1638091	Heparan sulfate/heparin (HS-GAG) metabolism	48	-0.598439	-1.85122	0.00184843	0.0226721	3423/2817/6382/283464/2131/6383/2239/3339/9653/138050/10082/1462/1634/633
3000171	Non-integrin membrane-ECM interactions	50	-0.792139	-2.45577	0.00185185	0.0226721	5578/5154/3908/3371/3915/4921/50509/1282/59277/3913/6383/1756/87/3693/3339/1284/7057/3912/3685/3910/1286/1285/1281/1300/1290/2335/1289/1278/1277
3000170	Syndecan interactions	23	-0.819824	-2.22019	0.0018622	0.0226721	5578/3371/50509/6383/87/3693/7057/3685/1281/1290/2335/1289/1278/1277
1971475	A tetrasaccharide linker sequence is required for GAG synthesis	25	-0.708845	-1.94144	0.00187617	0.0226721	6382/283464/6383/2239/3339/10082/1462/1634/633
1592389	Activation of Matrix Metalloproteinases	25	-0.756837	-2.07288	0.00187617	0.0226721	4323/4320/7077/4314/4322/7177/7076/1513/4318/4316/4313
3560782	Diseases associated with glycosaminoglycan metabolism	26	-0.79102	-2.17767	0.0018797	0.0226721	6382/2331/6383/4969/2239/3339/5549/4958/4060/10082/1462/1634/633
3781865	Diseases of glycosylation	26	-0.79102	-2.17767	0.0018797	0.0226721	6382/2331/6383/4969/2239/3339/5549/4958/4060/10082/1462/1634/633
2129379	Molecules associated with elastic fibres	32	-0.790873	-2.25716	0.00188324	0.0226721	11117/3696/10516/3693/2202/30008/2199/3685/2192/655/4237/8076/2200/4052/2335
3000157	Laminin interactions	30	-0.756834	-2.1291	0.00189036	0.0226721	4811/3672/3655/3915/1282/3913/22795/80781/3339/1284/3912/3685/3910/1286/1285
194441	Metabolism of non-coding RNA	21	0.686829	1.91744	0.002079	0.0226721	6632/25929/79833/22916/6637/6633/11218/10073/10419/50628/79760/6636/4686/79084/8487
191859	snRNP Assembly	21	0.686829	1.91744	0.002079	0.0226721	6632/25929/79833/22916/6637/6633/11218/10073/10419/50628/79760/6636/4686/79084/8487
68962	Activation of the pre-replicative complex	30	0.623499	1.85496	0.00211416	0.0226721	990/55388/5427/4998/4171/8318/23594/5000/4173/5557/4174/4999/6118/6117/5001
1268020	Mitochondrial protein import	32	0.671919	2.02621	0.00212314	0.0226721	9868/92609/29090/401505/26521/2671/1678/80273/131118/10440/3313/56993/51025/10452/26520/10651/10469/131474/26515/134266/29928/26517
429914	Deadenylation-dependent mRNA decay	48	0.557653	1.85409	0.0021692	0.0226721	11340/11157/54464/57819/23404/25904/56915/23019/80153/23016/10605/246175/9125/54512/9775/23658/51013/22894/51010/1977/27257/5393/27258
176187	Activation of ATR in response to replication stress	36	0.613756	1.9008	0.00217865	0.0226721	990/55388/1111/5810/5984/4998/993/4171/8318/23594/5985/5000/5983/4173/4174/4999/6118/6117/5001
113510	E2F mediated regulation of DNA replication	27	0.725735	2.08765	0.00218341	0.0226721	990/5925/898/7298/7027/1719/4998/993/6241/8318/891/23594/5000/5557/5111/26271/4999/983/5001
109606	Intrinsic Pathway for Apoptosis	35	0.571438	1.75209	0.00218341	0.0226721	596/3002/5366/90427/2810/840/637/7027/578/54205/841/598/581/5534/836
380108	Chemokine receptors bind chemokines	52	0.588533	1.96835	0.00218818	0.0226721	2826/6367/1236/6373/3627/6351/4283/10563/9034/2920/6375/729230/1230/6361/10663/2919/2921/6374/7852/2833/1235/6376
912446	Meiotic recombination	37	0.617589	1.91934	0.00218818	0.0226721	8365/5932/8352/8355/8358/641/5888/8360/675/4361/8368/672/4292/6118/8350/3014/8354/6117/8367/8290/8294/7156/1019
72165	mRNA Splicing - Minor Pathway	41	0.561569	1.78446	0.00221239	0.0226721	6632/57819/10907/5437/5438/22916/6431/6426/6637/6633/9410/6432/5441/2963/6636/4686/5440/5433/5435/83443/23450/6635
379724	tRNA Aminoacylation	39	0.564067	1.76895	0.00221729	0.0226721	6897/7453/79731/833/27068/9521/10667/92935/10352/2193/55157/7407/5917/23395/4677/54938/51520/5464/124454
909733	Interferon alpha/beta signaling	66	0.487728	1.70679	0.00225225	0.0226721	3662/5770/4938/6772/3437/2634/5696/3669/3663/3659/3455/3660/25939/4939/3429
877300	Interferon gamma signaling	70	0.492042	1.72712	0.00232558	0.0226721	3662/2210/960/5770/4938/3117/3458/3119/5771/4502/2633/3717/6772/2634/6672/3663/3659/3660
5389840	Mitochondrial translation elongation	82	0.655829	2.38689	0.00235294	0.0226721	65080/65008/11222/64963/26589/6183/28977/55168/51081/84545/51318/9801/57129/54534/28957/56945/64432/64965/6182/54460/64979/28973/64976/85476/55173/51373/10884/51021/54148/51253/64960/51649/90480/63875/122704/29093/51023/65003/3396/84311/118487/28998/116541/51263/54998/54948/51073/55052/10240/64968/10573/64928/64975/64949/65993/64983/51264/219927/10102/60488/9553/65005/79590/6150/23107
5368286	Mitochondrial translation initiation	82	0.647798	2.35766	0.00235294	0.0226721	65080/65008/11222/64963/26589/6183/28977/55168/51081/84545/51318/9801/57129/54534/123263/28957/56945/64432/64965/6182/54460/64979/28973/64976/55173/51373/10884/51021/54148/51253/64960/51649/90480/63875/122704/29093/51023/65003/3396/84311/118487/28998/116541/51263/54998/54948/51073/55052/10240/64968/10573/64928/64975/64949/65993/64983/51264/219927/60488/9553/65005/79590/6150/23107
5419276	Mitochondrial translation termination	82	0.655739	2.38656	0.00235294	0.0226721	65080/65008/11222/64963/26589/6183/28977/55168/51081/92399/84545/51318/9801/57129/54534/28957/56945/64432/64965/6182/54460/64979/28973/64976/55173/51373/10884/51021/54148/84340/51253/64960/51649/90480/63875/122704/29093/51023/65003/3396/84311/118487/28998/116541/51263/54998/54948/51073/55052/10240/64968/10573/64928/64975/64949/65993/64983/51264/219927/60488/9553/65005/79590/6150/23107
5368287	Mitochondrial translation	88	0.645461	2.34666	0.00244499	0.0231145	65080/65008/11222/64963/26589/6183/28977/55168/51081/92399/84545/51318/9801/57129/54534/123263/28957/56945/64432/64965/6182/54460/64979/28973/64976/85476/55173/51373/10884/51021/54148/84340/51253/64960/51649/90480/63875/122704/29093/51023/65003/3396/84311/118487/28998/116541/51263/54998/54948/51073/55052/10240/64968/10573/64928/64975/64949/65993/64983/51264/219927/10102/60488/9553/65005/79590/615…
69206	G1/S Transition	98	0.497848	1.83939	0.00250627	0.023255	990/55388/5925/5427/898/7298/7027/1719/4998/5696/5699/993/5684/6241/4171/5686/8318/891/23594/5720/5000/5714/5685/5682/5695/5719/1163/4173/5557/4174/5688/5718/5111/26271/5693/4999/10197/6118/5702/983/6117/5001/1027/5698/5708/6233
71291	Metabolism of amino acids and derivatives	179	0.425456	1.70441	0.00265252	0.0238869	1491/438/2752/2628/2729/64087/84706/196743/262/2806/587/6723/3620/29968/2744/5860/7263/5696/5699/27034/435/5684/2639/5686/586/1644/384/9380/2746/1728/5092/4552/5720/51686/36/5714/144193/51582/56267/5685/5682/5695/5719/4953/6303/4507/23474/5832/55217/594/5688/5718/56922/4329/5693/10197/55256/883/38/5702/55748/4947/10841/549/223/189/58472/5698/5708
375276	Peptide ligand-binding receptors	178	0.38058	1.51873	0.00268097	0.0238869	2826/6367/1236/6373/84634/3627/10874/2357/6351/4283/4922/6368/10563/9034/4828/2920/6375/5443/729230/1230/719/1910/2358/6361/10663/10911/2919/2921/6374/7852/5021/2833/1235
913531	Interferon Signaling	166	0.387292	1.5309	0.00271739	0.0238869	3662/2210/960/5770/4938/3117/3458/3119/5771/4502/2633/3717/6772/3437/2634/9246/7334/5696/9818/3669/6672/3663/3659/81929/3455/3660/23279/4928/9775/3839/25939/4939/51191/3429/5371/567/1977/25820/10762/9631/317649/79023/53371/3454/3836/85363/6737/3433
1500931	Cell-Cell communication	118	-0.443634	-1.62175	0.00325203	0.0256523	1001/1432/8440/1003/5829/7408/3688/1000/81/60/2534/5879/3861/1004/6251/3987/50848/25945/6711/5603/54751/5584/55679/1012/9069/5295/88/8976/3655/55243/56288/10979/2185/6709/87/9863/3728/55742/1009
5654689	PI-3K cascade:FGFR1	94	-0.446974	-1.57306	0.00332779	0.0256523	2534/10818/192670/2932/3815/79109/1839/192669/2308/3084/23112/5154/2252/26523/5295/2309/2263/5159/942/4254/2260/5156/1956/23239/3932/3667
5654695	PI-3K cascade:FGFR2	94	-0.446974	-1.57306	0.00332779	0.0256523	2534/10818/192670/2932/3815/79109/1839/192669/2308/3084/23112/5154/2252/26523/5295/2309/2263/5159/942/4254/2260/5156/1956/23239/3932/3667
5654710	PI-3K cascade:FGFR3	94	-0.446974	-1.57306	0.00332779	0.0256523	2534/10818/192670/2932/3815/79109/1839/192669/2308/3084/23112/5154/2252/26523/5295/2309/2263/5159/942/4254/2260/5156/1956/23239/3932/3667
5654720	PI-3K cascade:FGFR4	94	-0.446974	-1.57306	0.00332779	0.0256523	2534/10818/192670/2932/3815/79109/1839/192669/2308/3084/23112/5154/2252/26523/5295/2309/2263/5159/942/4254/2260/5156/1956/23239/3932/3667
1963642	PI3K events in ERBB2 signaling	94	-0.446974	-1.57306	0.00332779	0.0256523	2534/10818/192670/2932/3815/79109/1839/192669/2308/3084/23112/5154/2252/26523/5295/2309/2263/5159/942/4254/2260/5156/1956/23239/3932/3667
1250342	PI3K events in ERBB4 signaling	94	-0.446974	-1.57306	0.00332779	0.0256523	2534/10818/192670/2932/3815/79109/1839/192669/2308/3084/23112/5154/2252/26523/5295/2309/2263/5159/942/4254/2260/5156/1956/23239/3932/3667
1257604	PIP3 activates AKT signaling	94	-0.446974	-1.57306	0.00332779	0.0256523	2534/10818/192670/2932/3815/79109/1839/192669/2308/3084/23112/5154/2252/26523/5295/2309/2263/5159/942/4254/2260/5156/1956/23239/3932/3667
446728	Cell junction organization	72	-0.492687	-1.65632	0.0034965	0.0265444	10207/3909/24146/57863/3914/999/2316/1001/1003/5829/7408/3688/1000/60/3861/1004/6251/3987/50848/25945/54751/5584/55679/1012/9069/3655/56288/10979/87/3728/55742/1009
975634	Retinoid metabolism and transport	40	-0.576517	-1.73231	0.00364299	0.0265994	348/6385/57016/5947/1645/4035/2817/6382/4023/8644/6383/2239/3339/10082
373752	Netrin-1 signaling	42	-0.610316	-1.85911	0.00364964	0.0265994	6478/2534/5879/5335/4756/7220/6586/8976/7430/59277/4651/9353/219699/6091/5747/3983
419037	NCAM1 interactions	38	-0.661735	-1.96709	0.003663	0.0265994	1282/4684/785/1284/1291/1286/1292/1293/1285/1281/1290/1289
376176	Signaling by Robo receptor	23	-0.687065	-1.86066	0.00372439	0.0266588	8440/7408/5879/6654/2817/10486/57522/6092/51466/9353/6091/55740
5578749	Transcriptional regulation by small RNAs	58	0.516849	1.75477	0.00449438	0.0317172	8365/5437/9818/5438/81929/8352/8355/8358/23279/4928/5441/8360/10762/9631/79023/5901/53371/8368/27161/8350/23225/8354/8367/348995/11097/129401/5440/8294/9972/5433/5435/23636
73886	Chromosome Maintenance	63	0.489631	1.67948	0.00465116	0.0323677	8365/11339/5427/4869/5984/64105/8607/1763/55839/328/5985/55166/91687/5983/5424/8467/10714/8360/5557/5111/64946/54069/25913/2491/8368/1058/6118/23421/57082/6117/8367/387103/8290/8294/2237/7013/79172/201254
187037	NGF signalling via TRKA from the plasma membrane	187	-0.375676	-1.44876	0.0047619	0.0325007	253260/5576/112/23035/27327/5296/7249/25759/8660/5575/5894/5566/57690/207/1211/2261/109/808/1848/3164/930/1432/2064/2534/7529/1846/6654/10818/192670/2932/3815/79109/1839/5605/5136/5898/5335/5900/192669/5578/2308/3084/23112/5154/2252/5603/26523/5567/115/5295/2309/6464/5604/673/5580/2263/3708/5159/3710/942/4254/2260/5156/4208/1956/4915/23239/3932/3667
1433557	Signaling by SCF-KIT	133	-0.399375	-1.48163	0.0048	0.0325007	2534/7529/2241/5879/6654/10818/192670/2932/3815/79109/1839/5605/192669/5578/2308/867/10750/3084/23112/5154/2252/2887/26523/5295/2309/5604/2263/5159/942/4254/2260/5156/4318/1956/23239/10603/3932/3667
69239	Synthesis of DNA	92	0.463052	1.6919	0.0049505	0.0330728	990/5925/5427/5984/4998/1763/5696/5699/5684/328/4171/5686/8318/23594/5985/5720/5000/5714/5685/5682/5695/5983/5424/5719/10714/4173/5557/4174/5688/5718/5111/9837/5693/4999/10197/6118/5702/6117/5001/1027/5698/2237/5708/6233
69306	DNA Replication	97	0.463147	1.70678	0.00502513	0.0331296	990/55388/5925/5427/5984/4998/1763/5696/5699/5684/328/4171/5686/8318/23594/5985/5720/5000/5714/5685/5682/5695/5983/5424/5719/10714/4173/5557/4174/5688/5718/5111/9837/5693/4999/10197/6118/5702/6117/5001/1027/5698/2237/5708/6233
74159	Transcription	148	0.385585	1.5022	0.00534759	0.0347977	10622/134353/6924/9533/2971/84172/7019/5437/5438/6619/2958/51728/8731/22916/6431/2959/6426/10849/53981/51082/6637/6827/2960/6432/51616/10302/5441/4799/64425/6921/6877/11051/1477/8178/2068/661/9150/171568/9330/102157402/2963/2965/6636/4686/6428/64216/905/7270/6882/30834/5440/11338/6884/2972/10189/54700/10623/5433/5442
392154	Nitric oxide stimulates guanylate cyclase	24	-0.66638	-1.82375	0.00551471	0.0354251	2977/5136/5139/27345/5592/3708/10846/8654/2982/5152
1236394	Signaling by ERBB4	143	-0.393873	-1.47286	0.00630915	0.0394002	253260/25970/51741/23035/27327/5296/7249/8660/5894/57690/207/2261/6387/5664/3164/930/6868/6777/2064/2534/7529/6654/6500/10818/192670/2932/3815/79109/1839/5605/192669/2308/3084/23112/5154/2252/2690/26523/5295/2309/6464/5604/2263/2099/5159/942/10413/4254/2260/5156/1956/23239/3932/3667
606279	Deposition of new CENPA-containing nucleosomes at the centromere	32	0.568944	1.71568	0.00636943	0.0394002	8365/11339/4869/64105/8607/55839/55166/91687/8467/8360/64946/54069/2491/8368/1058/23421/57082/8367/387103/8294/79172/201254
774815	Nucleosome assembly	32	0.568944	1.71568	0.00636943	0.0394002	8365/11339/4869/64105/8607/55839/55166/91687/8467/8360/64946/54069/2491/8368/1058/23421/57082/8367/387103/8294/79172/201254
76061	RNA Polymerase III Transcription Initiation From Type 1 Promoter	27	0.589859	1.69679	0.00655022	0.0395027	10622/9533/2971/5437/51728/51082/5441/661/171568/9330/5440/2972/10623/5435/11128/2976/10621/6908/9329
2730905	Role of LAT2/NTAL/LAB on calcium mobilization	103	-0.428462	-1.52661	0.00660066	0.0395027	2064/2534/6654/10818/192670/2932/3815/79109/1839/7462/192669/2308/3084/23112/5154/2252/26523/5295/2309/6464/6850/2263/5159/942/4254/2260/5156/1956/23239/3932/3667
198203	PI3K/AKT activation	97	-0.439523	-1.55437	0.00662252	0.0395027	2534/10818/192670/2932/3815/79109/1839/192669/2308/3084/23112/5154/2252/26523/5295/2309/2263/5159/942/4254/2260/5156/1956/23239/3932/3667
69002	DNA Replication Pre-Initiation	76	0.447037	1.59057	0.00705882	0.0411261	990/55388/5427/4998/5696/5699/5684/4171/5686/8318/23594/5720/5000/5714/5685/5682/5695/5719/4173/5557/4174/5688/5718/5693/4999/10197/6118/5702/6117/5001/5698/5708/6233
68874	M/G1 Transition	76	0.447037	1.59057	0.00705882	0.0411261	990/55388/5427/4998/5696/5699/5684/4171/5686/8318/23594/5720/5000/5714/5685/5682/5695/5719/4173/5557/4174/5688/5718/5693/4999/10197/6118/5702/6117/5001/5698/5708/6233
1799339	SRP-dependent cotranslational protein targeting to membrane	88	0.443861	1.61371	0.00733496	0.0413956	90701/60559/58477/6747/10952/23478/6184/6731/1650/28972/6745/6165/6748/6160/6138/23480/6175/9789/6728/23471/6729/6141/6233/6146/6727/6159/9045/6152/6192/6208
983169	Class I MHC mediated antigen processing & presentation	89	0.434035	1.58074	0.00735294	0.0413956	2210/4688/948/821/1520/29927/51752/51128/5696/5699/10952/5684/5686/10802/5720/55176/5714/7174/5685/5682/5695/5719/23480/6890/567/9871/5688/5718/64167/6892/5693/10197/5702/4012/6396/9632/5698/5708/6233/2209
2500257	Resolution of Sister Chromatid Cohesion	89	0.428535	1.5607	0.00735294	0.0413956	4085/23244/220134/9184/64105/55839/81929/891/11130/55166/55869/332/23279/4928/91687/55055/80776/701/57405/113130/25936/79023/64946/2491/23122/10403/1058/23421/57082/3796/151648/983/348995/54908/6396/9212/11004/5347/79172/10726/991/10274/55143/79003/81930/22919/151246/54821
3214847	HATs acetylate histones	101	0.442056	1.63643	0.0075188	0.0416387	8365/3017/85236/8345/3018/8344/51562/8464/8607/84289/8347/9575/8348/8349/8352/8355/8358/11091/10933/117143/51230/10856/8473/8360/8089/86/8342/8970/55250/102157402/8368/10902/6314/1386/339287/8350/1387/55140/8354/6871/8295/8367/8648/8294/23587
446203	Asparagine N-linked glycosylation	112	0.414246	1.55977	0.00757576	0.0416387	2530/4121/27090/85365/79644/8869/821/6675/7903/3998/9331/51128/80896/2683/8703/4124/5373/2673/4351/55741/10802/79868/6184/3703/1650/84061/6480/29880/9871/29926/6482/4247/199857/56052/8704/4758/79694/6483/79053
69242	S Phase	114	0.415395	1.56517	0.00771208	0.0416387	990/5925/5427/23244/5984/4998/1763/5696/5699/993/5684/328/4171/5686/8318/23594/5985/5720/5000/5714/5685/5682/5695/5983/5424/113130/5719/10714/1163/4173/5557/4174/5688/5718/5111/157570/9837/114799/5693/4999/10197/6118/5702/6117/5001/1027/5698/2237/5708/6233/1019/10274
69620	Cell Cycle Checkpoints	118	0.414823	1.57468	0.00775194	0.0416387	990/4085/55388/8697/2810/1111/5810/7321/5984/9184/4998/5696/5699/993/5684/10393/4171/5686/8318/891/23594/5985/5720/5000/5714/701/5685/5682/5695/5983/5719/4173/8881/4174/5688/5718/5693/4999/10197/6118/5702/983/6117/5001/4193/1027/5698/5708/6233/991
453279	Mitotic G1-G1/S phases	121	0.422049	1.60926	0.0078329	0.0416387	990/7029/55388/5925/5427/898/7298/7027/1719/4998/5696/5699/993/5684/6241/4171/5686/8318/891/23594/1021/5720/91750/5000/5714/5685/5682/5695/5719/5933/1163/4173/5557/4174/5688/5718/5111/26271/55957/5693/4999/10197/6118/4605/5702/983/6117/7153/5001/1027/1032/5698/5708/6233/1019
72766	Translation	122	0.403194	1.53851	0.00789474	0.0416387	90701/60559/58477/1983/6747/2107/1964/10952/23478/6184/6731/1965/8669/1650/28972/6745/6165/6748/8891/6160/1978/6138/23480/1977/8893/6175/9789/9669/6728/3646/23471/1981/6729/6141/6233/8894/6146/6727/6159
69481	G2/M Checkpoints	50	0.489813	1.64263	0.00865801	0.0451887	990/55388/2810/1111/5810/5984/4998/993/4171/8318/891/23594/5985/5000/5983/4173/4174/4999/6118/983/6117/5001
2219530	Constitutive Signaling by Aberrant PI3K in Cancer	59	-0.495599	-1.60142	0.00886525	0.0457382	2534/10818/3815/1839/3084/5154/2252/5295/2263/5159/942/4254/2260/5156/1956/3932/3667
69304	Regulation of DNA replication	67	0.460364	1.61089	0.00913242	0.0457382	990/55388/5925/4998/5696/5699/5684/4171/5686/23594/5720/5000/5714/5685/5682/5695/5719/4173/4174/5688/5718/5693/4999/10197/5702/5001/1027/5698/5708/6233
69300	Removal of licensing factors from origins	67	0.460364	1.61089	0.00913242	0.0457382	990/55388/5925/4998/5696/5699/5684/4171/5686/23594/5720/5000/5714/5685/5682/5695/5719/4173/4174/5688/5718/5693/4999/10197/5702/5001/1027/5698/5708/6233
504046	RNA Polymerase I, RNA Polymerase III, and Mitochondrial Transcription	63	0.47566	1.63156	0.00930233	0.0457382	10622/9533/2971/84172/7019/5437/6619/51728/10849/51082/10302/5441/64425/2068/661/171568/9330/2965/64216/7270/30834/5440/2972/54700/10623/5442/5435/55290/6618/11128/2976
373753	Nephrin interactions	23	-0.62547	-1.69385	0.00931099	0.0457382	81/2534/6711/5295/88/8976/55243/6709/87/9863
201451	Signaling by BMP	23	-0.616873	-1.67057	0.00931099	0.0457382	9241/658/91851/6497/57154/64750/4091/4093/92/4086/4090/4092/11167
2024096	HS-GAG degradation	20	-0.683799	-1.79419	0.00943396	0.0458923	3425/6385/3423/2817/6382/6383/2239/3339/138050/10082
5339562	Uptake and actions of bacterial toxins	21	-0.671446	-1.77457	0.00959693	0.0462362	118429/1938/9899/1839/5605/5604/6857/6616/928/6843/84168
68877	Mitotic Prometaphase	97	0.422406	1.55664	0.0100503	0.0479591	4085/23244/220134/9184/64105/55839/81929/891/64151/11130/55166/55869/332/23279/4928/91687/55055/80776/701/57405/1457/113130/25936/79023/64946/2491/23122/10403/1058/23421/57082/3796/151648/983/348995/54908/6396/9212/11004/5347/79172/10726/991/10274/55143/79003/81930/22919/151246/54821
373760	L1CAM interactions	77	-0.45724	-1.55595	0.0102916	0.0480764	60/8829/3897/5879/214/8828/5605/10752/1808/286/6711/3678/5604/3672/3915/287/7430/1739/6709/4684/2260/3912/3685/1956
114608	Platelet degranulation	77	-0.457387	-1.55644	0.0102916	0.0480764	22927/6403/7277/27154/5473/6647/7043/1191/808/3082/226/7040/1072/2316/2157/81/5627/351/22915/7042/7422/813/2621/2/5154/7424/88/10257/5054/87/7076/7057/928/3479/6678/7414/2335
2219528	PI3K/AKT Signaling in Cancer	81	-0.451749	-1.5462	0.0103627	0.0480764	2534/10818/2932/3815/79109/1839/2308/3084/5154/2252/5295/2309/2263/5159/942/4254/2260/5156/1956/3932/3667
2467813	Separation of Sister Chromatids	146	0.37495	1.45822	0.0107239	0.0488736	4085/8697/23244/220134/7321/9184/64105/5696/5699/55839/5684/10393/81929/5686/11130/55166/5720/55869/332/23279/4928/5714/91687/55055/80776/701/57405/5685/5682/5695/113130/5719/25936/8881/5688/5718/79023/64946/2491/23122/5693/10403/1058/10197/23421/57082/3796/151648/5702/348995/54908/6396/9212/11004/5698/5708/5347/79172/10726/6233/991/10274/55143/79003/81930/22919/151246/54821/5706
114452	Activation of BH3-only proteins	22	0.585851	1.64126	0.0107296	0.0488736	596/5366/90427/2810/637/7027

## Sheet: S5 Matrix
Entrez ID	Gene symbol	DAP12 interactions	Signaling by EGFR	Downstream signaling of activated FGFR1	Downstream signaling of activated FGFR2	Downstream signaling of activated FGFR3	Downstream signaling of activated FGFR4	Platelet activation, signaling and aggregation	Signaling by PDGF	DAP12 signaling	Signaling by ERBB2	Downstream signal transduction	Signaling by FGFR	Signaling by FGFR1	Signaling by FGFR2	Signaling by FGFR3	Signaling by FGFR4	Degradation of the extracellular matrix	GAB1 signalosome	Integrin cell surface interactions	Collagen degradation	Collagen formation	ECM proteoglycans	NCAM signaling for neurite out-growth	Collagen biosynthesis and modifying enzymes	Assembly of collagen fibrils and other multimeric structures	Elastic fibre formation	Heparan sulfate/heparin (HS-GAG) metabolism	Non-integrin membrane-ECM interactions	Syndecan interactions	A tetrasaccharide linker sequence is required for GAG synthesis	Activation of Matrix Metalloproteinases	Diseases associated with glycosaminoglycan metabolism	Diseases of glycosylation	Molecules associated with elastic fibres	Laminin interactions	Metabolism of non-coding RNA	snRNP Assembly	Activation of the pre-replicative complex	Mitochondrial protein import	Deadenylation-dependent mRNA decay	Activation of ATR in response to replication stress	E2F mediated regulation of DNA replication	Intrinsic Pathway for Apoptosis	Chemokine receptors bind chemokines	Meiotic recombination	mRNA Splicing - Minor Pathway	tRNA Aminoacylation	Interferon alpha/beta signaling
5578	PRKCA	1	1	1	1	1	1	1	1	1	1	1	1	1	1	1	1	0	0	0	0	0	0	0	0	0	0	0	1	1	0	0	0	0	0	0	0	0	0	0	0	0	0	0	0	0	0	0	0
2263	FGFR2	1	1	1	1	1	1	0	1	1	1	1	1	1	1	1	1	0	1	0	0	0	0	0	0	0	0	0	0	0	0	0	0	0	0	0	0	0	0	0	0	0	0	0	0	0	0	0	0
2247	FGF2	1	1	1	1	1	1	0	1	1	1	1	1	1	1	1	1	0	1	0	0	0	0	0	0	0	0	0	1	1	0	0	0	0	0	0	0	0	0	0	0	0	0	0	0	0	0	0	0
2251	FGF6	1	1	1	1	1	1	0	1	1	1	1	1	1	1	1	1	0	1	0	0	0	0	0	0	0	0	0	0	0	0	0	0	0	0	0	0	0	0	0	0	0	0	0	0	0	0	0	0
2254	FGF9	1	1	1	1	1	1	0	1	1	1	1	1	1	1	1	1	0	1	0	0	0	0	0	0	0	0	0	0	0	0	0	0	0	0	0	0	0	0	0	0	0	0	0	0	0	0	0	0
2252	FGF7	1	1	1	1	1	1	0	1	1	1	1	1	1	1	1	1	0	1	0	0	0	0	0	0	0	0	0	0	0	0	0	0	0	0	0	0	0	0	0	0	0	0	0	0	0	0	0	0
2255	FGF10	1	1	1	1	1	1	0	1	1	1	1	1	1	1	1	1	0	1	0	0	0	0	0	0	0	0	0	0	0	0	0	0	0	0	0	0	0	0	0	0	0	0	0	0	0	0	0	0
2246	FGF1	1	1	1	1	1	1	0	1	1	1	1	1	1	1	1	1	0	1	0	0	0	0	0	0	0	0	0	0	0	0	0	0	0	0	0	0	0	0	0	0	0	0	0	0	0	0	0	0
2248	FGF3	1	1	1	1	1	1	0	1	1	1	1	1	1	1	1	1	0	1	0	0	0	0	0	0	0	0	0	0	0	0	0	0	0	0	0	0	0	0	0	0	0	0	0	0	0	0	0	0
27006	FGF22	1	1	1	1	1	1	0	1	1	1	1	1	1	1	1	1	0	1	0	0	0	0	0	0	0	0	0	0	0	0	0	0	0	0	0	0	0	0	0	0	0	0	0	0	0	0	0	0
2249	FGF4	1	1	1	1	1	1	0	1	1	1	1	1	1	1	1	1	0	1	0	0	0	0	0	0	0	0	0	0	0	0	0	0	0	0	0	0	0	0	0	0	0	0	0	0	0	0	0	0
2250	FGF5	1	1	1	1	1	1	0	1	1	1	1	1	1	1	1	1	0	1	0	0	0	0	0	0	0	0	0	0	0	0	0	0	0	0	0	0	0	0	0	0	0	0	0	0	0	0	0	0
2253	FGF8	1	1	1	1	1	1	0	1	1	1	1	1	1	1	1	1	0	1	0	0	0	0	0	0	0	0	0	0	0	0	0	0	0	0	0	0	0	0	0	0	0	0	0	0	0	0	0	0
8823	FGF16	1	1	1	1	1	1	0	1	1	1	1	1	1	1	1	1	0	1	0	0	0	0	0	0	0	0	0	0	0	0	0	0	0	0	0	0	0	0	0	0	0	0	0	0	0	0	0	0
8822	FGF17	1	1	1	1	1	1	0	1	1	1	1	1	1	1	1	1	0	1	0	0	0	0	0	0	0	0	0	0	0	0	0	0	0	0	0	0	0	0	0	0	0	0	0	0	0	0	0	0
8817	FGF18	1	1	1	1	1	1	0	1	1	1	1	1	1	1	1	1	0	1	0	0	0	0	0	0	0	0	0	0	0	0	0	0	0	0	0	0	0	0	0	0	0	0	0	0	0	0	0	0
26281	FGF20	1	1	1	1	1	1	0	1	1	1	1	1	1	1	1	1	0	1	0	0	0	0	0	0	0	0	0	0	0	0	0	0	0	0	0	0	0	0	0	0	0	0	0	0	0	0	0	0
8074	FGF23	1	1	1	1	1	1	0	1	1	1	1	1	1	1	1	1	0	1	0	0	0	0	0	0	0	0	0	0	0	0	0	0	0	0	0	0	0	0	0	0	0	0	0	0	0	0	0	0
695	BTK	1	0	0	0	0	0	0	0	1	0	0	0	0	0	0	0	0	0	0	0	0	0	0	0	0	0	0	0	0	0	0	0	0	0	0	0	0	0	0	0	0	0	0	0	0	0	0	0
1147	CHUK	1	1	1	1	1	1	0	1	1	1	1	1	1	1	1	1	0	1	0	0	0	0	0	0	0	0	0	0	0	0	0	0	0	0	0	0	0	0	0	0	0	0	0	0	0	0	0	0
5604	MAP2K1	1	1	1	1	1	1	0	1	1	1	1	1	1	1	1	1	0	0	0	0	0	0	1	0	0	0	0	0	0	0	0	0	0	0	0	0	0	0	0	0	0	0	0	0	0	0	0	0
5595	MAPK3	1	1	1	1	1	1	1	1	1	1	1	1	1	1	1	1	0	0	0	0	0	0	1	0	0	0	0	0	0	0	0	0	0	0	0	0	0	0	0	0	0	0	0	0	0	0	0	0
5605	MAP2K2	1	1	1	1	1	1	0	1	1	1	1	1	1	1	1	1	0	0	0	0	0	0	1	0	0	0	0	0	0	0	0	0	0	0	0	0	0	0	0	0	0	0	0	0	0	0	0	0
5594	MAPK1	1	1	1	1	1	1	1	1	1	1	1	1	1	1	1	1	0	0	0	0	0	0	1	0	0	0	0	0	0	0	0	0	0	0	0	0	0	0	0	0	0	0	0	0	0	0	0	0
1385	CREB1	1	1	1	1	1	1	0	1	1	1	1	1	1	1	1	1	0	1	0	0	0	0	1	0	0	0	0	0	0	0	0	0	0	0	0	0	0	0	0	0	0	0	0	0	0	0	0	0
983	CDK1	1	1	1	1	1	1	0	1	1	1	1	1	1	1	1	1	0	0	0	0	0	0	1	0	0	0	0	0	0	0	0	0	0	0	0	0	0	0	0	0	0	1	0	0	0	0	0	0
572	BAD	1	1	1	1	1	1	0	1	1	1	1	1	1	1	1	1	0	1	0	0	0	0	0	0	0	0	0	0	0	0	0	0	0	0	0	0	0	0	0	0	0	0	1	0	0	0	0	0
207	AKT1	1	1	1	1	1	1	1	1	1	1	1	1	1	1	1	1	0	1	0	0	0	0	0	0	0	0	0	0	0	0	0	0	0	0	0	0	0	0	0	0	0	0	1	0	0	0	0	0
7529	YWHAB	1	1	1	1	1	1	0	1	1	1	1	1	1	1	1	1	0	0	0	0	0	0	1	0	0	0	0	0	0	0	0	0	0	0	0	0	0	0	0	0	0	0	1	0	0	0	0	0
801	CALM1	1	1	1	1	1	1	1	1	1	1	1	1	1	1	1	1	0	0	0	0	0	0	0	0	0	0	0	0	0	0	0	0	0	0	0	0	0	0	0	0	0	0	0	0	0	0	0	0
805	CALM2	1	1	1	1	1	1	1	1	1	1	1	1	1	1	1	1	0	0	0	0	0	0	0	0	0	0	0	0	0	0	0	0	0	0	0	0	0	0	0	0	0	0	0	0	0	0	0	0
808	CALM3	1	1	1	1	1	1	1	1	1	1	1	1	1	1	1	1	0	0	0	0	0	0	0	0	0	0	0	0	0	0	0	0	0	0	0	0	0	0	0	0	0	0	0	0	0	0	0	0
814	CAMK4	1	1	1	1	1	1	0	1	1	1	1	1	1	1	1	1	0	0	0	0	0	0	0	0	0	0	0	0	0	0	0	0	0	0	0	0	0	0	0	0	0	0	0	0	0	0	0	0
842	CASP9	1	1	1	1	1	1	0	1	1	1	1	1	1	1	1	1	0	1	0	0	0	0	0	0	0	0	0	0	0	0	0	0	0	0	0	0	0	0	0	0	0	0	1	0	0	0	0	0
108	ADCY2	1	1	1	1	1	1	0	1	1	1	1	1	1	1	1	1	0	0	0	0	0	0	0	0	0	0	0	0	0	0	0	0	0	0	0	0	0	0	0	0	0	0	0	0	0	0	0	0
109	ADCY3	1	1	1	1	1	1	0	1	1	1	1	1	1	1	1	1	0	0	0	0	0	0	0	0	0	0	0	0	0	0	0	0	0	0	0	0	0	0	0	0	0	0	0	0	0	0	0	0
196883	ADCY4	1	1	1	1	1	1	0	1	1	1	1	1	1	1	1	1	0	0	0	0	0	0	0	0	0	0	0	0	0	0	0	0	0	0	0	0	0	0	0	0	0	0	0	0	0	0	0	0
112	ADCY6	1	1	1	1	1	1	0	1	1	1	1	1	1	1	1	1	0	0	0	0	0	0	0	0	0	0	0	0	0	0	0	0	0	0	0	0	0	0	0	0	0	0	0	0	0	0	0	0
113	ADCY7	1	1	1	1	1	1	0	1	1	1	1	1	1	1	1	1	0	0	0	0	0	0	0	0	0	0	0	0	0	0	0	0	0	0	0	0	0	0	0	0	0	0	0	0	0	0	0	0
115	ADCY9	1	1	1	1	1	1	0	1	1	1	1	1	1	1	1	1	0	0	0	0	0	0	0	0	0	0	0	0	0	0	0	0	0	0	0	0	0	0	0	0	0	0	0	0	0	0	0	0
107	ADCY1	1	1	1	1	1	1	0	1	1	1	1	1	1	1	1	1	0	0	0	0	0	0	0	0	0	0	0	0	0	0	0	0	0	0	0	0	0	0	0	0	0	0	0	0	0	0	0	0
111	ADCY5	1	1	1	1	1	1	0	1	1	1	1	1	1	1	1	1	0	0	0	0	0	0	0	0	0	0	0	0	0	0	0	0	0	0	0	0	0	0	0	0	0	0	0	0	0	0	0	0
114	ADCY8	1	1	1	1	1	1	0	1	1	1	1	1	1	1	1	1	0	0	0	0	0	0	0	0	0	0	0	0	0	0	0	0	0	0	0	0	0	0	0	0	0	0	0	0	0	0	0	0
5894	RAF1	1	1	1	1	1	1	1	1	1	1	1	1	1	1	1	1	0	0	0	0	0	0	1	0	0	0	0	0	0	0	0	0	0	0	0	0	0	0	0	0	0	0	0	0	0	0	0	0
3265	HRAS	1	1	1	1	1	1	0	1	1	1	1	1	1	1	1	1	0	0	0	0	0	0	1	0	0	0	0	0	0	0	0	0	0	0	0	0	0	0	0	0	0	0	0	0	0	0	0	0
5170	PDPK1	1	1	1	1	1	1	1	1	1	1	1	1	1	1	1	1	0	1	0	0	0	0	0	0	0	0	0	0	0	0	0	0	0	0	0	0	0	0	0	0	0	0	0	0	0	0	0	0
5567	PRKACB	1	1	1	1	1	1	0	1	1	1	1	1	1	1	1	1	0	0	0	0	0	0	0	0	0	0	0	0	0	0	0	0	0	0	0	0	0	0	0	0	0	0	0	0	0	0	0	0
117145	THEM4	1	1	1	1	1	1	0	1	1	1	1	1	1	1	1	1	0	1	0	0	0	0	0	0	0	0	0	0	0	0	0	0	0	0	0	0	0	0	0	0	0	0	0	0	0	0	0	0
57761	TRIB3	1	1	1	1	1	1	0	1	1	1	1	1	1	1	1	1	0	1	0	0	0	0	0	0	0	0	0	0	0	0	0	0	0	0	0	0	0	0	0	0	0	0	0	0	0	0	0	0
6654	SOS1	1	1	1	1	1	1	1	1	1	1	1	1	1	1	1	1	0	0	0	0	0	0	1	0	0	0	0	0	0	0	0	0	0	0	0	0	0	0	0	0	0	0	0	0	0	0	0	0
5879	RAC1	1	0	0	0	0	0	1	0	1	0	0	0	0	0	0	0	0	0	0	0	0	0	0	0	0	0	0	0	0	0	0	0	0	0	0	0	0	0	0	0	0	0	0	0	0	0	0	0
3845	KRAS	1	1	1	1	1	1	0	1	1	1	1	1	1	1	1	1	0	0	0	0	0	0	1	0	0	0	0	0	0	0	0	0	0	0	0	0	0	0	0	0	0	0	0	0	0	0	0	0
4893	NRAS	1	1	1	1	1	1	0	1	1	1	1	1	1	1	1	1	0	0	0	0	0	0	1	0	0	0	0	0	0	0	0	0	0	0	0	0	0	0	0	0	0	0	0	0	0	0	0	0
156	GRK2	1	1	1	1	1	1	0	1	1	1	1	1	1	1	1	1	0	0	0	0	0	0	0	0	0	0	0	0	0	0	0	0	0	0	0	0	0	0	0	0	0	0	0	0	0	0	0	0
2885	GRB2	1	1	1	1	1	1	1	1	1	1	1	1	1	1	1	1	0	1	0	0	0	0	1	0	0	0	0	0	0	0	0	0	0	0	0	0	0	0	0	0	0	0	0	0	0	0	0	0
3824	KLRD1	1	0	0	0	0	0	0	0	1	0	0	0	0	0	0	0	0	0	0	0	0	0	0	0	0	0	0	0	0	0	0	0	0	0	0	0	0	0	0	0	0	0	0	0	0	0	0	0
27040	LAT	1	0	0	0	0	0	1	0	1	0	0	0	0	0	0	0	0	0	0	0	0	0	0	0	0	0	0	0	0	0	0	0	0	0	0	0	0	0	0	0	0	0	0	0	0	0	0	0
9402	GRAP2	1	0	0	0	0	0	0	0	1	0	0	0	0	0	0	0	0	0	0	0	0	0	0	0	0	0	0	0	0	0	0	0	0	0	0	0	0	0	0	0	0	0	0	0	0	0	0	0
3937	LCP2	1	0	0	0	0	0	1	0	1	0	0	0	0	0	0	0	0	0	0	0	0	0	0	0	0	0	0	0	0	0	0	0	0	0	0	0	0	0	0	0	0	0	0	0	0	0	0	0
5335	PLCG1	1	1	1	1	1	1	0	1	1	1	1	1	1	1	1	1	0	0	0	0	0	0	0	0	0	0	0	0	0	0	0	0	0	0	0	0	0	0	0	0	0	0	0	0	0	0	0	0
50852	TRAT1	1	1	1	1	1	1	0	1	1	1	1	1	1	1	1	1	0	1	0	0	0	0	0	0	0	0	0	0	0	0	0	0	0	0	0	0	0	0	0	0	0	0	0	0	0	0	0	0
942	CD86	1	1	1	1	1	1	0	1	1	1	1	1	1	1	1	1	0	1	0	0	0	0	0	0	0	0	0	0	0	0	0	0	0	0	0	0	0	0	0	0	0	0	0	0	0	0	0	0
5781	PTPN11	1	1	1	1	1	1	0	1	1	1	1	1	1	1	1	1	0	1	0	0	0	0	0	0	0	0	0	0	0	0	0	0	0	0	0	0	0	0	0	0	0	0	0	0	0	0	0	1
5290	PIK3CA	1	1	1	1	1	1	1	1	1	1	1	1	1	1	1	1	0	1	0	0	0	0	0	0	0	0	0	0	0	0	0	0	0	0	0	0	0	0	0	0	0	0	0	0	0	0	0	0
6850	SYK	1	0	0	0	0	0	1	0	1	0	0	0	0	0	0	0	0	0	0	0	0	0	0	0	0	0	0	0	0	0	0	0	0	0	0	0	0	0	0	0	0	0	0	0	0	0	0	0
7409	VAV1	1	1	1	1	1	1	1	1	1	1	1	1	1	1	1	1	0	1	0	0	0	0	0	0	0	0	0	0	0	0	0	0	0	0	0	0	0	0	0	0	0	0	0	0	0	0	0	0
567	B2M	1	0	0	0	0	0	0	0	1	0	0	0	0	0	0	0	0	0	0	0	0	0	0	0	0	0	0	0	0	0	0	0	0	0	0	0	0	0	0	0	0	0	0	0	0	0	0	0
3107	HLA-C	1	0	0	0	0	0	0	0	0	0	0	0	0	0	0	0	0	0	0	0	0	0	0	0	0	0	0	0	0	0	0	0	0	0	0	0	0	0	0	0	0	0	0	0	0	0	0	1
3804	KIR2DL3	1	0	0	0	0	0	0	0	0	0	0	0	0	0	0	0	0	0	0	0	0	0	0	0	0	0	0	0	0	0	0	0	0	0	0	0	0	0	0	0	0	0	0	0	0	0	0	0
22914	KLRK1	1	0	0	0	0	0	0	0	1	0	0	0	0	0	0	0	0	0	0	0	0	0	0	0	0	0	0	0	0	0	0	0	0	0	0	0	0	0	0	0	0	0	0	0	0	0	0	0
3133	HLA-E	1	0	0	0	0	0	0	0	1	0	0	0	0	0	0	0	0	0	0	0	0	0	0	0	0	0	0	0	0	0	0	0	0	0	0	0	0	0	0	0	0	0	0	0	0	0	0	1
930	CD19	1	1	1	1	1	1	0	1	1	1	1	1	1	1	1	1	0	1	0	0	0	0	0	0	0	0	0	0	0	0	0	0	0	0	0	0	0	0	0	0	0	0	0	0	0	0	0	0
3106	HLA-B	1	0	0	0	0	0	0	0	0	0	0	0	0	0	0	0	0	0	0	0	0	0	0	0	0	0	0	0	0	0	0	0	0	0	0	0	0	0	0	0	0	0	0	0	0	0	0	1
7305	TYROBP	1	0	0	0	0	0	0	0	1	0	0	0	0	0	0	0	0	0	0	0	0	0	0	0	0	0	0	0	0	0	0	0	0	0	0	0	0	0	0	0	0	0	0	0	0	0	0	0
3806	KIR2DS1	1	0	0	0	0	0	0	0	0	0	0	0	0	0	0	0	0	0	0	0	0	0	0	0	0	0	0	0	0	0	0	0	0	0	0	0	0	0	0	0	0	0	0	0	0	0	0	0
3807	NA	1	0	0	0	0	0	0	0	0	0	0	0	0	0	0	0	0	0	0	0	0	0	0	0	0	0	0	0	0	0	0	0	0	0	0	0	0	0	0	0	0	0	0	0	0	0	0	0
100132285	KIR2DS2	1	0	0	0	0	0	0	0	0	0	0	0	0	0	0	0	0	0	0	0	0	0	0	0	0	0	0	0	0	0	0	0	0	0	0	0	0	0	0	0	0	0	0	0	0	0	0	0
115653	KIR3DL3	1	0	0	0	0	0	0	0	0	0	0	0	0	0	0	0	0	0	0	0	0	0	0	0	0	0	0	0	0	0	0	0	0	0	0	0	0	0	0	0	0	0	0	0	0	0	0	0
3932	LCK	1	1	1	1	1	1	1	1	1	1	1	1	1	1	1	1	0	1	0	0	0	0	0	0	0	0	0	0	0	0	0	0	0	0	0	0	0	0	0	0	0	0	0	0	0	0	0	0
940	CD28	1	1	1	1	1	1	0	1	1	1	1	1	1	1	1	1	0	1	0	0	0	0	0	0	0	0	0	0	0	0	0	0	0	0	0	0	0	0	0	0	0	0	0	0	0	0	0	0
941	CD80	1	1	1	1	1	1	0	1	1	1	1	1	1	1	1	1	0	1	0	0	0	0	0	0	0	0	0	0	0	0	0	0	0	0	0	0	0	0	0	0	0	0	0	0	0	0	0	0
2534	FYN	1	1	1	1	1	1	1	1	1	1	1	1	1	1	1	1	0	1	0	0	0	0	1	0	0	0	0	0	0	0	0	0	0	0	0	0	0	0	0	0	0	0	0	0	0	0	0	0
5295	PIK3R1	1	1	1	1	1	1	1	1	1	1	1	1	1	1	1	1	0	1	0	0	0	0	0	0	0	0	0	0	0	0	0	0	0	0	0	0	0	0	0	0	0	0	0	0	0	0	0	0
5336	PLCG2	1	0	0	0	0	0	1	0	1	0	0	0	0	0	0	0	0	0	0	0	0	0	0	0	0	0	0	0	0	0	0	0	0	0	0	0	0	0	0	0	0	0	0	0	0	0	0	0
6464	SHC1	1	1	1	1	1	1	1	0	1	1	0	1	1	1	1	1	0	0	0	0	0	0	0	0	0	0	0	0	0	0	0	0	0	0	0	0	0	0	0	0	0	0	0	0	0	0	0	0
5293	PIK3CD	1	1	1	1	1	1	0	1	1	1	1	1	1	1	1	1	0	1	0	0	0	0	0	0	0	0	0	0	0	0	0	0	0	0	0	0	0	0	0	0	0	0	0	0	0	0	0	0
5296	PIK3R2	1	1	1	1	1	1	0	1	1	1	1	1	1	1	1	1	0	1	0	0	0	0	0	0	0	0	0	0	0	0	0	0	0	0	0	0	0	0	0	0	0	0	0	0	0	0	0	0
5291	PIK3CB	1	1	1	1	1	1	1	1	1	1	1	1	1	1	1	1	0	1	0	0	0	0	0	0	0	0	0	0	0	0	0	0	0	0	0	0	0	0	0	0	0	0	0	0	0	0	0	0
5728	PTEN	1	1	1	1	1	1	0	1	1	1	1	1	1	1	1	1	0	1	0	0	0	0	0	0	0	0	0	0	0	0	0	0	0	0	0	0	0	0	0	0	0	0	0	0	0	0	0	0
3710	ITPR3	1	1	1	1	1	1	1	1	1	1	1	1	1	1	1	1	0	0	0	0	0	0	0	0	0	0	0	0	0	0	0	0	0	0	0	0	0	0	0	0	0	0	0	0	0	0	0	0
3708	ITPR1	1	1	1	1	1	1	1	1	1	1	1	1	1	1	1	1	0	0	0	0	0	0	0	0	0	0	0	0	0	0	0	0	0	0	0	0	0	0	0	0	0	0	0	0	0	0	0	0
3709	ITPR2	1	1	1	1	1	1	1	1	1	1	1	1	1	1	1	1	0	0	0	0	0	0	0	0	0	0	0	0	0	0	0	0	0	0	0	0	0	0	0	0	0	0	0	0	0	0	0	0
4193	MDM2	1	1	1	1	1	1	0	1	1	1	1	1	1	1	1	1	0	1	0	0	0	0	0	0	0	0	0	0	0	0	0	0	0	0	0	0	0	0	0	0	0	0	0	0	0	0	0	0
7249	TSC2	1	1	1	1	1	1	0	1	1	1	1	1	1	1	1	1	0	1	0	0	0	0	0	0	0	0	0	0	0	0	0	0	0	0	0	0	0	0	0	0	0	0	0	0	0	0	0	0
84335	AKT1S1	1	1	1	1	1	1	0	1	1	1	1	1	1	1	1	1	0	1	0	0	0	0	0	0	0	0	0	0	0	0	0	0	0	0	0	0	0	0	0	0	0	0	0	0	0	0	0	0
6199	RPS6KB2	1	1	1	1	1	1	0	1	1	1	1	1	1	1	1	1	0	1	0	0	0	0	0	0	0	0	0	0	0	0	0	0	0	0	0	0	0	0	0	0	0	0	0	0	0	0	0	0
3164	NR4A1	1	1	1	1	1	1	0	1	1	1	1	1	1	1	1	1	0	1	0	0	0	0	0	0	0	0	0	0	0	0	0	0	0	0	0	0	0	0	0	0	0	0	0	0	0	0	0	0
5566	PRKACA	1	1	1	1	1	1	0	1	1	1	1	1	1	1	1	1	0	0	0	0	0	0	0	0	0	0	0	0	0	0	0	0	0	0	0	0	0	0	0	0	0	0	0	0	0	0	0	0
5568	PRKACG	1	1	1	1	1	1	0	1	1	1	1	1	1	1	1	1	0	0	0	0	0	0	0	0	0	0	0	0	0	0	0	0	0	0	0	0	0	0	0	0	0	0	0	0	0	0	0	0
253260	RICTOR	1	1	1	1	1	1	0	1	1	1	1	1	1	1	1	1	0	1	0	0	0	0	0	0	0	0	0	0	0	0	0	0	0	0	0	0	0	0	0	0	0	0	0	0	0	0	0	0
64223	MLST8	1	1	1	1	1	1	0	1	1	1	1	1	1	1	1	1	0	1	0	0	0	0	0	0	0	0	0	0	0	0	0	0	0	0	0	0	0	0	0	0	0	0	0	0	0	0	0	0
2475	MTOR	1	1	1	1	1	1	0	1	1	1	1	1	1	1	1	1	0	1	0	0	0	0	0	0	0	0	0	0	0	0	0	0	0	0	0	0	0	0	0	0	0	0	0	0	0	0	0	0
79109	MAPKAP1	1	1	1	1	1	1	0	1	1	1	1	1	1	1	1	1	0	1	0	0	0	0	0	0	0	0	0	0	0	0	0	0	0	0	0	0	0	0	0	0	0	0	0	0	0	0	0	0
2931	GSK3A	1	1	1	1	1	1	0	1	1	1	1	1	1	1	1	1	0	1	0	0	0	0	0	0	0	0	0	0	0	0	0	0	0	0	0	0	0	0	0	0	0	0	0	0	0	0	0	0
2932	GSK3B	1	1	1	1	1	1	0	1	1	1	1	1	1	1	1	1	0	1	0	0	0	0	0	0	0	0	0	0	0	0	0	0	0	0	0	0	0	0	0	0	0	0	0	0	0	0	0	0
1026	CDKN1A	1	1	1	1	1	1	0	1	1	1	1	1	1	1	1	1	0	1	0	0	0	0	0	0	0	0	0	0	0	0	0	0	0	0	0	0	0	0	0	0	0	0	0	0	0	0	0	0
1027	CDKN1B	1	1	1	1	1	1	0	1	1	1	1	1	1	1	1	1	0	1	0	0	0	0	0	0	0	0	0	0	0	0	0	0	0	0	0	0	0	0	0	0	0	0	0	0	0	0	0	0
2308	FOXO1	1	1	1	1	1	1	0	1	1	1	1	1	1	1	1	1	0	1	0	0	0	0	0	0	0	0	0	0	0	0	0	0	0	0	0	0	0	0	0	0	0	0	0	0	0	0	0	0
2309	FOXO3	1	1	1	1	1	1	0	1	1	1	1	1	1	1	1	1	0	1	0	0	0	0	0	0	0	0	0	0	0	0	0	0	0	0	0	0	0	0	0	0	0	0	0	0	0	0	0	0
4303	FOXO4	1	1	1	1	1	1	0	1	1	1	1	1	1	1	1	1	0	1	0	0	0	0	0	0	0	0	0	0	0	0	0	0	0	0	0	0	0	0	0	0	0	0	0	0	0	0	0	0
4343	MOV10	1	1	1	1	1	1	0	1	1	1	1	1	1	1	1	1	0	1	0	0	0	0	0	0	0	0	0	0	0	0	0	0	0	0	0	0	0	0	0	0	0	0	0	0	0	0	0	0
27327	TNRC6A	1	1	1	1	1	1	0	1	1	1	1	1	1	1	1	1	0	1	0	0	0	0	0	0	0	0	0	0	0	0	0	0	0	0	0	0	0	0	0	0	0	0	0	0	0	0	0	0
23112	TNRC6B	1	1	1	1	1	1	0	1	1	1	1	1	1	1	1	1	0	1	0	0	0	0	0	0	0	0	0	0	0	0	0	0	0	0	0	0	0	0	0	0	0	0	0	0	0	0	0	0
57690	TNRC6C	1	1	1	1	1	1	0	1	1	1	1	1	1	1	1	1	0	1	0	0	0	0	0	0	0	0	0	0	0	0	0	0	0	0	0	0	0	0	0	0	0	0	0	0	0	0	0	0
27161	AGO2	1	1	1	1	1	1	0	1	1	1	1	1	1	1	1	1	0	1	0	0	0	0	0	0	0	0	0	0	0	0	0	0	0	0	0	0	0	0	0	0	0	0	0	0	0	0	0	0
3815	KIT	1	1	1	1	1	1	0	1	1	1	1	1	1	1	1	1	0	1	0	0	0	0	0	0	0	0	0	0	0	0	0	0	0	0	0	0	0	0	0	0	0	0	0	0	0	0	0	0
3667	IRS1	1	1	1	1	1	1	0	1	1	1	1	1	1	1	1	1	0	1	0	0	0	0	0	0	0	0	0	0	0	0	0	0	0	0	0	0	0	0	0	0	0	0	0	0	0	0	0	0
8660	IRS2	1	1	1	1	1	1	0	1	1	1	1	1	1	1	1	1	0	1	0	0	0	0	0	0	0	0	0	0	0	0	0	0	0	0	0	0	0	0	0	0	0	0	0	0	0	0	0	0
2549	GAB1	1	1	1	1	1	1	0	1	1	1	1	1	1	1	1	1	0	1	0	0	0	0	0	0	0	0	0	0	0	0	0	0	0	0	0	0	0	0	0	0	0	0	0	0	0	0	0	0
23239	PHLPP1	1	1	1	1	1	1	0	1	1	1	1	1	1	1	1	1	0	1	0	0	0	0	0	0	0	0	0	0	0	0	0	0	0	0	0	0	0	0	0	0	0	0	0	0	0	0	0	0
23035	PHLPP2	1	1	1	1	1	1	0	1	1	1	1	1	1	1	1	1	0	1	0	0	0	0	0	0	0	0	0	0	0	0	0	0	0	0	0	0	0	0	0	0	0	0	0	0	0	0	0	0
26523	AGO1	1	1	1	1	1	1	0	1	1	1	1	1	1	1	1	1	0	1	0	0	0	0	0	0	0	0	0	0	0	0	0	0	0	0	0	0	0	0	0	0	0	0	0	0	0	0	0	0
192669	AGO3	1	1	1	1	1	1	0	1	1	1	1	1	1	1	1	1	0	1	0	0	0	0	0	0	0	0	0	0	0	0	0	0	0	0	0	0	0	0	0	0	0	0	0	0	0	0	0	0
192670	AGO4	1	1	1	1	1	1	0	1	1	1	1	1	1	1	1	1	0	1	0	0	0	0	0	0	0	0	0	0	0	0	0	0	0	0	0	0	0	0	0	0	0	0	0	0	0	0	0	0
4254	KITLG	1	1	1	1	1	1	0	1	1	1	1	1	1	1	1	1	0	1	0	0	0	0	0	0	0	0	0	0	0	0	0	0	0	0	0	0	0	0	0	0	0	0	0	0	0	0	0	0
5156	PDGFRA	1	1	1	1	1	1	0	1	1	1	1	1	1	1	1	1	0	1	0	0	0	0	0	0	0	0	0	0	0	0	0	0	0	0	0	0	0	0	0	0	0	0	0	0	0	0	0	0
5159	PDGFRB	1	1	1	1	1	1	0	1	1	1	1	1	1	1	1	1	0	1	0	0	0	0	0	0	0	0	0	0	0	0	0	0	0	0	0	0	0	0	0	0	0	0	0	0	0	0	0	0
5154	PDGFA	1	1	1	1	1	1	1	1	1	1	1	1	1	1	1	1	0	1	0	0	0	0	0	0	0	0	0	1	0	0	0	0	0	0	0	0	0	0	0	0	0	0	0	0	0	0	0	0
5155	PDGFB	1	1	1	1	1	1	1	1	1	1	1	1	1	1	1	1	0	1	0	0	0	0	0	0	0	0	0	1	0	0	0	0	0	0	0	0	0	0	0	0	0	0	0	0	0	0	0	0
1950	EGF	1	1	1	1	1	1	1	1	1	1	1	1	1	1	1	1	0	1	0	0	0	0	0	0	0	0	0	0	0	0	0	0	0	0	0	0	0	0	0	0	0	0	0	0	0	0	0	0
1956	EGFR	1	1	1	1	1	1	0	1	1	1	1	1	1	1	1	1	0	1	0	0	0	0	0	0	0	0	0	0	0	0	0	0	0	0	0	0	0	0	0	0	0	0	0	0	0	0	0	0
10818	FRS2	1	1	1	1	1	1	0	1	1	1	1	1	1	1	1	1	0	1	0	0	0	0	0	0	0	0	0	0	0	0	0	0	0	0	0	0	0	0	0	0	0	0	0	0	0	0	0	0
2064	ERBB2	1	1	1	1	1	1	0	1	1	1	1	1	1	1	1	1	0	1	0	0	0	0	0	0	0	0	0	0	0	0	0	0	0	0	0	0	0	0	0	0	0	0	0	0	0	0	0	0
2065	ERBB3	1	1	1	1	1	1	0	1	1	1	1	1	1	1	1	1	0	1	0	0	0	0	0	0	0	0	0	0	0	0	0	0	0	0	0	0	0	0	0	0	0	0	0	0	0	0	0	0
2066	ERBB4	1	1	1	1	1	1	0	1	1	1	1	1	1	1	1	1	0	1	0	0	0	0	0	0	0	0	0	0	0	0	0	0	0	0	0	0	0	0	0	0	0	0	0	0	0	0	0	0
2260	FGFR1	1	1	1	1	1	1	0	1	1	1	1	1	1	1	1	1	0	1	0	0	0	0	1	0	0	0	0	0	0	0	0	0	0	0	0	0	0	0	0	0	0	0	0	0	0	0	0	0
2261	FGFR3	1	1	1	1	1	1	0	1	1	1	1	1	1	1	1	1	0	1	0	0	0	0	0	0	0	0	0	0	0	0	0	0	0	0	0	0	0	0	0	0	0	0	0	0	0	0	0	0
2264	FGFR4	1	1	1	1	1	1	0	1	1	1	1	1	1	1	1	1	0	1	0	0	0	0	0	0	0	0	0	0	0	0	0	0	0	0	0	0	0	0	0	0	0	0	0	0	0	0	0	0
9965	FGF19	1	1	1	1	1	1	0	1	1	1	1	1	1	1	1	1	0	1	0	0	0	0	0	0	0	0	0	0	0	0	0	0	0	0	0	0	0	0	0	0	0	0	0	0	0	0	0	0
152831	KLB	1	1	1	1	1	1	0	1	1	1	1	1	1	1	1	1	0	1	0	0	0	0	0	0	0	0	0	0	0	0	0	0	0	0	0	0	0	0	0	0	0	0	0	0	0	0	0	0
9542	NRG2	1	1	1	1	1	1	0	1	1	1	1	1	1	1	1	1	0	1	0	0	0	0	0	0	0	0	0	0	0	0	0	0	0	0	0	0	0	0	0	0	0	0	0	0	0	0	0	0
3084	NRG1	1	1	1	1	1	1	0	1	1	1	1	1	1	1	1	1	0	1	0	0	0	0	0	0	0	0	0	0	0	0	0	0	0	0	0	0	0	0	0	0	0	0	0	0	0	0	0	0
685	BTC	1	1	1	1	1	1	0	1	1	1	1	1	1	1	1	1	0	1	0	0	0	0	0	0	0	0	0	0	0	0	0	0	0	0	0	0	0	0	0	0	0	0	0	0	0	0	0	0
2069	EREG	1	1	1	1	1	1	0	1	1	1	1	1	1	1	1	1	0	1	0	0	0	0	0	0	0	0	0	0	0	0	0	0	0	0	0	0	0	0	0	0	0	0	0	0	0	0	0	0
1839	HBEGF	1	1	1	1	1	1	0	1	1	1	1	1	1	1	1	1	0	1	0	0	0	0	0	0	0	0	0	0	0	0	0	0	0	0	0	0	0	0	0	0	0	0	0	0	0	0	0	0
145957	NRG4	1	1	1	1	1	1	0	1	1	1	1	1	1	1	1	1	0	1	0	0	0	0	0	0	0	0	0	0	0	0	0	0	0	0	0	0	0	0	0	0	0	0	0	0	0	0	0	0
9365	KL	1	1	1	1	1	1	0	1	1	1	1	1	1	1	1	1	0	1	0	0	0	0	0	0	0	0	0	0	0	0	0	0	0	0	0	0	0	0	0	0	0	0	0	0	0	0	0	0
5577	PRKAR2B	1	1	1	1	1	1	0	1	1	1	1	1	1	1	1	1	0	0	0	0	0	0	0	0	0	0	0	0	0	0	0	0	0	0	0	0	0	0	0	0	0	0	0	0	0	0	0	0
5580	PRKCD	1	1	1	1	1	1	1	1	1	1	1	1	1	1	1	1	0	0	0	0	0	0	0	0	0	0	0	0	0	0	0	0	0	0	0	0	0	0	0	0	0	0	0	0	0	0	0	0
5573	PRKAR1A	1	1	1	1	1	1	0	1	1	1	1	1	1	1	1	1	0	0	0	0	0	0	0	0	0	0	0	0	0	0	0	0	0	0	0	0	0	0	0	0	0	0	0	0	0	0	0	0
5575	PRKAR1B	1	1	1	1	1	1	0	1	1	1	1	1	1	1	1	1	0	0	0	0	0	0	0	0	0	0	0	0	0	0	0	0	0	0	0	0	0	0	0	0	0	0	0	0	0	0	0	0
5576	PRKAR2A	1	1	1	1	1	1	0	1	1	1	1	1	1	1	1	1	0	0	0	0	0	0	0	0	0	0	0	0	0	0	0	0	0	0	0	0	0	0	0	0	0	0	0	0	0	0	0	0
7410	VAV2	1	0	0	0	0	0	1	0	1	0	0	0	0	0	0	0	0	0	0	0	0	0	0	0	0	0	0	0	0	0	0	0	0	0	0	0	0	0	0	0	0	0	0	0	0	0	0	0
10451	VAV3	1	0	0	0	0	0	1	0	1	0	0	0	0	0	0	0	0	0	0	0	0	0	0	0	0	0	0	0	0	0	0	0	0	0	0	0	0	0	0	0	0	0	0	0	0	0	0	0
54209	TREM2	1	0	0	0	0	0	0	0	1	0	0	0	0	0	0	0	0	0	0	0	0	0	0	0	0	0	0	0	0	0	0	0	0	0	0	0	0	0	0	0	0	0	0	0	0	0	0	0
5136	PDE1A	1	1	1	1	1	1	0	1	1	1	1	1	1	1	1	1	0	0	0	0	0	0	0	0	0	0	0	0	0	0	0	0	0	0	0	0	0	0	0	0	0	0	0	0	0	0	0	0
5153	PDE1B	1	1	1	1	1	1	0	1	1	1	1	1	1	1	1	1	0	0	0	0	0	0	0	0	0	0	0	0	0	0	0	0	0	0	0	0	0	0	0	0	0	0	0	0	0	0	0	0
5137	PDE1C	1	1	1	1	1	1	0	1	1	1	1	1	1	1	1	1	0	0	0	0	0	0	0	0	0	0	0	0	0	0	0	0	0	0	0	0	0	0	0	0	0	0	0	0	0	0	0	0
5582	PRKCG	1	1	1	1	1	1	1	1	1	1	1	1	1	1	1	1	0	0	0	0	0	0	0	0	0	0	0	0	0	0	0	0	0	0	0	0	0	0	0	0	0	0	0	0	0	0	0	0
54210	TREM1	1	0	0	0	0	0	0	0	0	0	0	0	0	0	0	0	0	0	0	0	0	0	0	0	0	0	0	0	0	0	0	0	0	0	0	0	0	0	0	0	0	0	0	0	0	0	0	0
10326	SIRPB1	1	0	0	0	0	0	0	0	0	0	0	0	0	0	0	0	0	0	0	0	0	0	0	0	0	0	0	0	0	0	0	0	0	0	0	0	0	0	0	0	0	0	0	0	0	0	0	0
5581	PRKCE	1	1	1	1	1	1	1	1	1	1	1	1	1	1	1	1	0	0	0	0	0	0	0	0	0	0	0	0	0	0	0	0	0	0	0	0	0	0	0	0	0	0	0	0	0	0	0	0
3808	KIR2DS3	1	0	0	0	0	0	0	0	0	0	0	0	0	0	0	0	0	0	0	0	0	0	0	0	0	0	0	0	0	0	0	0	0	0	0	0	0	0	0	0	0	0	0	0	0	0	0	0
23601	CLEC5A	1	0	0	0	0	0	0	0	0	0	0	0	0	0	0	0	0	0	0	0	0	0	0	0	0	0	0	0	0	0	0	0	0	0	0	0	0	0	0	0	0	0	0	0	0	0	0	0
9436	NCR2	1	0	0	0	0	0	0	0	0	0	0	0	0	0	0	0	0	0	0	0	0	0	0	0	0	0	0	0	0	0	0	0	0	0	0	0	0	0	0	0	0	0	0	0	0	0	0	0
342510	CD300E	1	0	0	0	0	0	0	0	0	0	0	0	0	0	0	0	0	0	0	0	0	0	0	0	0	0	0	0	0	0	0	0	0	0	0	0	0	0	0	0	0	0	0	0	0	0	0	0
124599	CD300LB	1	0	0	0	0	0	0	0	0	0	0	0	0	0	0	0	0	0	0	0	0	0	0	0	0	0	0	0	0	0	0	0	0	0	0	0	0	0	0	0	0	0	0	0	0	0	0	0
3809	KIR2DS4	1	0	0	0	0	0	0	0	0	0	0	0	0	0	0	0	0	0	0	0	0	0	0	0	0	0	0	0	0	0	0	0	0	0	0	0	0	0	0	0	0	0	0	0	0	0	0	0
3813	KIR3DS1	1	0	0	0	0	0	0	0	0	0	0	0	0	0	0	0	0	0	0	0	0	0	0	0	0	0	0	0	0	0	0	0	0	0	0	0	0	0	0	0	0	0	0	0	0	0	0	0
100049587	SIGLEC14	1	0	0	0	0	0	0	0	0	0	0	0	0	0	0	0	0	0	0	0	0	0	0	0	0	0	0	0	0	0	0	0	0	0	0	0	0	0	0	0	0	0	0	0	0	0	0	0
284266	SIGLEC15	1	0	0	0	0	0	0	0	0	0	0	0	0	0	0	0	0	0	0	0	0	0	0	0	0	0	0	0	0	0	0	0	0	0	0	0	0	0	0	0	0	0	0	0	0	0	0	0
3822	KLRC2	1	0	0	0	0	0	0	0	1	0	0	0	0	0	0	0	0	0	0	0	0	0	0	0	0	0	0	0	0	0	0	0	0	0	0	0	0	0	0	0	0	0	0	0	0	0	0	0
7311	UBA52	0	1	0	0	0	0	0	0	0	1	0	1	1	1	1	1	0	0	0	0	0	0	0	0	0	0	0	0	0	0	0	0	0	0	0	0	0	0	0	0	0	0	0	0	0	0	0	0
6233	RPS27A	0	1	0	0	0	0	0	0	0	1	0	1	1	1	1	1	0	0	0	0	0	0	0	0	0	0	0	0	0	0	0	0	0	0	0	0	0	0	0	0	0	0	0	0	0	0	0	0
7314	UBB	0	1	0	0	0	0	0	0	0	1	0	1	1	1	1	1	0	0	0	0	0	0	0	0	0	0	0	0	0	0	0	0	0	0	0	0	0	0	0	0	0	0	0	0	0	0	0	0
7316	UBC	0	1	0	0	0	0	0	0	0	1	0	1	1	1	1	1	0	0	0	0	0	0	0	0	0	0	0	0	0	0	0	0	0	0	0	0	0	0	0	0	0	0	0	0	0	0	0	0
102	ADAM10	0	1	0	0	0	0	0	0	0	0	0	0	0	0	0	0	1	0	0	1	0	0	0	0	0	0	0	0	0	0	0	0	0	0	0	0	0	0	0	0	0	0	0	0	0	0	0	0
6456	SH3GL2	0	1	0	0	0	0	0	0	0	0	0	0	0	0	0	0	0	0	0	0	0	0	0	0	0	0	0	0	0	0	0	0	0	0	0	0	0	0	0	0	0	0	0	0	0	0	0	0
55824	PAG1	0	1	0	0	0	0	0	0	0	0	0	0	0	0	0	0	0	1	0	0	0	0	0	0	0	0	0	0	0	0	0	0	0	0	0	0	0	0	0	0	0	0	0	0	0	0	0	0
1445	CSK	0	1	0	0	0	0	1	0	0	0	0	0	0	0	0	0	0	1	0	0	0	0	0	0	0	0	0	0	0	0	0	0	0	0	0	0	0	0	0	0	0	0	0	0	0	0	0	0
1211	CLTA	0	1	0	0	0	0	0	0	0	0	0	0	0	0	0	0	0	0	0	0	0	0	0	0	0	0	0	0	0	0	0	0	0	0	0	0	0	0	0	0	0	0	0	0	0	0	0	0
6714	SRC	0	1	0	0	0	0	1	1	0	1	1	1	1	1	1	1	0	1	0	0	0	0	1	0	0	0	0	0	0	0	0	0	0	0	0	0	0	0	0	0	0	0	0	0	0	0	0	0
30011	SH3KBP1	0	1	0	0	0	0	0	0	0	0	0	0	0	0	0	0	0	0	0	0	0	0	0	0	0	0	0	0	0	0	0	0	0	0	0	0	0	0	0	0	0	0	0	0	0	0	0	0
867	CBL	0	1	0	0	0	0	0	0	0	0	0	1	1	1	1	1	0	0	0	0	0	0	0	0	0	0	0	0	0	0	0	0	0	0	0	0	0	0	0	0	0	0	0	0	0	0	0	0
163	AP2B1	0	1	0	0	0	0	0	0	0	0	0	0	0	0	0	0	0	0	0	0	0	0	0	0	0	0	0	0	0	0	0	0	0	0	0	0	0	0	0	0	0	0	0	0	0	0	0	0
1173	AP2M1	0	1	0	0	0	0	0	0	0	0	0	0	0	0	0	0	0	0	0	0	0	0	0	0	0	0	0	0	0	0	0	0	0	0	0	0	0	0	0	0	0	0	0	0	0	0	0	0
1175	AP2S1	0	1	0	0	0	0	0	0	0	0	0	0	0	0	0	0	0	0	0	0	0	0	0	0	0	0	0	0	0	0	0	0	0	0	0	0	0	0	0	0	0	0	0	0	0	0	0	0
998	CDC42	0	1	0	0	0	0	0	0	0	0	0	0	0	0	0	0	0	0	0	0	0	0	0	0	0	0	0	0	0	0	0	0	0	0	0	0	0	0	0	0	0	0	0	0	0	0	0	0
160	AP2A1	0	1	0	0	0	0	0	0	0	0	0	0	0	0	0	0	0	0	0	0	0	0	0	0	0	0	0	0	0	0	0	0	0	0	0	0	0	0	0	0	0	0	0	0	0	0	0	0
161	AP2A2	0	1	0	0	0	0	0	0	0	0	0	0	0	0	0	0	0	0	0	0	0	0	0	0	0	0	0	0	0	0	0	0	0	0	0	0	0	0	0	0	0	0	0	0	0	0	0	0
8874	ARHGEF7	0	1	0	0	0	0	0	0	0	0	0	0	0	0	0	0	0	0	0	0	0	0	0	0	0	0	0	0	0	0	0	0	0	0	0	0	0	0	0	0	0	0	0	0	0	0	0	0
5829	PXN	0	1	0	0	0	0	0	0	0	0	0	0	0	0	0	0	0	1	0	0	0	0	0	0	0	0	0	0	0	0	0	0	0	0	0	0	0	0	0	0	0	0	0	0	0	0	0	0
9146	HGS	0	1	0	0	0	0	0	0	0	0	0	0	0	0	0	0	0	0	0	0	0	0	0	0	0	0	0	0	0	0	0	0	0	0	0	0	0	0	0	0	0	0	0	0	0	0	0	0
6868	ADAM17	0	1	0	0	0	0	0	0	0	0	0	0	0	0	0	0	1	0	0	1	0	0	0	0	0	0	0	0	0	0	0	0	0	0	0	0	0	0	0	0	0	0	0	0	0	0	0	0
10253	SPRY2	0	1	0	0	0	0	0	0	0	0	0	1	1	1	1	1	0	0	0	0	0	0	0	0	0	0	0	0	0	0	0	0	0	0	0	0	0	0	0	0	0	0	0	0	0	0	0	0
29924	EPN1	0	1	0	0	0	0	0	0	0	0	0	0	0	0	0	0	0	0	0	0	0	0	0	0	0	0	0	0	0	0	0	0	0	0	0	0	0	0	0	0	0	0	0	0	0	0	0	0
58513	EPS15L1	0	1	0	0	0	0	0	0	0	0	0	0	0	0	0	0	0	0	0	0	0	0	0	0	0	0	0	0	0	0	0	0	0	0	0	0	0	0	0	0	0	0	0	0	0	0	0	0
10252	SPRY1	0	1	0	0	0	0	0	0	0	0	0	0	0	0	0	0	0	0	0	0	0	0	0	0	0	0	0	0	0	0	0	0	0	0	0	0	0	0	0	0	0	0	0	0	0	0	0	0
2060	EPS15	0	1	0	0	0	0	0	0	0	0	0	0	0	0	0	0	0	0	0	0	0	0	0	0	0	0	0	0	0	0	0	0	0	0	0	0	0	0	0	0	0	0	0	0	0	0	0	0
8027	STAM	0	1	0	0	0	0	0	0	0	0	0	0	0	0	0	0	0	0	0	0	0	0	0	0	0	0	0	0	0	0	0	0	0	0	0	0	0	0	0	0	0	0	0	0	0	0	0	0
10254	STAM2	0	1	0	0	0	0	0	0	0	0	0	0	0	0	0	0	0	0	0	0	0	0	0	0	0	0	0	0	0	0	0	0	0	0	0	0	0	0	0	0	0	0	0	0	0	0	0	0
8038	ADAM12	0	1	0	0	0	0	0	0	0	0	0	0	0	0	0	0	0	0	0	0	0	0	0	0	0	0	0	0	0	0	0	0	0	0	0	0	0	0	0	0	0	0	0	0	0	0	0	0
10817	FRS3	0	0	1	1	1	1	0	0	0	0	0	1	1	1	1	1	0	0	0	0	0	0	0	0	0	0	0	0	0	0	0	0	0	0	0	0	0	0	0	0	0	0	0	0	0	0	0	0
10257	ABCC4	0	0	0	0	0	0	1	0	0	0	0	0	0	0	0	0	0	0	0	0	0	0	0	0	0	0	0	0	0	0	0	0	0	0	0	0	0	0	0	0	0	0	0	0	0	0	0	0
335	APOA1	0	0	0	0	0	0	1	0	0	0	0	0	0	0	0	0	0	0	0	0	0	0	0	0	0	0	0	0	0	0	0	0	0	0	0	0	0	0	0	0	0	0	0	0	0	0	0	0
408	ARRB1	0	0	0	0	0	0	1	0	0	0	0	0	0	0	0	0	0	0	0	0	0	0	0	0	0	0	0	0	0	0	0	0	0	0	0	0	0	0	0	0	0	0	0	0	0	0	0	0
409	ARRB2	0	0	0	0	0	0	1	0	0	0	0	0	0	0	0	0	0	0	0	0	0	0	0	0	0	0	0	0	0	0	0	0	0	0	0	0	0	0	0	0	0	0	0	0	0	0	0	0
1432	MAPK14	0	0	0	0	0	0	1	0	0	0	0	0	0	0	0	0	0	0	0	0	0	0	0	0	0	0	0	0	0	0	0	0	0	0	0	0	0	0	0	0	0	0	0	0	0	0	0	0
948	CD36	0	0	0	0	0	0	1	0	0	0	0	0	0	0	0	0	0	0	0	0	0	0	0	0	0	0	0	0	0	0	0	0	0	0	0	0	0	0	0	0	0	0	0	0	0	0	0	0
7534	YWHAZ	0	0	0	0	0	0	1	0	0	0	0	0	0	0	0	0	0	0	0	0	0	0	0	0	0	0	0	0	0	0	0	0	0	0	0	0	0	0	0	0	0	0	1	0	0	0	0	0
54331	GNG2	0	0	0	0	0	0	1	0	0	0	0	0	0	0	0	0	0	0	0	0	0	0	0	0	0	0	0	0	0	0	0	0	0	0	0	0	0	0	0	0	0	0	0	0	0	0	0	0
2782	GNB1	0	0	0	0	0	0	1	0	0	0	0	0	0	0	0	0	0	0	0	0	0	0	0	0	0	0	0	0	0	0	0	0	0	0	0	0	0	0	0	0	0	0	0	0	0	0	0	0
2773	GNAI3	0	0	0	0	0	0	1	0	0	0	0	0	0	0	0	0	0	0	0	0	0	0	0	0	0	0	0	0	0	0	0	0	0	0	0	0	0	0	0	0	0	0	0	0	0	0	0	0
2770	GNAI1	0	0	0	0	0	0	1	0	0	0	0	0	0	0	0	0	0	0	0	0	0	0	0	0	0	0	0	0	0	0	0	0	0	0	0	0	0	0	0	0	0	0	0	0	0	0	0	0
2771	GNAI2	0	0	0	0	0	0	1	0	0	0	0	0	0	0	0	0	0	0	0	0	0	0	0	0	0	0	0	0	0	0	0	0	0	0	0	0	0	0	0	0	0	0	0	0	0	0	0	0
346562	GNAT3	0	0	0	0	0	0	1	0	0	0	0	0	0	0	0	0	0	0	0	0	0	0	0	0	0	0	0	0	0	0	0	0	0	0	0	0	0	0	0	0	0	0	0	0	0	0	0	0
7076	TIMP1	0	0	0	0	0	0	1	0	0	0	0	0	0	0	0	0	1	0	0	0	0	0	0	0	0	0	0	0	0	0	1	0	0	0	0	0	0	0	0	0	0	0	0	0	0	0	0	0
5340	PLG	0	0	0	0	0	0	1	1	0	0	0	0	0	0	0	0	1	0	0	0	0	0	0	0	0	0	0	0	0	0	1	0	0	0	0	0	0	0	0	0	0	0	0	0	0	0	0	0
5579	PRKCB	0	0	0	0	0	0	1	0	0	0	0	0	0	0	0	0	0	0	0	0	0	0	0	0	0	0	0	0	0	0	0	0	0	0	0	0	0	0	0	0	0	0	0	0	0	0	0	0
88	ACTN2	0	0	0	0	0	0	1	0	0	0	0	0	0	0	0	0	0	0	0	0	0	0	0	0	0	0	0	0	0	0	0	0	0	0	0	0	0	0	0	0	0	0	0	0	0	0	0	0
10125	RASGRP1	0	0	0	0	0	0	1	0	0	0	0	0	0	0	0	0	0	0	0	0	0	0	0	0	0	0	0	0	0	0	0	0	0	0	0	0	0	0	0	0	0	0	0	0	0	0	0	0
5321	PLA2G4A	0	0	0	0	0	0	1	0	0	0	0	0	0	0	0	0	0	0	0	0	0	0	0	0	0	0	0	0	0	0	0	0	0	0	0	0	0	0	0	0	0	0	0	0	0	0	0	0
11343	MGLL	0	0	0	0	0	0	1	0	0	0	0	0	0	0	0	0	0	0	0	0	0	0	0	0	0	0	0	0	0	0	0	0	0	0	0	0	0	0	0	0	0	0	0	0	0	0	0	0
5588	PRKCQ	0	0	0	0	0	0	1	0	0	0	0	0	0	0	0	0	0	0	0	0	0	0	0	0	0	0	0	0	0	0	0	0	0	0	0	0	0	0	0	0	0	0	0	0	0	0	0	0
10411	RAPGEF3	0	0	0	0	0	0	1	0	0	0	0	0	0	0	0	0	0	0	0	0	0	0	0	0	0	0	0	0	0	0	0	0	0	0	0	0	0	0	0	0	0	0	0	0	0	0	0	0
11069	RAPGEF4	0	0	0	0	0	0	1	0	0	0	0	0	0	0	0	0	0	0	0	0	0	0	0	0	0	0	0	0	0	0	0	0	0	0	0	0	0	0	0	0	0	0	0	0	0	0	0	0
4067	LYN	0	0	0	0	0	0	1	0	0	0	0	0	0	0	0	0	0	0	0	0	0	0	0	0	0	0	0	0	0	0	0	0	0	0	0	0	0	0	0	0	0	0	0	0	0	0	0	0
5906	RAP1A	0	0	0	0	0	0	1	0	0	0	0	0	0	0	0	0	0	0	0	0	0	0	0	0	0	0	0	0	0	0	0	0	0	0	0	0	0	0	0	0	0	0	0	0	0	0	0	0
5908	RAP1B	0	0	0	0	0	0	1	0	0	0	0	0	0	0	0	0	0	0	0	0	0	0	0	0	0	0	0	0	0	0	0	0	0	0	0	0	0	0	0	0	0	0	0	0	0	0	0	0
10235	RASGRP2	0	0	0	0	0	0	1	0	0	0	0	0	0	0	0	0	0	0	0	0	0	0	0	0	0	0	0	0	0	0	0	0	0	0	0	0	0	0	0	0	0	0	0	0	0	0	0	0
5028	P2RY1	0	0	0	0	0	0	1	0	0	0	0	0	0	0	0	0	0	0	0	0	0	0	0	0	0	0	0	0	0	0	0	0	0	0	0	0	0	0	0	0	0	0	0	0	0	0	0	0
2767	GNA11	0	0	0	0	0	0	1	0	0	0	0	0	0	0	0	0	0	0	0	0	0	0	0	0	0	0	0	0	0	0	0	0	0	0	0	0	0	0	0	0	0	0	0	0	0	0	0	0
9630	GNA14	0	0	0	0	0	0	1	0	0	0	0	0	0	0	0	0	0	0	0	0	0	0	0	0	0	0	0	0	0	0	0	0	0	0	0	0	0	0	0	0	0	0	0	0	0	0	0	0
2769	GNA15	0	0	0	0	0	0	1	0	0	0	0	0	0	0	0	0	0	0	0	0	0	0	0	0	0	0	0	0	0	0	0	0	0	0	0	0	0	0	0	0	0	0	0	0	0	0	0	0
2776	GNAQ	0	0	0	0	0	0	1	0	0	0	0	0	0	0	0	0	0	0	0	0	0	0	0	0	0	0	0	0	0	0	0	0	0	0	0	0	0	0	0	0	0	0	0	0	0	0	0	0
64805	P2RY12	0	0	0	0	0	0	1	0	0	0	0	0	0	0	0	0	0	0	0	0	0	0	0	0	0	0	0	0	0	0	0	0	0	0	0	0	0	0	0	0	0	0	0	0	0	0	0	0
150	ADRA2A	0	0	0	0	0	0	1	0	0	0	0	0	0	0	0	0	0	0	0	0	0	0	0	0	0	0	0	0	0	0	0	0	0	0	0	0	0	0	0	0	0	0	0	0	0	0	0	0
151	ADRA2B	0	0	0	0	0	0	1	0	0	0	0	0	0	0	0	0	0	0	0	0	0	0	0	0	0	0	0	0	0	0	0	0	0	0	0	0	0	0	0	0	0	0	0	0	0	0	0	0
152	ADRA2C	0	0	0	0	0	0	1	0	0	0	0	0	0	0	0	0	0	0	0	0	0	0	0	0	0	0	0	0	0	0	0	0	0	0	0	0	0	0	0	0	0	0	0	0	0	0	0	0
351	APP	0	0	0	0	0	0	1	0	0	0	0	0	0	0	0	0	0	0	0	0	0	1	0	0	0	0	0	0	0	0	0	0	0	0	0	0	0	0	0	0	0	0	0	0	0	0	0	0
1675	CFD	0	0	0	0	0	0	1	0	0	0	0	0	0	0	0	0	0	0	0	0	0	0	0	0	0	0	0	0	0	0	0	0	0	0	0	0	0	0	0	0	0	0	0	0	0	0	0	0
2243	FGA	0	0	0	0	0	0	1	0	0	0	0	0	0	0	0	0	0	0	1	0	0	0	0	0	0	0	0	0	0	0	0	0	0	0	0	0	0	0	0	0	0	0	0	0	0	0	0	0
1277	COL1A1	0	0	0	0	0	0	1	0	0	0	0	0	0	0	0	0	1	0	1	1	1	1	0	1	1	0	0	1	1	0	0	0	0	0	0	0	0	0	0	0	0	0	0	0	0	0	0	0
1278	COL1A2	0	0	0	0	0	0	1	0	0	0	0	0	0	0	0	0	1	0	1	1	1	1	0	1	1	0	0	1	1	0	0	0	0	0	0	0	0	0	0	0	0	0	0	0	0	0	0	0
7277	TUBA4A	0	0	0	0	0	0	1	0	0	0	0	0	0	0	0	0	0	0	0	0	0	0	0	0	0	0	0	0	0	0	0	0	0	0	0	0	0	0	0	0	0	0	0	0	0	0	0	0
5478	PPIA	0	0	0	0	0	0	1	0	0	0	0	0	0	0	0	0	0	0	0	0	0	0	0	0	0	0	0	0	0	0	0	0	0	0	0	0	0	0	0	0	0	0	0	0	0	0	0	0
5747	PTK2	0	0	0	0	0	0	1	0	0	0	0	0	0	0	0	0	0	0	0	0	0	0	1	0	0	0	0	0	0	0	0	0	0	0	0	0	0	0	0	0	0	0	0	0	0	0	0	0
747	DAGLA	0	0	0	0	0	0	1	0	0	0	0	0	0	0	0	0	0	0	0	0	0	0	0	0	0	0	0	0	0	0	0	0	0	0	0	0	0	0	0	0	0	0	0	0	0	0	0	0
221955	DAGLB	0	0	0	0	0	0	1	0	0	0	0	0	0	0	0	0	0	0	0	0	0	0	0	0	0	0	0	0	0	0	0	0	0	0	0	0	0	0	0	0	0	0	0	0	0	0	0	0
1398	CRK	0	0	0	0	0	0	1	1	0	0	1	0	0	0	0	0	0	0	0	0	0	0	0	0	0	0	0	0	0	0	0	0	0	0	0	0	0	0	0	0	0	0	0	0	0	0	0	0
3309	HSPA5	0	0	0	0	0	0	1	0	0	0	0	0	0	0	0	0	0	0	0	0	0	0	0	0	0	0	0	0	0	0	0	0	0	0	0	0	0	0	0	0	0	0	0	0	0	0	0	0
7094	TLN1	0	0	0	0	0	0	1	0	0	0	0	0	0	0	0	0	0	0	0	0	0	0	0	0	0	0	0	0	0	0	0	0	0	0	0	0	0	0	0	0	0	0	0	0	0	0	0	0
1072	CFL1	0	0	0	0	0	0	1	0	0	0	0	0	0	0	0	0	0	0	0	0	0	0	0	0	0	0	0	0	0	0	0	0	0	0	0	0	0	0	0	0	0	0	0	0	0	0	0	0
10487	CAP1	0	0	0	0	0	0	1	0	0	0	0	0	0	0	0	0	0	0	0	0	0	0	0	0	0	0	0	0	0	0	0	0	0	0	0	0	0	0	0	0	0	0	0	0	0	0	0	0
387	RHOA	0	0	0	0	0	0	1	0	0	0	0	0	0	0	0	0	0	0	0	0	0	0	0	0	0	0	0	0	0	0	0	0	0	0	0	0	0	0	0	0	0	0	0	0	0	0	0	0
7222	TRPC3	0	0	0	0	0	0	1	0	0	0	0	0	0	0	0	0	0	0	0	0	0	0	0	0	0	0	0	0	0	0	0	0	0	0	0	0	0	0	0	0	0	0	0	0	0	0	0	0
57113	TRPC7	0	0	0	0	0	0	1	0	0	0	0	0	0	0	0	0	0	0	0	0	0	0	0	0	0	0	0	0	0	0	0	0	0	0	0	0	0	0	0	0	0	0	0	0	0	0	0	0
7225	TRPC6	0	0	0	0	0	0	1	0	0	0	0	0	0	0	0	0	0	0	0	0	0	0	0	0	0	0	0	0	0	0	0	0	0	0	0	0	0	0	0	0	0	0	0	0	0	0	0	0
3690	ITGB3	0	0	0	0	0	0	1	0	0	0	0	0	0	0	0	0	0	0	1	0	0	1	0	0	0	1	0	1	1	0	0	0	0	1	0	0	0	0	0	0	0	0	0	0	0	0	0	0
3674	ITGA2B	0	0	0	0	0	0	1	0	0	0	0	0	0	0	0	0	0	0	1	0	0	1	0	0	0	0	0	0	0	0	0	0	0	0	0	0	0	0	0	0	0	0	0	0	0	0	0	0
388	RHOB	0	0	0	0	0	0	1	0	0	0	0	0	0	0	0	0	0	0	0	0	0	0	0	0	0	0	0	0	0	0	0	0	0	0	0	0	0	0	0	0	0	0	0	0	0	0	0	0
5880	RAC2	0	0	0	0	0	0	1	0	0	0	0	0	0	0	0	0	0	0	0	0	0	0	0	0	0	0	0	0	0	0	0	0	0	0	0	0	0	0	0	0	0	0	0	0	0	0	0	0
391	RHOG	0	0	0	0	0	0	1	0	0	0	0	0	0	0	0	0	0	0	0	0	0	0	0	0	0	0	0	0	0	0	0	0	0	0	0	0	0	0	0	0	0	0	0	0	0	0	0	0
5216	PFN1	0	0	0	0	0	0	1	0	0	0	0	0	0	0	0	0	0	0	0	0	0	0	0	0	0	0	0	0	0	0	0	0	0	0	0	0	0	0	0	0	0	0	0	0	0	0	0	0
213	ALB	0	0	0	0	0	0	1	0	0	0	0	0	0	0	0	0	0	0	0	0	0	0	0	0	0	0	0	0	0	0	0	0	0	0	0	0	0	0	0	0	0	0	0	0	0	0	0	0
6678	SPARC	0	0	0	0	0	0	1	0	0	0	0	0	0	0	0	0	0	0	0	0	0	1	0	0	0	0	0	0	0	0	0	0	0	0	0	0	0	0	0	0	0	0	0	0	0	0	0	0
5054	SERPINE1	0	0	0	0	0	0	1	0	0	0	0	0	0	0	0	0	0	0	0	0	0	1	0	0	0	0	0	0	0	0	0	0	0	0	0	0	0	0	0	0	0	0	0	0	0	0	0	0
2207	FCER1G	0	0	0	0	0	0	1	0	0	0	0	0	0	0	0	0	0	0	0	0	0	0	0	0	0	0	0	0	0	0	0	0	0	0	0	0	0	0	0	0	0	0	0	0	0	0	0	0
87	ACTN1	0	0	0	0	0	0	1	0	0	0	0	0	0	0	0	0	0	0	0	0	0	0	0	0	0	0	0	1	1	0	0	0	0	0	0	0	0	0	0	0	0	0	0	0	0	0	0	0
2316	FLNA	0	0	0	0	0	0	1	0	0	0	0	0	0	0	0	0	0	0	0	0	0	0	0	0	0	0	0	0	0	0	0	0	0	0	0	0	0	0	0	0	0	0	0	0	0	0	0	0
5175	PECAM1	0	0	0	0	0	0	1	0	0	0	0	0	0	0	0	0	0	0	1	0	0	0	0	0	0	0	0	0	0	0	0	0	0	0	0	0	0	0	0	0	0	0	0	0	0	0	0	0
652612	NA	0	0	0	0	0	0	1	0	0	0	0	0	0	0	0	0	0	0	0	0	0	0	0	0	0	0	0	0	0	0	0	0	0	0	0	0	0	0	0	0	0	0	0	0	0	0	0	0
2621	GAS6	0	0	0	0	0	0	1	0	0	0	0	0	0	0	0	0	0	0	0	0	0	0	0	0	0	0	0	0	0	0	0	0	0	0	0	0	0	0	0	0	0	0	0	0	0	0	0	0
5627	PROS1	0	0	0	0	0	0	1	0	0	0	0	0	0	0	0	0	0	0	0	0	0	0	0	0	0	0	0	0	0	0	0	0	0	0	0	0	0	0	0	0	0	0	0	0	0	0	0	0
6403	SELP	0	0	0	0	0	0	1	0	0	0	0	0	0	0	0	0	0	0	0	0	0	0	0	0	0	0	0	0	0	0	0	0	0	0	0	0	0	0	0	0	0	0	0	0	0	0	0	0
2335	FN1	0	0	0	0	0	0	1	0	0	0	0	0	0	0	0	0	1	0	1	0	0	1	0	0	0	1	0	1	1	0	0	0	0	1	0	0	0	0	0	0	0	0	0	0	0	0	0	0
51206	GP6	0	0	0	0	0	0	1	0	0	0	0	0	0	0	0	0	0	0	0	0	0	0	0	0	0	0	0	0	0	0	0	0	0	0	0	0	0	0	0	0	0	0	0	0	0	0	0	0
2147	F2	0	0	0	0	0	0	1	0	0	0	0	0	0	0	0	0	0	0	0	0	0	0	0	0	0	0	0	0	0	0	0	0	0	0	0	0	0	0	0	0	0	0	0	0	0	0	0	0
81	ACTN4	0	0	0	0	0	0	1	0	0	0	0	0	0	0	0	0	0	0	0	0	0	0	0	0	0	0	0	0	0	0	0	0	0	0	0	0	0	0	0	0	0	0	0	0	0	0	0	0
7422	VEGFA	0	0	0	0	0	0	1	0	0	0	0	0	0	0	0	0	0	0	0	0	0	0	0	0	0	0	0	0	0	0	0	0	0	0	0	0	0	0	0	0	0	0	0	0	0	0	0	0
6647	SOD1	0	0	0	0	0	0	1	0	0	0	0	0	0	0	0	0	0	0	0	0	0	0	0	0	0	0	0	0	0	0	0	0	0	0	0	0	0	0	0	0	0	0	0	0	0	0	0	0
5473	PPBP	0	0	0	0	0	0	1	0	0	0	0	0	0	0	0	0	0	0	0	0	0	0	0	0	0	0	0	0	0	0	0	0	0	0	0	0	0	0	0	0	0	0	0	1	0	0	0	0
5196	PF4	0	0	0	0	0	0	1	0	0	0	0	0	0	0	0	0	0	0	0	0	0	0	0	0	0	0	0	0	0	0	0	0	0	0	0	0	0	0	0	0	0	0	0	1	0	0	0	0
3827	KNG1	0	0	0	0	0	0	1	0	0	0	0	0	0	0	0	0	0	0	0	0	0	0	0	0	0	0	0	0	0	0	0	0	0	0	0	0	0	0	0	0	0	0	0	0	0	0	0	0
2149	F2R	0	0	0	0	0	0	1	0	0	0	0	0	0	0	0	0	0	0	0	0	0	0	0	0	0	0	0	0	0	0	0	0	0	0	0	0	0	0	0	0	0	0	0	0	0	0	0	0
2151	F2RL2	0	0	0	0	0	0	1	0	0	0	0	0	0	0	0	0	0	0	0	0	0	0	0	0	0	0	0	0	0	0	0	0	0	0	0	0	0	0	0	0	0	0	0	0	0	0	0	0
9002	F2RL3	0	0	0	0	0	0	1	0	0	0	0	0	0	0	0	0	0	0	0	0	0	0	0	0	0	0	0	0	0	0	0	0	0	0	0	0	0	0	0	0	0	0	0	0	0	0	0	0
5660	PSAP	0	0	0	0	0	0	1	0	0	0	0	0	0	0	0	0	0	0	0	0	0	0	0	0	0	0	0	0	0	0	0	0	0	0	0	0	0	0	0	0	0	0	0	0	0	0	0	0
6915	TBXA2R	0	0	0	0	0	0	1	0	0	0	0	0	0	0	0	0	0	0	0	0	0	0	0	0	0	0	0	0	0	0	0	0	0	0	0	0	0	0	0	0	0	0	0	0	0	0	0	0
6810	STX4	0	0	0	0	0	0	1	0	0	0	0	0	0	0	0	0	0	0	0	0	0	0	0	0	0	0	0	0	0	0	0	0	0	0	0	0	0	0	0	0	0	0	0	0	0	0	0	0
2153	F5	0	0	0	0	0	0	1	0	0	0	0	0	0	0	0	0	0	0	0	0	0	0	0	0	0	0	0	0	0	0	0	0	0	0	0	0	0	0	0	0	0	0	0	0	0	0	0	0
2244	FGB	0	0	0	0	0	0	1	0	0	0	0	0	0	0	0	0	0	0	1	0	0	0	0	0	0	0	0	0	0	0	0	0	0	0	0	0	0	0	0	0	0	0	0	0	0	0	0	0
2162	F13A1	0	0	0	0	0	0	1	0	0	0	0	0	0	0	0	0	0	0	0	0	0	0	0	0	0	0	0	0	0	0	0	0	0	0	0	0	0	0	0	0	0	0	0	0	0	0	0	0
2157	F8	0	0	0	0	0	0	1	0	0	0	0	0	0	0	0	0	0	0	0	0	0	0	0	0	0	0	0	0	0	0	0	0	0	0	0	0	0	0	0	0	0	0	0	0	0	0	0	0
2266	FGG	0	0	0	0	0	0	1	0	0	0	0	0	0	0	0	0	0	0	1	0	0	0	0	0	0	0	0	0	0	0	0	0	0	0	0	0	0	0	0	0	0	0	0	0	0	0	0	0
5770	PTPN1	0	0	0	0	0	0	1	0	0	0	0	0	0	0	0	0	0	0	0	0	0	0	0	0	0	0	0	0	0	0	0	0	0	0	0	0	0	0	0	0	0	0	0	0	0	0	0	1
3082	HGF	0	0	0	0	0	0	1	0	0	0	0	0	0	0	0	0	0	0	0	0	0	0	0	0	0	0	0	0	0	0	0	0	0	0	0	0	0	0	0	0	0	0	0	0	0	0	0	0
2	A2M	0	0	0	0	0	0	1	0	0	0	0	0	0	0	0	0	1	0	0	0	0	0	0	0	0	0	0	0	0	0	0	0	0	0	0	0	0	0	0	0	0	0	0	0	0	0	0	0
7044	LEFTY2	0	0	0	0	0	0	1	0	0	0	0	0	0	0	0	0	0	0	0	0	0	0	0	0	0	0	0	0	0	0	0	0	0	0	0	0	0	0	0	0	0	0	0	0	0	0	0	0
928	CD9	0	0	0	0	0	0	1	0	0	0	0	0	0	0	0	0	0	0	0	0	0	0	0	0	0	0	0	0	0	0	0	0	0	0	0	0	0	0	0	0	0	0	0	0	0	0	0	0
7040	TGFB1	0	0	0	0	0	0	1	0	0	0	0	0	0	0	0	0	0	0	0	0	0	1	0	0	0	1	0	1	1	0	0	0	0	1	0	0	0	0	0	0	0	0	0	0	0	0	0	0
6814	STXBP3	0	0	0	0	0	0	1	0	0	0	0	0	0	0	0	0	0	0	0	0	0	0	0	0	0	0	0	0	0	0	0	0	0	0	0	0	0	0	0	0	0	0	0	0	0	0	0	0
3273	HRG	0	0	0	0	0	0	1	0	0	0	0	0	0	0	0	0	0	0	0	0	0	0	0	0	0	0	0	0	0	0	0	0	0	0	0	0	0	0	0	0	0	0	0	0	0	0	0	0
5345	SERPINF2	0	0	0	0	0	0	1	0	0	0	0	0	0	0	0	0	0	0	0	0	0	0	0	0	0	0	0	0	0	0	0	0	0	0	0	0	0	0	0	0	0	0	0	0	0	0	0	0
9564	BCAR1	0	0	0	0	0	0	1	1	0	0	1	0	0	0	0	0	0	0	0	0	0	0	0	0	0	0	0	0	0	0	0	0	0	0	0	0	0	0	0	0	0	0	0	0	0	0	0	0
7042	TGFB2	0	0	0	0	0	0	1	0	0	0	0	0	0	0	0	0	0	0	0	0	0	1	0	0	0	1	0	0	0	0	0	0	0	1	0	0	0	0	0	0	0	0	0	0	0	0	0	0
7043	TGFB3	0	0	0	0	0	0	1	0	0	0	0	0	0	0	0	0	0	0	0	0	0	1	0	0	0	1	0	0	0	0	0	0	0	1	0	0	0	0	0	0	0	0	0	0	0	0	0	0
5583	PRKCH	0	0	0	0	0	0	1	0	0	0	0	0	0	0	0	0	0	0	0	0	0	0	0	0	0	0	0	0	0	0	0	0	0	0	0	0	0	0	0	0	0	0	0	0	0	0	0	0
1606	DGKA	0	0	0	0	0	0	1	0	0	0	0	0	0	0	0	0	0	0	0	0	0	0	0	0	0	0	0	0	0	0	0	0	0	0	0	0	0	0	0	0	0	0	0	0	0	0	0	0
1607	DGKB	0	0	0	0	0	0	1	0	0	0	0	0	0	0	0	0	0	0	0	0	0	0	0	0	0	0	0	0	0	0	0	0	0	0	0	0	0	0	0	0	0	0	0	0	0	0	0	0
8527	DGKD	0	0	0	0	0	0	1	0	0	0	0	0	0	0	0	0	0	0	0	0	0	0	0	0	0	0	0	0	0	0	0	0	0	0	0	0	0	0	0	0	0	0	0	0	0	0	0	0
8526	DGKE	0	0	0	0	0	0	1	0	0	0	0	0	0	0	0	0	0	0	0	0	0	0	0	0	0	0	0	0	0	0	0	0	0	0	0	0	0	0	0	0	0	0	0	0	0	0	0	0
160851	DGKH	0	0	0	0	0	0	1	0	0	0	0	0	0	0	0	0	0	0	0	0	0	0	0	0	0	0	0	0	0	0	0	0	0	0	0	0	0	0	0	0	0	0	0	0	0	0	0	0
1608	DGKG	0	0	0	0	0	0	1	0	0	0	0	0	0	0	0	0	0	0	0	0	0	0	0	0	0	0	0	0	0	0	0	0	0	0	0	0	0	0	0	0	0	0	0	0	0	0	0	0
9162	DGKI	0	0	0	0	0	0	1	0	0	0	0	0	0	0	0	0	0	0	0	0	0	0	0	0	0	0	0	0	0	0	0	0	0	0	0	0	0	0	0	0	0	0	0	0	0	0	0	0
139189	DGKK	0	0	0	0	0	0	1	0	0	0	0	0	0	0	0	0	0	0	0	0	0	0	0	0	0	0	0	0	0	0	0	0	0	0	0	0	0	0	0	0	0	0	0	0	0	0	0	0
1609	DGKQ	0	0	0	0	0	0	1	0	0	0	0	0	0	0	0	0	0	0	0	0	0	0	0	0	0	0	0	0	0	0	0	0	0	0	0	0	0	0	0	0	0	0	0	0	0	0	0	0
8525	DGKZ	0	0	0	0	0	0	1	0	0	0	0	0	0	0	0	0	0	0	0	0	0	0	0	0	0	0	0	0	0	0	0	0	0	0	0	0	0	0	0	0	0	0	0	0	0	0	0	0
7057	THBS1	0	0	0	0	0	0	1	1	0	0	0	0	0	0	0	0	0	0	1	0	0	0	0	0	0	0	0	1	1	0	0	0	0	0	0	0	0	0	0	0	0	0	0	0	0	0	0	0
7450	VWF	0	0	0	0	0	0	1	0	0	0	0	0	0	0	0	0	0	0	1	0	0	0	0	0	0	0	0	0	0	0	0	0	0	0	0	0	0	0	0	0	0	0	0	0	0	0	0	0
710	SERPING1	0	0	0	0	0	0	1	0	0	0	0	0	0	0	0	0	0	0	0	0	0	0	0	0	0	0	0	0	0	0	0	0	0	0	0	0	0	0	0	0	0	0	0	0	0	0	0	0
2815	GP9	0	0	0	0	0	0	1	0	0	0	0	0	0	0	0	0	0	0	0	0	0	0	0	0	0	0	0	0	0	0	0	0	0	0	0	0	0	0	0	0	0	0	0	0	0	0	0	0
2814	GP5	0	0	0	0	0	0	1	0	0	0	0	0	0	0	0	0	0	0	0	0	0	0	0	0	0	0	0	0	0	0	0	0	0	0	0	0	0	0	0	0	0	0	0	0	0	0	0	0
2811	GP1BA	0	0	0	0	0	0	1	0	0	0	0	0	0	0	0	0	0	0	0	0	0	0	0	0	0	0	0	0	0	0	0	0	0	0	0	0	0	0	0	0	0	0	0	0	0	0	0	0
2812	GP1BB	0	0	0	0	0	0	1	0	0	0	0	0	0	0	0	0	0	0	0	0	0	0	0	0	0	0	0	0	0	0	0	0	0	0	0	0	0	0	0	0	0	0	0	0	0	0	0	0
10672	GNA13	0	0	0	0	0	0	1	0	0	0	0	0	0	0	0	0	0	0	0	0	0	0	0	0	0	0	0	0	0	0	0	0	0	0	0	0	0	0	0	0	0	0	0	0	0	0	0	0
2768	GNA12	0	0	0	0	0	0	1	0	0	0	0	0	0	0	0	0	0	0	0	0	0	0	0	0	0	0	0	0	0	0	0	0	0	0	0	0	0	0	0	0	0	0	0	0	0	0	0	0
5294	PIK3CG	0	0	0	0	0	0	1	0	0	0	0	0	0	0	0	0	0	0	0	0	0	0	0	0	0	0	0	0	0	0	0	0	0	0	0	0	0	0	0	0	0	0	0	0	0	0	0	0
23533	PIK3R5	0	0	0	0	0	0	1	0	0	0	0	0	0	0	0	0	0	0	0	0	0	0	0	0	0	0	0	0	0	0	0	0	0	0	0	0	0	0	0	0	0	0	0	0	0	0	0	0
146850	PIK3R6	0	0	0	0	0	0	1	0	0	0	0	0	0	0	0	0	0	0	0	0	0	0	0	0	0	0	0	0	0	0	0	0	0	0	0	0	0	0	0	0	0	0	0	0	0	0	0	0
226	ALDOA	0	0	0	0	0	0	1	0	0	0	0	0	0	0	0	0	0	0	0	0	0	0	0	0	0	0	0	0	0	0	0	0	0	0	0	0	0	0	0	0	0	0	0	0	0	0	0	0
5590	PRKCZ	0	0	0	0	0	0	1	0	0	0	0	0	0	0	0	0	0	0	0	0	0	0	0	0	0	0	0	0	0	0	0	0	0	0	0	0	0	0	0	0	0	0	0	0	0	0	0	0
54518	APBB1IP	0	0	0	0	0	0	1	0	0	0	0	0	0	0	0	0	0	0	0	0	0	0	0	0	0	0	0	0	0	0	0	0	0	0	0	0	0	0	0	0	0	0	0	0	0	0	0	0
7066	THPO	0	0	0	0	0	0	1	0	0	0	0	0	0	0	0	0	0	0	0	0	0	0	0	0	0	0	0	0	0	0	0	0	0	0	0	0	0	0	0	0	0	0	0	0	0	0	0	0
4352	MPL	0	0	0	0	0	0	1	0	0	0	0	0	0	0	0	0	0	0	0	0	0	0	0	0	0	0	0	0	0	0	0	0	0	0	0	0	0	0	0	0	0	0	0	0	0	0	0	0
813	CALU	0	0	0	0	0	0	1	0	0	0	0	0	0	0	0	0	0	0	0	0	0	0	0	0	0	0	0	0	0	0	0	0	0	0	0	0	0	0	0	0	0	0	0	0	0	0	0	0
3920	LAMP2	0	0	0	0	0	0	1	0	0	0	0	0	0	0	0	0	0	0	0	0	0	0	0	0	0	0	0	0	0	0	0	0	0	0	0	0	0	0	0	0	0	0	0	0	0	0	0	0
967	CD63	0	0	0	0	0	0	1	0	0	0	0	0	0	0	0	0	0	0	0	0	0	0	0	0	0	0	0	0	0	0	0	0	0	0	0	0	0	0	0	0	0	0	0	0	0	0	0	0
22915	MMRN1	0	0	0	0	0	0	1	0	0	0	0	0	0	0	0	0	0	0	0	0	0	0	0	0	0	0	0	0	0	0	0	0	0	0	0	0	0	0	0	0	0	0	0	0	0	0	0	0
5265	SERPINA1	0	0	0	0	0	0	1	0	0	0	0	0	0	0	0	0	0	0	0	0	0	0	0	0	0	0	0	0	0	0	0	0	0	0	0	0	0	0	0	0	0	0	0	0	0	0	0	0
5552	SRGN	0	0	0	0	0	0	1	0	0	0	0	0	0	0	0	0	0	0	0	0	0	0	0	0	0	0	0	0	0	0	0	0	0	0	0	0	0	0	0	0	0	0	0	0	0	0	0	0
1191	CLU	0	0	0	0	0	0	1	0	0	0	0	0	0	0	0	0	0	0	0	0	0	0	0	0	0	0	0	0	0	0	0	0	0	0	0	0	0	0	0	0	0	0	0	0	0	0	0	0
7114	TMSB4X	0	0	0	0	0	0	1	0	0	0	0	0	0	0	0	0	0	0	0	0	0	0	0	0	0	0	0	0	0	0	0	0	0	0	0	0	0	0	0	0	0	0	0	0	0	0	0	0
5341	PLEK	0	0	0	0	0	0	1	0	0	0	0	0	0	0	0	0	0	0	0	0	0	0	0	0	0	0	0	0	0	0	0	0	0	0	0	0	0	0	0	0	0	0	0	0	0	0	0	0
7414	VCL	0	0	0	0	0	0	1	0	0	0	0	0	0	0	0	0	0	0	0	0	0	0	0	0	0	0	0	0	0	0	0	0	0	0	0	0	0	0	0	0	0	0	0	0	0	0	0	0
9948	WDR1	0	0	0	0	0	0	1	0	0	0	0	0	0	0	0	0	0	0	0	0	0	0	0	0	0	0	0	0	0	0	0	0	0	0	0	0	0	0	0	0	0	0	0	0	0	0	0	0
27154	BRPF3	0	0	0	0	0	0	1	0	0	0	0	0	0	0	0	0	0	0	0	0	0	0	0	0	0	0	0	0	0	0	0	0	0	0	0	0	0	0	0	0	0	0	0	0	0	0	0	0
7273	TTN	0	0	0	0	0	0	1	0	0	0	0	0	0	0	0	0	0	0	0	0	0	0	0	0	0	0	0	0	0	0	0	0	0	0	0	0	0	0	0	0	0	0	0	0	0	0	0	0
641455	POTEM	0	0	0	0	0	0	1	0	0	0	0	0	0	0	0	0	0	0	0	0	0	0	0	0	0	0	0	0	0	0	0	0	0	0	0	0	0	0	0	0	0	0	0	0	0	0	0	0
22927	HABP4	0	0	0	0	0	0	1	0	0	0	0	0	0	0	0	0	0	0	0	0	0	0	0	0	0	0	0	0	0	0	0	0	0	0	0	0	0	0	0	0	0	0	0	0	0	0	0	0
7018	TF	0	0	0	0	0	0	1	0	0	0	0	0	0	0	0	0	0	0	0	0	0	0	0	0	0	0	0	0	0	0	0	0	0	0	0	0	0	0	0	0	0	0	0	0	0	0	0	0
29106	SCG3	0	0	0	0	0	0	1	0	0	0	0	0	0	0	0	0	0	0	0	0	0	0	0	0	0	0	0	0	0	0	0	0	0	0	0	0	0	0	0	0	0	0	0	0	0	0	0	0
7423	VEGFB	0	0	0	0	0	0	1	0	0	0	0	0	0	0	0	0	0	0	0	0	0	0	0	0	0	0	0	0	0	0	0	0	0	0	0	0	0	0	0	0	0	0	0	0	0	0	0	0
7424	VEGFC	0	0	0	0	0	0	1	0	0	0	0	0	0	0	0	0	0	0	0	0	0	0	0	0	0	0	0	0	0	0	0	0	0	0	0	0	0	0	0	0	0	0	0	0	0	0	0	0
2277	VEGFD	0	0	0	0	0	0	1	0	0	0	0	0	0	0	0	0	0	0	0	0	0	0	0	0	0	0	0	0	0	0	0	0	0	0	0	0	0	0	0	0	0	0	0	0	0	0	0	0
3479	IGF1	0	0	0	0	0	0	1	0	0	0	0	0	0	0	0	0	0	0	0	0	0	0	0	0	0	0	0	0	0	0	0	0	0	0	0	0	0	0	0	0	0	0	0	0	0	0	0	0
3481	IGF2	0	0	0	0	0	0	1	0	0	0	0	0	0	0	0	0	0	0	0	0	0	0	0	0	0	0	0	0	0	0	0	0	0	0	0	0	0	0	0	0	0	0	0	0	0	0	0	0
5045	FURIN	0	0	0	0	0	0	0	1	0	0	0	0	0	0	0	0	1	0	0	1	0	0	0	0	0	1	0	0	0	0	1	0	0	0	0	0	0	0	0	0	0	0	0	0	0	0	0	0
4690	NCK1	0	0	0	0	0	0	0	1	0	0	1	0	0	0	0	0	0	0	0	0	0	0	0	0	0	0	0	0	0	0	0	0	0	0	0	0	0	0	0	0	0	0	0	0	0	0	0	0
8440	NCK2	0	0	0	0	0	0	0	1	0	0	1	0	0	0	0	0	0	0	0	0	0	0	0	0	0	0	0	0	0	0	0	0	0	0	0	0	0	0	0	0	0	0	0	0	0	0	0	0
1282	COL4A1	0	0	0	0	0	0	0	1	0	0	0	0	0	0	0	0	1	0	1	1	1	1	1	1	1	0	0	1	0	0	0	0	0	0	1	0	0	0	0	0	0	0	0	0	0	0	0	0
1284	COL4A2	0	0	0	0	0	0	0	1	0	0	0	0	0	0	0	0	1	0	1	1	1	1	1	1	1	0	0	1	0	0	0	0	0	0	1	0	0	0	0	0	0	0	0	0	0	0	0	0
1285	COL4A3	0	0	0	0	0	0	0	1	0	0	0	0	0	0	0	0	1	0	1	1	1	1	1	1	1	0	0	1	0	0	0	0	0	0	1	0	0	0	0	0	0	0	0	0	0	0	0	0
1286	COL4A4	0	0	0	0	0	0	0	1	0	0	0	0	0	0	0	0	1	0	1	1	1	1	1	1	1	0	0	1	0	0	0	0	0	0	1	0	0	0	0	0	0	0	0	0	0	0	0	0
1287	COL4A5	0	0	0	0	0	0	0	1	0	0	0	0	0	0	0	0	1	0	1	1	1	1	1	1	1	0	0	1	0	0	0	0	0	0	1	0	0	0	0	0	0	0	0	0	0	0	0	0
6772	STAT1	0	0	0	0	0	0	0	1	0	0	1	0	0	0	0	0	0	0	0	0	0	0	0	0	0	0	0	0	0	0	0	0	0	0	0	0	0	0	0	0	0	0	0	0	0	0	0	1
1280	COL2A1	0	0	0	0	0	0	0	1	0	0	0	0	0	0	0	0	1	0	1	1	1	1	1	1	1	0	0	1	0	0	0	0	0	0	0	0	0	0	0	0	0	0	0	0	0	0	0	0
1281	COL3A1	0	0	0	0	0	0	0	1	0	0	0	0	0	0	0	0	1	0	1	1	1	1	1	1	1	0	0	1	1	0	0	0	0	0	0	0	0	0	0	0	0	0	0	0	0	0	0	0
1289	COL5A1	0	0	0	0	0	0	0	1	0	0	0	0	0	0	0	0	1	0	1	1	1	1	1	1	1	0	0	1	1	0	0	0	0	0	0	0	0	0	0	0	0	0	0	0	0	0	0	0
1290	COL5A2	0	0	0	0	0	0	0	1	0	0	0	0	0	0	0	0	1	0	1	1	1	1	1	1	1	0	0	1	1	0	0	0	0	0	0	0	0	0	0	0	0	0	0	0	0	0	0	0
50509	COL5A3	0	0	0	0	0	0	0	1	0	0	0	0	0	0	0	0	1	0	1	1	1	1	1	1	1	0	0	1	1	0	0	0	0	0	0	0	0	0	0	0	0	0	0	0	0	0	0	0
1291	COL6A1	0	0	0	0	0	0	0	1	0	0	0	0	0	0	0	0	1	0	1	1	1	1	1	1	1	0	0	0	0	0	0	0	0	0	0	0	0	0	0	0	0	0	0	0	0	0	0	0
1292	COL6A2	0	0	0	0	0	0	0	1	0	0	0	0	0	0	0	0	1	0	1	1	1	1	1	1	1	0	0	0	0	0	0	0	0	0	0	0	0	0	0	0	0	0	0	0	0	0	0	0
1293	COL6A3	0	0	0	0	0	0	0	1	0	0	0	0	0	0	0	0	1	0	1	1	1	1	1	1	1	0	0	0	0	0	0	0	0	0	0	0	0	0	0	0	0	0	0	0	0	0	0	0
5921	RASA1	0	0	0	0	0	0	0	1	0	0	1	0	0	0	0	0	0	0	0	0	0	0	0	0	0	0	0	0	0	0	0	0	0	0	0	0	0	0	0	0	0	0	0	0	0	0	0	0
1299	COL9A3	0	0	0	0	0	0	0	1	0	0	0	0	0	0	0	0	1	0	1	1	1	0	1	1	0	0	0	0	0	0	0	0	0	0	0	0	0	0	0	0	0	0	0	0	0	0	0	0
1297	COL9A1	0	0	0	0	0	0	0	1	0	0	0	0	0	0	0	0	1	0	1	1	1	0	1	1	0	0	0	0	0	0	0	0	0	0	0	0	0	0	0	0	0	0	0	0	0	0	0	0
1298	COL9A2	0	0	0	0	0	0	0	1	0	0	0	0	0	0	0	0	1	0	1	1	1	0	1	1	0	0	0	0	0	0	0	0	0	0	0	0	0	0	0	0	0	0	0	0	0	0	0	0
2886	GRB7	0	0	0	0	0	0	0	1	0	1	1	0	0	0	0	0	0	0	0	0	0	0	0	0	0	0	0	0	0	0	0	0	0	0	0	0	0	0	0	0	0	0	0	0	0	0	0	0
6776	STAT5A	0	0	0	0	0	0	0	1	0	0	1	0	0	0	0	0	0	0	0	0	0	0	0	0	0	0	0	0	0	0	0	0	0	0	0	0	0	0	0	0	0	0	0	0	0	0	0	0
6777	STAT5B	0	0	0	0	0	0	0	1	0	0	1	0	0	0	0	0	0	0	0	0	0	0	0	0	0	0	0	0	0	0	0	0	0	0	0	0	0	0	0	0	0	0	0	0	0	0	0	0
6774	STAT3	0	0	0	0	0	0	0	1	0	0	1	0	0	0	0	0	0	0	0	0	0	0	0	0	0	0	0	0	0	0	0	0	0	0	0	0	0	0	0	0	0	0	0	0	0	0	0	0
2889	RAPGEF1	0	0	0	0	0	0	0	1	0	0	1	0	0	0	0	0	0	0	0	0	0	0	0	0	0	0	0	0	0	0	0	0	0	0	0	0	0	0	0	0	0	0	0	0	0	0	0	0
1399	CRKL	0	0	0	0	0	0	0	1	0	0	1	0	0	0	0	0	0	0	0	0	0	0	0	0	0	0	0	0	0	0	0	0	0	0	0	0	0	0	0	0	0	0	0	0	0	0	0	0
6778	STAT6	0	0	0	0	0	0	0	1	0	0	1	0	0	0	0	0	0	0	0	0	0	0	0	0	0	0	0	0	0	0	0	0	0	0	0	0	0	0	0	0	0	0	0	0	0	0	0	0
6696	SPP1	0	0	0	0	0	0	0	1	0	0	0	0	0	0	0	0	1	0	1	0	0	0	0	0	0	0	0	0	0	0	0	0	0	0	0	0	0	0	0	0	0	0	0	0	0	0	0	0
5327	PLAT	0	0	0	0	0	0	0	1	0	0	0	0	0	0	0	0	0	0	0	0	0	0	0	0	0	0	0	0	0	0	0	0	0	0	0	0	0	0	0	0	0	0	0	0	0	0	0	0
56034	PDGFC	0	0	0	0	0	0	0	1	0	0	0	0	0	0	0	0	0	0	0	0	0	0	0	0	0	0	0	0	0	0	0	0	0	0	0	0	0	0	0	0	0	0	0	0	0	0	0	0
80310	PDGFD	0	0	0	0	0	0	0	1	0	0	0	0	0	0	0	0	0	0	0	0	0	0	0	0	0	0	0	0	0	0	0	0	0	0	0	0	0	0	0	0	0	0	0	0	0	0	0	0
7058	THBS2	0	0	0	0	0	0	0	1	0	0	0	0	0	0	0	0	0	0	0	0	0	0	0	0	0	0	0	0	0	0	0	0	0	0	0	0	0	0	0	0	0	0	0	0	0	0	0	0
7059	THBS3	0	0	0	0	0	0	0	1	0	0	0	0	0	0	0	0	0	0	0	0	0	0	0	0	0	0	0	0	0	0	0	0	0	0	0	0	0	0	0	0	0	0	0	0	0	0	0	0
7060	THBS4	0	0	0	0	0	0	0	1	0	0	0	0	0	0	0	0	0	0	0	0	0	0	0	0	0	0	0	0	0	0	0	0	0	0	0	0	0	0	0	0	0	0	0	0	0	0	0	0
3320	HSP90AA1	0	0	0	0	0	0	0	0	0	1	0	0	0	0	0	0	0	0	0	0	0	0	0	0	0	0	0	0	0	0	0	0	0	0	0	0	0	0	0	0	0	0	0	0	0	0	0	0
11140	CDC37	0	0	0	0	0	0	0	0	0	1	0	0	0	0	0	0	0	0	0	0	0	0	0	0	0	0	0	0	0	0	0	0	0	0	0	0	0	0	0	0	0	0	0	0	0	0	0	0
8065	CUL5	0	0	0	0	0	0	0	0	0	1	0	0	0	0	0	0	0	0	0	0	0	0	0	0	0	0	0	0	0	0	0	0	0	0	0	0	0	0	0	0	0	0	0	0	0	0	0	0
10193	RNF41	0	0	0	0	0	0	0	0	0	1	0	0	0	0	0	0	0	0	0	0	0	0	0	0	0	0	0	0	0	0	0	0	0	0	0	0	0	0	0	0	0	0	0	0	0	0	0	0
9101	USP8	0	0	0	0	0	0	0	0	0	1	0	0	0	0	0	0	0	0	0	0	0	0	0	0	0	0	0	0	0	0	0	0	0	0	0	0	0	0	0	0	0	0	0	0	0	0	0	0
10273	STUB1	0	0	0	0	0	0	0	0	0	1	0	0	0	0	0	0	0	0	0	0	0	0	0	0	0	0	0	0	0	0	0	0	0	0	0	0	0	0	0	0	0	0	0	0	0	0	0	0
55914	ERBIN	0	0	0	0	0	0	0	0	0	1	0	0	0	0	0	0	0	0	0	0	0	0	0	0	0	0	0	0	0	0	0	0	0	0	0	0	0	0	0	0	0	0	0	0	0	0	0	0
4145	MATK	0	0	0	0	0	0	0	0	0	1	0	0	0	0	0	0	0	0	0	0	0	0	0	0	0	0	0	0	0	0	0	0	0	0	0	0	0	0	0	0	0	0	0	0	0	0	0	0
673	BRAF	0	0	0	0	0	0	0	0	0	0	0	1	1	1	1	1	0	0	0	0	0	0	0	0	0	0	0	0	0	0	0	0	0	0	0	0	0	0	0	0	0	0	0	0	0	0	0	0
5518	PPP2R1A	0	0	0	0	0	0	0	0	0	0	0	1	1	1	1	1	0	0	0	0	0	0	0	0	0	0	0	0	0	0	0	0	0	0	0	0	0	0	0	0	0	0	0	0	0	0	0	0
5515	PPP2CA	0	0	0	0	0	0	0	0	0	0	0	1	1	1	1	1	0	0	0	0	0	0	0	0	0	0	0	0	0	0	0	0	0	0	0	0	0	0	0	0	0	0	0	0	0	0	0	0
8569	MKNK1	0	0	0	0	0	0	0	0	0	0	0	1	1	1	1	1	0	0	0	0	0	0	0	0	0	0	0	0	0	0	0	0	0	0	0	0	0	0	0	0	0	0	0	0	0	0	0	0
5516	PPP2CB	0	0	0	0	0	0	0	0	0	0	0	1	1	1	1	1	0	0	0	0	0	0	0	0	0	0	0	0	0	0	0	0	0	0	0	0	0	0	0	0	0	0	0	0	0	0	0	0
3339	HSPG2	0	0	0	0	0	0	0	0	0	0	0	0	0	0	0	0	1	0	1	0	0	0	0	0	0	0	1	1	0	1	0	1	1	0	1	0	0	0	0	0	0	0	0	0	0	0	0	0
63827	BCAN	0	0	0	0	0	0	0	0	0	0	0	0	0	0	0	0	1	0	0	0	0	1	0	0	0	0	1	0	0	1	0	1	1	0	0	0	0	0	0	0	0	0	0	0	0	0	0	0
1634	DCN	0	0	0	0	0	0	0	0	0	0	0	0	0	0	0	0	1	0	0	0	0	1	0	0	0	0	1	0	0	1	0	1	1	0	0	0	0	0	0	0	0	0	0	0	0	0	0	0
23385	NCSTN	0	0	0	0	0	0	0	0	0	0	0	0	0	0	0	0	1	0	0	0	0	0	0	0	0	0	0	0	0	0	0	0	0	0	0	0	0	0	0	0	0	0	0	0	0	0	0	0
3817	KLK2	0	0	0	0	0	0	0	0	0	0	0	0	0	0	0	0	1	0	0	0	0	0	0	0	0	0	0	0	0	0	1	0	0	0	0	0	0	0	0	0	0	0	0	0	0	0	0	0
836	CASP3	0	0	0	0	0	0	0	0	0	0	0	0	0	0	0	0	1	0	0	0	0	0	0	0	0	0	0	0	0	0	0	0	0	0	0	0	0	0	0	0	0	0	1	0	0	0	0	0
4312	MMP1	0	0	0	0	0	0	0	0	0	0	0	0	0	0	0	0	1	0	0	1	0	0	0	0	0	0	0	0	0	0	1	0	0	0	0	0	0	0	0	0	0	0	0	0	0	0	0	0
4318	MMP9	0	0	0	0	0	0	0	0	0	0	0	0	0	0	0	0	1	0	0	1	0	0	0	0	0	0	0	0	0	0	1	0	0	0	0	0	0	0	0	0	0	0	0	0	0	0	0	0
4323	MMP14	0	0	0	0	0	0	0	0	0	0	0	0	0	0	0	0	1	0	0	1	0	0	0	0	0	0	0	0	0	0	1	0	0	0	0	0	0	0	0	0	0	0	0	0	0	0	0	0
7077	TIMP2	0	0	0	0	0	0	0	0	0	0	0	0	0	0	0	0	1	0	0	0	0	0	0	0	0	0	0	0	0	0	1	0	0	0	0	0	0	0	0	0	0	0	0	0	0	0	0	0
4313	MMP2	0	0	0	0	0	0	0	0	0	0	0	0	0	0	0	0	1	0	0	1	0	0	0	0	0	0	0	0	0	0	1	0	0	0	0	0	0	0	0	0	0	0	0	0	0	0	0	0
4314	MMP3	0	0	0	0	0	0	0	0	0	0	0	0	0	0	0	0	1	0	0	1	0	0	0	0	0	0	0	0	0	0	1	0	0	0	0	0	0	0	0	0	0	0	0	0	0	0	0	0
4316	MMP7	0	0	0	0	0	0	0	0	0	0	0	0	0	0	0	0	1	0	0	1	0	0	0	0	0	0	0	0	0	0	1	0	0	0	0	0	0	0	0	0	0	0	0	0	0	0	0	0
4317	MMP8	0	0	0	0	0	0	0	0	0	0	0	0	0	0	0	0	1	0	0	1	0	0	0	0	0	0	0	0	0	0	1	0	0	0	0	0	0	0	0	0	0	0	0	0	0	0	0	0
4319	MMP10	0	0	0	0	0	0	0	0	0	0	0	0	0	0	0	0	1	0	0	1	0	0	0	0	0	0	0	0	0	0	1	0	0	0	0	0	0	0	0	0	0	0	0	0	0	0	0	0
4320	MMP11	0	0	0	0	0	0	0	0	0	0	0	0	0	0	0	0	1	0	0	1	0	0	0	0	0	0	0	0	0	0	1	0	0	0	0	0	0	0	0	0	0	0	0	0	0	0	0	0
4322	MMP13	0	0	0	0	0	0	0	0	0	0	0	0	0	0	0	0	1	0	0	1	0	0	0	0	0	0	0	0	0	0	1	0	0	0	0	0	0	0	0	0	0	0	0	0	0	0	0	0
4325	MMP16	0	0	0	0	0	0	0	0	0	0	0	0	0	0	0	0	1	0	0	0	0	0	0	0	0	0	0	0	0	0	1	0	0	0	0	0	0	0	0	0	0	0	0	0	0	0	0	0
5644	PRSS1	0	0	0	0	0	0	0	0	0	0	0	0	0	0	0	0	1	0	0	0	0	0	0	0	0	0	0	0	0	0	1	0	0	0	0	0	0	0	0	0	0	0	0	0	0	0	0	0
1215	CMA1	0	0	0	0	0	0	0	0	0	0	0	0	0	0	0	0	1	0	0	0	0	0	0	0	0	0	0	0	0	0	1	0	0	0	0	0	0	0	0	0	0	0	0	0	0	0	0	0
1991	ELANE	0	0	0	0	0	0	0	0	0	0	0	0	0	0	0	0	1	0	0	1	0	0	0	0	0	0	0	0	0	0	1	0	0	0	0	0	0	0	0	0	0	0	0	0	0	0	0	0
1511	CTSG	0	0	0	0	0	0	0	0	0	0	0	0	0	0	0	0	1	0	0	0	0	0	0	0	0	0	0	0	0	0	1	0	0	0	0	0	0	0	0	0	0	0	0	0	0	0	0	0
5645	PRSS2	0	0	0	0	0	0	0	0	0	0	0	0	0	0	0	0	1	0	0	1	0	0	0	0	0	0	0	0	0	0	1	0	0	0	0	0	0	0	0	0	0	0	0	0	0	0	0	0
1513	CTSK	0	0	0	0	0	0	0	0	0	0	0	0	0	0	0	0	1	0	0	1	0	0	0	0	0	0	0	0	0	0	1	0	0	0	0	0	0	0	0	0	0	0	0	0	0	0	0	0
1515	CTSV	0	0	0	0	0	0	0	0	0	0	0	0	0	0	0	0	1	0	0	0	0	0	0	0	0	0	0	0	0	0	1	0	0	0	0	0	0	0	0	0	0	0	0	0	0	0	0	0
3818	KLKB1	0	0	0	0	0	0	0	0	0	0	0	0	0	0	0	0	1	0	0	0	0	0	0	0	0	0	0	0	0	0	1	0	0	0	0	0	0	0	0	0	0	0	0	0	0	0	0	0
7177	TPSAB1	0	0	0	0	0	0	0	0	0	0	0	0	0	0	0	0	1	0	0	0	0	0	0	0	0	0	0	0	0	0	1	0	0	0	0	0	0	0	0	0	0	0	0	0	0	0	0	0
440387	CTRB2	0	0	0	0	0	0	0	0	0	0	0	0	0	0	0	0	1	0	0	0	0	0	0	0	0	0	0	0	0	0	1	0	0	0	0	0	0	0	0	0	0	0	0	0	0	0	0	0
1504	CTRB1	0	0	0	0	0	0	0	0	0	0	0	0	0	0	0	0	1	0	0	0	0	0	0	0	0	0	0	0	0	0	1	0	0	0	0	0	0	0	0	0	0	0	0	0	0	0	0	0
999	CDH1	0	0	0	0	0	0	0	0	0	0	0	0	0	0	0	0	1	0	1	0	0	0	0	0	0	0	0	0	0	0	0	0	0	0	0	0	0	0	0	0	0	0	0	0	0	0	0	0
1520	CTSS	0	0	0	0	0	0	0	0	0	0	0	0	0	0	0	0	1	0	0	0	0	0	0	0	0	0	0	0	0	0	0	0	0	0	0	0	0	0	0	0	0	0	0	0	0	0	0	0
1509	CTSD	0	0	0	0	0	0	0	0	0	0	0	0	0	0	0	0	1	0	0	1	0	0	0	0	0	0	0	0	0	0	0	0	0	0	0	0	0	0	0	0	0	0	0	0	0	0	0	0
1514	CTSL	0	0	0	0	0	0	0	0	0	0	0	0	0	0	0	0	1	0	0	1	0	0	0	0	0	0	0	0	0	0	0	0	0	0	0	0	0	0	0	0	0	0	0	0	0	0	0	0
1294	COL7A1	0	0	0	0	0	0	0	0	0	0	0	0	0	0	0	0	1	0	1	1	1	0	0	1	1	0	0	0	0	0	0	0	0	0	1	0	0	0	0	0	0	0	0	0	0	0	0	0
3909	LAMA3	0	0	0	0	0	0	0	0	0	0	0	0	0	0	0	0	1	0	0	0	1	1	0	0	1	0	0	1	0	0	0	0	0	0	1	0	0	0	0	0	0	0	0	0	0	0	0	0
3914	LAMB3	0	0	0	0	0	0	0	0	0	0	0	0	0	0	0	0	1	0	0	0	1	0	0	0	1	0	0	0	0	0	0	0	0	0	1	0	0	0	0	0	0	0	0	0	0	0	0	0
3918	LAMC2	0	0	0	0	0	0	0	0	0	0	0	0	0	0	0	0	1	0	0	0	1	0	0	0	1	0	0	0	0	0	0	0	0	0	1	0	0	0	0	0	0	0	0	0	0	0	0	0
7092	TLL1	0	0	0	0	0	0	0	0	0	0	0	0	0	0	0	0	1	0	0	0	1	0	0	1	1	0	0	0	0	0	0	0	0	0	0	0	0	0	0	0	0	0	0	0	0	0	0	0
7093	TLL2	0	0	0	0	0	0	0	0	0	0	0	0	0	0	0	0	1	0	0	0	1	0	0	0	1	0	0	0	0	0	0	0	0	0	0	0	0	0	0	0	0	0	0	0	0	0	0	0
649	BMP1	0	0	0	0	0	0	0	0	0	0	0	0	0	0	0	0	1	0	0	0	1	0	0	1	1	0	0	0	0	0	0	0	0	0	0	0	0	0	0	0	0	0	0	0	0	0	0	0
1288	COL4A6	0	0	0	0	0	0	0	0	0	0	0	0	0	0	0	0	1	0	1	1	1	1	0	1	1	0	0	1	0	0	0	0	0	0	1	0	0	0	0	0	0	0	0	0	0	0	0	0
1306	COL15A1	0	0	0	0	0	0	0	0	0	0	0	0	0	0	0	0	1	0	0	1	1	0	0	1	1	0	0	0	0	0	0	0	0	0	0	0	0	0	0	0	0	0	0	0	0	0	0	0
80781	COL18A1	0	0	0	0	0	0	0	0	0	0	0	0	0	0	0	0	1	0	1	1	1	0	0	1	1	0	0	0	0	0	0	0	0	0	1	0	0	0	0	0	0	0	0	0	0	0	0	0
1301	COL11A1	0	0	0	0	0	0	0	0	0	0	0	0	0	0	0	0	1	0	0	1	1	0	0	1	1	0	0	0	0	0	0	0	0	0	0	0	0	0	0	0	0	0	0	0	0	0	0	0
1302	COL11A2	0	0	0	0	0	0	0	0	0	0	0	0	0	0	0	0	1	0	0	1	1	0	0	1	1	0	0	0	0	0	0	0	0	0	0	0	0	0	0	0	0	0	0	0	0	0	0	0
1295	COL8A1	0	0	0	0	0	0	0	0	0	0	0	0	0	0	0	0	1	0	1	1	1	0	0	1	1	0	0	0	0	0	0	0	0	0	0	0	0	0	0	0	0	0	0	0	0	0	0	0
1296	COL8A2	0	0	0	0	0	0	0	0	0	0	0	0	0	0	0	0	1	0	1	1	1	0	0	1	1	0	0	0	0	0	0	0	0	0	0	0	0	0	0	0	0	0	0	0	0	0	0	0
1300	COL10A1	0	0	0	0	0	0	0	0	0	0	0	0	0	0	0	0	1	0	1	1	1	0	0	1	1	0	0	1	0	0	0	0	0	0	0	0	0	0	0	0	0	0	0	0	0	0	0	0
1308	COL17A1	0	0	0	0	0	0	0	0	0	0	0	0	0	0	0	0	1	0	0	1	1	0	0	1	1	0	0	0	0	0	0	0	0	0	0	0	0	0	0	0	0	0	0	0	0	0	0	0
3912	LAMB1	0	0	0	0	0	0	0	0	0	0	0	0	0	0	0	0	1	0	0	0	0	1	0	0	0	0	0	1	0	0	0	0	0	0	1	0	0	0	0	0	0	0	0	0	0	0	0	0
3915	LAMC1	0	0	0	0	0	0	0	0	0	0	0	0	0	0	0	0	1	0	0	0	0	1	0	0	0	0	0	1	0	0	0	0	0	0	1	0	0	0	0	0	0	0	0	0	0	0	0	0
682	BSG	0	0	0	0	0	0	0	0	0	0	0	0	0	0	0	0	1	0	1	0	0	0	0	0	0	0	0	0	0	0	0	0	0	0	0	0	0	0	0	0	0	0	0	0	0	0	0	0
960	CD44	0	0	0	0	0	0	0	0	0	0	0	0	0	0	0	0	1	0	1	0	0	0	0	0	0	0	0	0	0	0	0	0	0	0	0	0	0	0	0	0	0	0	0	0	0	0	0	0
1303	COL12A1	0	0	0	0	0	0	0	0	0	0	0	0	0	0	0	0	1	0	0	1	1	0	0	1	0	0	0	0	0	0	0	0	0	0	0	0	0	0	0	0	0	0	0	0	0	0	0	0
1305	COL13A1	0	0	0	0	0	0	0	0	0	0	0	0	0	0	0	0	1	0	1	1	1	0	0	1	0	0	0	0	0	0	0	0	0	0	0	0	0	0	0	0	0	0	0	0	0	0	0	0
7373	COL14A1	0	0	0	0	0	0	0	0	0	0	0	0	0	0	0	0	1	0	0	1	1	0	0	1	0	0	0	0	0	0	0	0	0	0	0	0	0	0	0	0	0	0	0	0	0	0	0	0
1307	COL16A1	0	0	0	0	0	0	0	0	0	0	0	0	0	0	0	0	1	0	1	1	1	0	0	1	0	0	0	0	0	0	0	0	0	0	0	0	0	0	0	0	0	0	0	0	0	0	0	0
91522	COL23A1	0	0	0	0	0	0	0	0	0	0	0	0	0	0	0	0	1	0	1	1	1	0	0	1	0	0	0	0	0	0	0	0	0	0	0	0	0	0	0	0	0	0	0	0	0	0	0	0
1310	COL19A1	0	0	0	0	0	0	0	0	0	0	0	0	0	0	0	0	1	0	0	1	1	0	0	1	0	0	0	0	0	0	0	0	0	0	0	0	0	0	0	0	0	0	0	0	0	0	0	0
84570	COL25A1	0	0	0	0	0	0	0	0	0	0	0	0	0	0	0	0	1	0	0	1	1	0	0	1	0	0	0	0	0	0	0	0	0	0	0	0	0	0	0	0	0	0	0	0	0	0	0	0
136227	COL26A1	0	0	0	0	0	0	0	0	0	0	0	0	0	0	0	0	1	0	0	1	1	0	0	1	0	0	0	0	0	0	0	0	0	0	0	0	0	0	0	0	0	0	0	0	0	0	0	0
4324	MMP15	0	0	0	0	0	0	0	0	0	0	0	0	0	0	0	0	1	0	0	1	0	0	0	0	0	0	0	0	0	0	0	0	0	0	0	0	0	0	0	0	0	0	0	0	0	0	0	0
4321	MMP12	0	0	0	0	0	0	0	0	0	0	0	0	0	0	0	0	1	0	0	1	0	0	0	0	0	0	0	0	0	0	0	0	0	0	0	0	0	0	0	0	0	0	0	0	0	0	0	0
4327	MMP19	0	0	0	0	0	0	0	0	0	0	0	0	0	0	0	0	1	0	0	1	0	0	0	0	0	0	0	0	0	0	0	0	0	0	0	0	0	0	0	0	0	0	0	0	0	0	0	0
9313	MMP20	0	0	0	0	0	0	0	0	0	0	0	0	0	0	0	0	1	0	0	1	0	0	0	0	0	0	0	0	0	0	0	0	0	0	0	0	0	0	0	0	0	0	0	0	0	0	0	0
1508	CTSB	0	0	0	0	0	0	0	0	0	0	0	0	0	0	0	0	1	0	0	1	0	0	0	0	0	0	0	0	0	0	0	0	0	0	0	0	0	0	0	0	0	0	0	0	0	0	0	0
8754	ADAM9	0	0	0	0	0	0	0	0	0	0	0	0	0	0	0	0	1	0	0	1	0	0	0	0	0	0	0	0	0	0	0	0	0	0	0	0	0	0	0	0	0	0	0	0	0	0	0	0
256076	COL6A5	0	0	0	0	0	0	0	0	0	0	0	0	0	0	0	0	1	0	0	1	0	0	0	0	0	0	0	0	0	0	0	0	0	0	0	0	0	0	0	0	0	0	0	0	0	0	0	0
131873	COL6A6	0	0	0	0	0	0	0	0	0	0	0	0	0	0	0	0	1	0	0	1	0	0	0	0	0	0	0	0	0	0	0	0	0	0	0	0	0	0	0	0	0	0	0	0	0	0	0	0
176	ACAN	0	0	0	0	0	0	0	0	0	0	0	0	0	0	0	0	1	0	0	0	0	1	0	0	0	0	0	0	0	0	0	1	1	0	0	0	0	0	0	0	0	0	0	0	0	0	0	0
4811	NID1	0	0	0	0	0	0	0	0	0	0	0	0	0	0	0	0	1	0	0	0	0	0	0	0	0	0	0	0	0	0	0	0	0	0	1	0	0	0	0	0	0	0	0	0	0	0	0	0
2006	ELN	0	0	0	0	0	0	0	0	0	0	0	0	0	0	0	0	1	0	0	0	0	0	0	0	0	1	0	0	0	0	0	0	0	1	0	0	0	0	0	0	0	0	0	0	0	0	0	0
2200	FBN1	0	0	0	0	0	0	0	0	0	0	0	0	0	0	0	0	1	0	1	0	0	0	0	0	0	1	0	0	0	0	0	0	0	1	0	0	0	0	0	0	0	0	0	0	0	0	0	0
101	ADAM8	0	0	0	0	0	0	0	0	0	0	0	0	0	0	0	0	1	0	0	0	0	0	0	0	0	0	0	0	0	0	0	0	0	0	0	0	0	0	0	0	0	0	0	0	0	0	0	0
3911	LAMA5	0	0	0	0	0	0	0	0	0	0	0	0	0	0	0	0	1	0	0	0	0	1	0	0	0	0	0	1	0	0	0	0	0	0	1	0	0	0	0	0	0	0	0	0	0	0	0	0
2201	FBN2	0	0	0	0	0	0	0	0	0	0	0	0	0	0	0	0	1	0	0	0	0	0	0	0	0	1	0	0	0	0	0	0	0	1	0	0	0	0	0	0	0	0	0	0	0	0	0	0
9507	ADAMTS4	0	0	0	0	0	0	0	0	0	0	0	0	0	0	0	0	1	0	0	0	0	0	0	0	0	0	0	0	0	0	0	0	0	0	0	0	0	0	0	0	0	0	0	0	0	0	0	0
11096	ADAMTS5	0	0	0	0	0	0	0	0	0	0	0	0	0	0	0	0	1	0	0	0	0	0	0	0	0	0	0	0	0	0	0	0	0	0	0	0	0	0	0	0	0	0	0	0	0	0	0	0
5650	KLK7	0	0	0	0	0	0	0	0	0	0	0	0	0	0	0	0	1	0	0	0	0	0	0	0	0	0	0	0	0	0	0	0	0	0	0	0	0	0	0	0	0	0	0	0	0	0	0	0
8751	ADAM15	0	0	0	0	0	0	0	0	0	0	0	0	0	0	0	0	1	0	0	0	0	0	0	0	0	0	0	0	0	0	0	0	0	0	0	0	0	0	0	0	0	0	0	0	0	0	0	0
5663	PSEN1	0	0	0	0	0	0	0	0	0	0	0	0	0	0	0	0	1	0	0	0	0	0	0	0	0	0	0	0	0	0	0	0	0	0	0	0	0	0	0	0	0	0	0	0	0	0	0	0
823	CAPN1	0	0	0	0	0	0	0	0	0	0	0	0	0	0	0	0	1	0	0	0	0	0	0	0	0	0	0	0	0	0	0	0	0	0	0	0	0	0	0	0	0	0	0	0	0	0	0	0
826	CAPNS1	0	0	0	0	0	0	0	0	0	0	0	0	0	0	0	0	1	0	0	0	0	0	0	0	0	0	0	0	0	0	0	0	0	0	0	0	0	0	0	0	0	0	0	0	0	0	0	0
375790	AGRN	0	0	0	0	0	0	0	0	0	0	0	0	0	0	0	0	0	0	1	0	0	1	1	0	0	0	1	1	0	1	0	1	1	0	0	0	0	0	0	0	0	0	0	0	0	0	0	0
7412	VCAM1	0	0	0	0	0	0	0	0	0	0	0	0	0	0	0	0	0	0	1	0	0	0	0	0	0	0	0	0	0	0	0	0	0	0	0	0	0	0	0	0	0	0	0	0	0	0	0	0
8174	MADCAM1	0	0	0	0	0	0	0	0	0	0	0	0	0	0	0	0	0	0	1	0	0	0	0	0	0	0	0	0	0	0	0	0	0	0	0	0	0	0	0	0	0	0	0	0	0	0	0	0
3688	ITGB1	0	0	0	0	0	0	0	0	0	0	0	0	0	0	0	0	0	0	1	0	0	1	0	0	0	1	0	1	1	0	0	0	0	1	1	0	0	0	0	0	0	0	0	0	0	0	0	0
3676	ITGA4	0	0	0	0	0	0	0	0	0	0	0	0	0	0	0	0	0	0	1	0	0	0	0	0	0	0	0	0	0	0	0	0	0	0	0	0	0	0	0	0	0	0	0	0	0	0	0	0
3695	ITGB7	0	0	0	0	0	0	0	0	0	0	0	0	0	0	0	0	0	0	1	0	0	0	0	0	0	0	0	0	0	0	0	0	0	0	0	0	0	0	0	0	0	0	0	0	0	0	0	0
3383	ICAM1	0	0	0	0	0	0	0	0	0	0	0	0	0	0	0	0	0	0	1	0	0	0	0	0	0	0	0	0	0	0	0	0	0	0	0	0	0	0	0	0	0	0	0	0	0	0	0	0
3384	ICAM2	0	0	0	0	0	0	0	0	0	0	0	0	0	0	0	0	0	0	1	0	0	0	0	0	0	0	0	0	0	0	0	0	0	0	0	0	0	0	0	0	0	0	0	0	0	0	0	0
3385	ICAM3	0	0	0	0	0	0	0	0	0	0	0	0	0	0	0	0	0	0	1	0	0	0	0	0	0	0	0	0	0	0	0	0	0	0	0	0	0	0	0	0	0	0	0	0	0	0	0	0
3386	ICAM4	0	0	0	0	0	0	0	0	0	0	0	0	0	0	0	0	0	0	1	0	0	0	0	0	0	0	0	0	0	0	0	0	0	0	0	0	0	0	0	0	0	0	0	0	0	0	0	0
3683	ITGAL	0	0	0	0	0	0	0	0	0	0	0	0	0	0	0	0	0	0	1	0	0	0	0	0	0	0	0	0	0	0	0	0	0	0	0	0	0	0	0	0	0	0	0	0	0	0	0	0
3689	ITGB2	0	0	0	0	0	0	0	0	0	0	0	0	0	0	0	0	0	0	1	0	0	0	0	0	0	0	0	0	0	0	0	0	0	0	0	0	0	0	0	0	0	0	0	0	0	0	0	0
3685	ITGAV	0	0	0	0	0	0	0	0	0	0	0	0	0	0	0	0	0	0	1	0	0	1	0	0	0	1	0	1	1	0	0	0	0	1	1	0	0	0	0	0	0	0	0	0	0	0	0	0
3693	ITGB5	0	0	0	0	0	0	0	0	0	0	0	0	0	0	0	0	0	0	1	0	0	1	0	0	0	1	0	1	1	0	0	0	0	1	0	0	0	0	0	0	0	0	0	0	0	0	0	0
3655	ITGA6	0	0	0	0	0	0	0	0	0	0	0	0	0	0	0	0	0	0	1	0	1	0	0	0	1	0	0	0	0	0	0	0	0	0	1	0	0	0	0	0	0	0	0	0	0	0	0	0
3672	ITGA1	0	0	0	0	0	0	0	0	0	0	0	0	0	0	0	0	0	0	1	0	0	0	0	0	0	0	0	0	0	0	0	0	0	0	1	0	0	0	0	0	0	0	0	0	0	0	0	0
3678	ITGA5	0	0	0	0	0	0	0	0	0	0	0	0	0	0	0	0	0	0	1	0	0	0	0	0	0	1	0	0	0	0	0	0	0	0	0	0	0	0	0	0	0	0	0	0	0	0	0	0
3680	ITGA9	0	0	0	0	0	0	0	0	0	0	0	0	0	0	0	0	0	0	1	0	0	1	0	0	0	0	0	0	0	0	0	0	0	0	0	0	0	0	0	0	0	0	0	0	0	0	0	0
3673	ITGA2	0	0	0	0	0	0	0	0	0	0	0	0	0	0	0	0	0	0	1	0	0	1	0	0	0	0	0	1	1	0	0	0	0	0	1	0	0	0	0	0	0	0	0	0	0	0	0	0
8515	ITGA10	0	0	0	0	0	0	0	0	0	0	0	0	0	0	0	0	0	0	1	0	0	0	0	0	0	0	0	0	0	0	0	0	0	0	0	0	0	0	0	0	0	0	0	0	0	0	0	0
3675	ITGA3	0	0	0	0	0	0	0	0	0	0	0	0	0	0	0	0	0	0	1	0	0	0	0	0	0	0	0	0	0	0	0	0	0	0	1	0	0	0	0	0	0	0	0	0	0	0	0	0
50848	F11R	0	0	0	0	0	0	0	0	0	0	0	0	0	0	0	0	0	0	1	0	0	0	0	0	0	0	0	0	0	0	0	0	0	0	0	0	0	0	0	0	0	0	0	0	0	0	0	0
83700	JAM3	0	0	0	0	0	0	0	0	0	0	0	0	0	0	0	0	0	0	1	0	0	0	0	0	0	0	0	0	0	0	0	0	0	0	0	0	0	0	0	0	0	0	0	0	0	0	0	0
58494	JAM2	0	0	0	0	0	0	0	0	0	0	0	0	0	0	0	0	0	0	1	0	0	0	0	0	0	0	0	0	0	0	0	0	0	0	0	0	0	0	0	0	0	0	0	0	0	0	0	0
961	CD47	0	0	0	0	0	0	0	0	0	0	0	0	0	0	0	0	0	0	1	0	0	0	0	0	0	0	0	0	0	0	0	0	0	0	0	0	0	0	0	0	0	0	0	0	0	0	0	0
3684	ITGAM	0	0	0	0	0	0	0	0	0	0	0	0	0	0	0	0	0	0	1	0	0	0	0	0	0	0	0	0	0	0	0	0	0	0	0	0	0	0	0	0	0	0	0	0	0	0	0	0
3687	ITGAX	0	0	0	0	0	0	0	0	0	0	0	0	0	0	0	0	0	0	1	0	0	1	0	0	0	0	0	0	0	0	0	0	0	0	0	0	0	0	0	0	0	0	0	0	0	0	0	0
7448	VTN	0	0	0	0	0	0	0	0	0	0	0	0	0	0	0	0	0	0	1	0	0	1	0	0	0	1	0	1	1	0	0	0	0	1	0	0	0	0	0	0	0	0	0	0	0	0	0	0
4060	LUM	0	0	0	0	0	0	0	0	0	0	0	0	0	0	0	0	0	0	1	0	0	0	0	0	0	0	0	0	0	0	0	1	1	0	0	0	0	0	0	0	0	0	0	0	0	0	0	0
1605	DAG1	0	0	0	0	0	0	0	0	0	0	0	0	0	0	0	0	0	0	1	0	0	1	0	0	0	0	0	1	0	0	0	0	0	0	0	0	0	0	0	0	0	0	0	0	0	0	0	0
3381	IBSP	0	0	0	0	0	0	0	0	0	0	0	0	0	0	0	0	0	0	1	0	0	1	0	0	0	0	0	0	0	0	0	0	0	0	0	0	0	0	0	0	0	0	0	0	0	0	0	0
3371	TNC	0	0	0	0	0	0	0	0	0	0	0	0	0	0	0	0	0	0	1	0	0	1	0	0	0	0	0	1	1	0	0	0	0	0	0	0	0	0	0	0	0	0	0	0	0	0	0	0
1311	COMP	0	0	0	0	0	0	0	0	0	0	0	0	0	0	0	0	0	0	1	0	0	1	0	0	0	0	0	0	0	0	0	0	0	0	0	0	0	0	0	0	0	0	0	0	0	0	0	0
3694	ITGB6	0	0	0	0	0	0	0	0	0	0	0	0	0	0	0	0	0	0	1	0	0	1	0	0	0	1	0	0	0	0	0	0	0	1	0	0	0	0	0	0	0	0	0	0	0	0	0	0
100505984	LOC100505984	0	0	0	0	0	0	0	0	0	0	0	0	0	0	0	0	0	0	1	0	0	1	0	0	0	1	0	0	0	0	0	0	0	1	0	0	0	0	0	0	0	0	0	0	0	0	0	0
8516	ITGA8	0	0	0	0	0	0	0	0	0	0	0	0	0	0	0	0	0	0	1	0	0	1	0	0	0	1	0	0	0	0	0	0	0	1	0	0	0	0	0	0	0	0	0	0	0	0	0	0
3696	ITGB8	0	0	0	0	0	0	0	0	0	0	0	0	0	0	0	0	0	0	1	0	0	0	0	0	0	1	0	0	0	0	0	0	0	1	0	0	0	0	0	0	0	0	0	0	0	0	0	0
3791	KDR	0	0	0	0	0	0	0	0	0	0	0	0	0	0	0	0	0	0	1	0	0	0	0	0	0	0	0	0	0	0	0	0	0	0	0	0	0	0	0	0	0	0	0	0	0	0	0	0
22801	ITGA11	0	0	0	0	0	0	0	0	0	0	0	0	0	0	0	0	0	0	1	0	0	0	0	0	0	0	0	0	0	0	0	0	0	0	0	0	0	0	0	0	0	0	0	0	0	0	0	0
3681	ITGAD	0	0	0	0	0	0	0	0	0	0	0	0	0	0	0	0	0	0	1	0	0	0	0	0	0	0	0	0	0	0	0	0	0	0	0	0	0	0	0	0	0	0	0	0	0	0	0	0
3682	ITGAE	0	0	0	0	0	0	0	0	0	0	0	0	0	0	0	0	0	0	1	0	0	0	0	0	0	0	0	0	0	0	0	0	0	0	0	0	0	0	0	0	0	0	0	0	0	0	0	0
5339	PLEC	0	0	0	0	0	0	0	0	0	0	0	0	0	0	0	0	0	0	0	0	1	0	0	0	1	0	0	0	0	0	0	0	0	0	0	0	0	0	0	0	0	0	0	0	0	0	0	0
977	CD151	0	0	0	0	0	0	0	0	0	0	0	0	0	0	0	0	0	0	0	0	1	0	0	0	1	0	0	0	0	0	0	0	0	0	0	0	0	0	0	0	0	0	0	0	0	0	0	0
667	DST	0	0	0	0	0	0	0	0	0	0	0	0	0	0	0	0	0	0	0	0	1	0	0	0	1	0	0	0	0	0	0	0	0	0	0	0	0	0	0	0	0	0	0	0	0	0	0	0
4015	LOX	0	0	0	0	0	0	0	0	0	0	0	0	0	0	0	0	0	0	0	0	1	0	0	0	1	1	0	0	0	0	0	0	0	0	0	0	0	0	0	0	0	0	0	0	0	0	0	0
4016	LOXL1	0	0	0	0	0	0	0	0	0	0	0	0	0	0	0	0	0	0	0	0	1	0	0	0	1	1	0	0	0	0	0	0	0	0	0	0	0	0	0	0	0	0	0	0	0	0	0	0
3691	ITGB4	0	0	0	0	0	0	0	0	0	0	0	0	0	0	0	0	0	0	0	0	1	0	0	0	1	0	0	0	0	0	0	0	0	0	1	0	0	0	0	0	0	0	0	0	0	0	0	0
255631	COL24A1	0	0	0	0	0	0	0	0	0	0	0	0	0	0	0	0	0	0	0	0	1	0	0	1	1	0	0	0	0	0	0	0	0	0	0	0	0	0	0	0	0	0	0	0	0	0	0	0
85301	COL27A1	0	0	0	0	0	0	0	0	0	0	0	0	0	0	0	0	0	0	0	0	1	0	0	1	1	0	0	0	0	0	0	0	0	0	0	0	0	0	0	0	0	0	0	0	0	0	0	0
5034	P4HB	0	0	0	0	0	0	0	0	0	0	0	0	0	0	0	0	0	0	0	0	1	0	0	1	0	0	0	0	0	0	0	0	0	0	0	0	0	0	0	0	0	0	0	0	0	0	0	0
871	SERPINH1	0	0	0	0	0	0	0	0	0	0	0	0	0	0	0	0	0	0	0	0	1	0	0	1	0	0	0	0	0	0	0	0	0	0	0	0	0	0	0	0	0	0	0	0	0	0	0	0
79709	COLGALT1	0	0	0	0	0	0	0	0	0	0	0	0	0	0	0	0	0	0	0	0	1	0	0	1	0	0	0	0	0	0	0	0	0	0	0	0	0	0	0	0	0	0	0	0	0	0	0	0
23127	COLGALT2	0	0	0	0	0	0	0	0	0	0	0	0	0	0	0	0	0	0	0	0	1	0	0	1	0	0	0	0	0	0	0	0	0	0	0	0	0	0	0	0	0	0	0	0	0	0	0	0
8985	PLOD3	0	0	0	0	0	0	0	0	0	0	0	0	0	0	0	0	0	0	0	0	1	0	0	1	0	0	0	0	0	0	0	0	0	0	0	0	0	0	0	0	0	0	0	0	0	0	0	0
10491	CRTAP	0	0	0	0	0	0	0	0	0	0	0	0	0	0	0	0	0	0	0	0	1	0	0	1	0	0	0	0	0	0	0	0	0	0	0	0	0	0	0	0	0	0	0	0	0	0	0	0
64175	P3H1	0	0	0	0	0	0	0	0	0	0	0	0	0	0	0	0	0	0	0	0	1	0	0	1	0	0	0	0	0	0	0	0	0	0	0	0	0	0	0	0	0	0	0	0	0	0	0	0
5479	PPIB	0	0	0	0	0	0	0	0	0	0	0	0	0	0	0	0	0	0	0	0	1	0	0	1	0	0	0	0	0	0	0	0	0	0	0	0	0	0	0	0	0	0	0	0	0	0	0	0
9509	ADAMTS2	0	0	0	0	0	0	0	0	0	0	0	0	0	0	0	0	0	0	0	0	1	0	0	1	0	0	0	0	0	0	0	0	0	0	0	0	0	0	0	0	0	0	0	0	0	0	0	0
9508	ADAMTS3	0	0	0	0	0	0	0	0	0	0	0	0	0	0	0	0	0	0	0	0	1	0	0	1	0	0	0	0	0	0	0	0	0	0	0	0	0	0	0	0	0	0	0	0	0	0	0	0
140766	ADAMTS14	0	0	0	0	0	0	0	0	0	0	0	0	0	0	0	0	0	0	0	0	1	0	0	1	0	0	0	0	0	0	0	0	0	0	0	0	0	0	0	0	0	0	0	0	0	0	0	0
55214	P3H2	0	0	0	0	0	0	0	0	0	0	0	0	0	0	0	0	0	0	0	0	1	0	0	1	0	0	0	0	0	0	0	0	0	0	0	0	0	0	0	0	0	0	0	0	0	0	0	0
10536	P3H3	0	0	0	0	0	0	0	0	0	0	0	0	0	0	0	0	0	0	0	0	1	0	0	1	0	0	0	0	0	0	0	0	0	0	0	0	0	0	0	0	0	0	0	0	0	0	0	0
5351	PLOD1	0	0	0	0	0	0	0	0	0	0	0	0	0	0	0	0	0	0	0	0	1	0	0	1	0	0	0	0	0	0	0	0	0	0	0	0	0	0	0	0	0	0	0	0	0	0	0	0
5352	PLOD2	0	0	0	0	0	0	0	0	0	0	0	0	0	0	0	0	0	0	0	0	1	0	0	1	0	0	0	0	0	0	0	0	0	0	0	0	0	0	0	0	0	0	0	0	0	0	0	0
57642	COL20A1	0	0	0	0	0	0	0	0	0	0	0	0	0	0	0	0	0	0	0	0	1	0	0	1	0	0	0	0	0	0	0	0	0	0	0	0	0	0	0	0	0	0	0	0	0	0	0	0
81578	COL21A1	0	0	0	0	0	0	0	0	0	0	0	0	0	0	0	0	0	0	0	0	1	0	0	1	0	0	0	0	0	0	0	0	0	0	0	0	0	0	0	0	0	0	0	0	0	0	0	0
169044	COL22A1	0	0	0	0	0	0	0	0	0	0	0	0	0	0	0	0	0	0	0	0	1	0	0	1	0	0	0	0	0	0	0	0	0	0	0	0	0	0	0	0	0	0	0	0	0	0	0	0
340267	COL28A1	0	0	0	0	0	0	0	0	0	0	0	0	0	0	0	0	0	0	0	0	1	0	0	1	0	0	0	0	0	0	0	0	0	0	0	0	0	0	0	0	0	0	0	0	0	0	0	0
633	BGN	0	0	0	0	0	0	0	0	0	0	0	0	0	0	0	0	0	0	0	0	0	1	0	0	0	0	1	0	0	1	0	1	1	0	0	0	0	0	0	0	0	0	0	0	0	0	0	0
1463	NCAN	0	0	0	0	0	0	0	0	0	0	0	0	0	0	0	0	0	0	0	0	0	1	1	0	0	0	1	0	0	1	0	1	1	0	0	0	0	0	0	0	0	0	0	0	0	0	0	0
1462	VCAN	0	0	0	0	0	0	0	0	0	0	0	0	0	0	0	0	0	0	0	0	0	1	0	0	0	0	1	0	0	1	0	1	1	0	0	0	0	0	0	0	0	0	0	0	0	0	0	0
4684	NCAM1	0	0	0	0	0	0	0	0	0	0	0	0	0	0	0	0	0	0	0	0	0	1	1	0	0	0	0	0	0	0	0	0	0	0	0	0	0	0	0	0	0	0	0	0	0	0	0	0
284217	LAMA1	0	0	0	0	0	0	0	0	0	0	0	0	0	0	0	0	0	0	0	0	0	1	0	0	0	0	0	1	0	0	0	0	0	0	1	0	0	0	0	0	0	0	0	0	0	0	0	0
2331	FMOD	0	0	0	0	0	0	0	0	0	0	0	0	0	0	0	0	0	0	0	0	0	1	0	0	0	0	0	0	0	0	0	1	1	0	0	0	0	0	0	0	0	0	0	0	0	0	0	0
1404	HAPLN1	0	0	0	0	0	0	0	0	0	0	0	0	0	0	0	0	0	0	0	0	0	1	0	0	0	0	0	0	0	0	0	0	0	0	0	0	0	0	0	0	0	0	0	0	0	0	0	0
1758	DMP1	0	0	0	0	0	0	0	0	0	0	0	0	0	0	0	0	0	0	0	0	0	1	0	0	0	0	0	0	0	0	0	0	0	0	0	0	0	0	0	0	0	0	0	0	0	0	0	0
1834	DSPP	0	0	0	0	0	0	0	0	0	0	0	0	0	0	0	0	0	0	0	0	0	1	0	0	0	0	0	0	0	0	0	0	0	0	0	0	0	0	0	0	0	0	0	0	0	0	0	0
4038	LRP4	0	0	0	0	0	0	0	0	0	0	0	0	0	0	0	0	0	0	0	0	0	1	0	0	0	0	0	0	0	0	0	0	0	0	0	0	0	0	0	0	0	0	0	0	0	0	0	0
4593	MUSK	0	0	0	0	0	0	0	0	0	0	0	0	0	0	0	0	0	0	0	0	0	1	0	0	0	0	0	0	0	0	0	0	0	0	0	0	0	0	0	0	0	0	0	0	0	0	0	0
5802	PTPRS	0	0	0	0	0	0	0	0	0	0	0	0	0	0	0	0	0	0	0	0	0	1	0	0	0	0	0	0	0	0	0	0	0	0	0	0	0	0	0	0	0	0	0	0	0	0	0	0
4146	MATN1	0	0	0	0	0	0	0	0	0	0	0	0	0	0	0	0	0	0	0	0	0	1	0	0	0	0	0	0	0	0	0	0	0	0	0	0	0	0	0	0	0	0	0	0	0	0	0	0
4148	MATN3	0	0	0	0	0	0	0	0	0	0	0	0	0	0	0	0	0	0	0	0	0	1	0	0	0	0	0	0	0	0	0	0	0	0	0	0	0	0	0	0	0	0	0	0	0	0	0	0
8785	MATN4	0	0	0	0	0	0	0	0	0	0	0	0	0	0	0	0	0	0	0	0	0	1	0	0	0	0	0	0	0	0	0	0	0	0	0	0	0	0	0	0	0	0	0	0	0	0	0	0
3913	LAMB2	0	0	0	0	0	0	0	0	0	0	0	0	0	0	0	0	0	0	0	0	0	1	0	0	0	0	0	1	0	0	0	0	0	0	1	0	0	0	0	0	0	0	0	0	0	0	0	0
3908	LAMA2	0	0	0	0	0	0	0	0	0	0	0	0	0	0	0	0	0	0	0	0	0	1	0	0	0	0	0	1	0	0	0	0	0	0	1	0	0	0	0	0	0	0	0	0	0	0	0	0
3910	LAMA4	0	0	0	0	0	0	0	0	0	0	0	0	0	0	0	0	0	0	0	0	0	1	0	0	0	0	0	1	0	0	0	0	0	0	1	0	0	0	0	0	0	0	0	0	0	0	0	0
3679	ITGA7	0	0	0	0	0	0	0	0	0	0	0	0	0	0	0	0	0	0	0	0	0	1	0	0	0	0	0	0	0	0	0	0	0	0	1	0	0	0	0	0	0	0	0	0	0	0	0	0
7143	TNR	0	0	0	0	0	0	0	0	0	0	0	0	0	0	0	0	0	0	0	0	0	1	0	0	0	0	0	0	0	0	0	0	0	0	0	0	0	0	0	0	0	0	0	0	0	0	0	0
9252	RPS6KA5	0	0	0	0	0	0	0	0	0	0	0	0	0	0	0	0	0	0	0	0	0	0	1	0	0	0	0	0	0	0	0	0	0	0	0	0	0	0	0	0	0	0	0	0	0	0	0	0
6712	SPTBN2	0	0	0	0	0	0	0	0	0	0	0	0	0	0	0	0	0	0	0	0	0	0	1	0	0	0	0	0	0	0	0	0	0	0	0	0	0	0	0	0	0	0	0	0	0	0	0	0
6709	SPTAN1	0	0	0	0	0	0	0	0	0	0	0	0	0	0	0	0	0	0	0	0	0	0	1	0	0	0	0	0	0	0	0	0	0	0	0	0	0	0	0	0	0	0	0	0	0	0	0	0
8128	ST8SIA2	0	0	0	0	0	0	0	0	0	0	0	0	0	0	0	0	0	0	0	0	0	0	1	0	0	0	0	0	0	0	0	0	0	0	0	0	0	0	0	0	0	0	0	0	0	0	0	0
7903	ST8SIA4	0	0	0	0	0	0	0	0	0	0	0	0	0	0	0	0	0	0	0	0	0	0	1	0	0	0	0	0	0	0	0	0	0	0	0	0	0	0	0	0	0	0	0	0	0	0	0	0
5786	PTPRA	0	0	0	0	0	0	0	0	0	0	0	0	0	0	0	0	0	0	0	0	0	0	1	0	0	0	0	0	0	0	0	0	0	0	0	0	0	0	0	0	0	0	0	0	0	0	0	0
6900	CNTN2	0	0	0	0	0	0	0	0	0	0	0	0	0	0	0	0	0	0	0	0	0	0	1	0	0	0	0	0	0	0	0	0	0	0	0	0	0	0	0	0	0	0	0	0	0	0	0	0
5621	PRNP	0	0	0	0	0	0	0	0	0	0	0	0	0	0	0	0	0	0	0	0	0	0	1	0	0	0	0	0	0	0	0	0	0	0	0	0	0	0	0	0	0	0	0	0	0	0	0	0
6708	SPTA1	0	0	0	0	0	0	0	0	0	0	0	0	0	0	0	0	0	0	0	0	0	0	1	0	0	0	0	0	0	0	0	0	0	0	0	0	0	0	0	0	0	0	0	0	0	0	0	0
6710	SPTB	0	0	0	0	0	0	0	0	0	0	0	0	0	0	0	0	0	0	0	0	0	0	1	0	0	0	0	0	0	0	0	0	0	0	0	0	0	0	0	0	0	0	0	0	0	0	0	0
6711	SPTBN1	0	0	0	0	0	0	0	0	0	0	0	0	0	0	0	0	0	0	0	0	0	0	1	0	0	0	0	0	0	0	0	0	0	0	0	0	0	0	0	0	0	0	0	0	0	0	0	0
57731	SPTBN4	0	0	0	0	0	0	0	0	0	0	0	0	0	0	0	0	0	0	0	0	0	0	1	0	0	0	0	0	0	0	0	0	0	0	0	0	0	0	0	0	0	0	0	0	0	0	0	0
51332	SPTBN5	0	0	0	0	0	0	0	0	0	0	0	0	0	0	0	0	0	0	0	0	0	0	1	0	0	0	0	0	0	0	0	0	0	0	0	0	0	0	0	0	0	0	0	0	0	0	0	0
2674	GFRA1	0	0	0	0	0	0	0	0	0	0	0	0	0	0	0	0	0	0	0	0	0	0	1	0	0	0	0	0	0	0	0	0	0	0	0	0	0	0	0	0	0	0	0	0	0	0	0	0
4902	NRTN	0	0	0	0	0	0	0	0	0	0	0	0	0	0	0	0	0	0	0	0	0	0	1	0	0	0	0	0	0	0	0	0	0	0	0	0	0	0	0	0	0	0	0	0	0	0	0	0
5623	PSPN	0	0	0	0	0	0	0	0	0	0	0	0	0	0	0	0	0	0	0	0	0	0	1	0	0	0	0	0	0	0	0	0	0	0	0	0	0	0	0	0	0	0	0	0	0	0	0	0
2668	GDNF	0	0	0	0	0	0	0	0	0	0	0	0	0	0	0	0	0	0	0	0	0	0	1	0	0	0	0	0	0	0	0	0	0	0	0	0	0	0	0	0	0	0	0	0	0	0	0	0
9048	ARTN	0	0	0	0	0	0	0	0	0	0	0	0	0	0	0	0	0	0	0	0	0	0	1	0	0	0	0	0	0	0	0	0	0	0	0	0	0	0	0	0	0	0	0	0	0	0	0	0
776	CACNA1D	0	0	0	0	0	0	0	0	0	0	0	0	0	0	0	0	0	0	0	0	0	0	1	0	0	0	0	0	0	0	0	0	0	0	0	0	0	0	0	0	0	0	0	0	0	0	0	0
779	CACNA1S	0	0	0	0	0	0	0	0	0	0	0	0	0	0	0	0	0	0	0	0	0	0	1	0	0	0	0	0	0	0	0	0	0	0	0	0	0	0	0	0	0	0	0	0	0	0	0	0
775	CACNA1C	0	0	0	0	0	0	0	0	0	0	0	0	0	0	0	0	0	0	0	0	0	0	1	0	0	0	0	0	0	0	0	0	0	0	0	0	0	0	0	0	0	0	0	0	0	0	0	0
782	CACNB1	0	0	0	0	0	0	0	0	0	0	0	0	0	0	0	0	0	0	0	0	0	0	1	0	0	0	0	0	0	0	0	0	0	0	0	0	0	0	0	0	0	0	0	0	0	0	0	0
783	CACNB2	0	0	0	0	0	0	0	0	0	0	0	0	0	0	0	0	0	0	0	0	0	0	1	0	0	0	0	0	0	0	0	0	0	0	0	0	0	0	0	0	0	0	0	0	0	0	0	0
784	CACNB3	0	0	0	0	0	0	0	0	0	0	0	0	0	0	0	0	0	0	0	0	0	0	1	0	0	0	0	0	0	0	0	0	0	0	0	0	0	0	0	0	0	0	0	0	0	0	0	0
785	CACNB4	0	0	0	0	0	0	0	0	0	0	0	0	0	0	0	0	0	0	0	0	0	0	1	0	0	0	0	0	0	0	0	0	0	0	0	0	0	0	0	0	0	0	0	0	0	0	0	0
8913	CACNA1G	0	0	0	0	0	0	0	0	0	0	0	0	0	0	0	0	0	0	0	0	0	0	1	0	0	0	0	0	0	0	0	0	0	0	0	0	0	0	0	0	0	0	0	0	0	0	0	0
8912	CACNA1H	0	0	0	0	0	0	0	0	0	0	0	0	0	0	0	0	0	0	0	0	0	0	1	0	0	0	0	0	0	0	0	0	0	0	0	0	0	0	0	0	0	0	0	0	0	0	0	0
8911	CACNA1I	0	0	0	0	0	0	0	0	0	0	0	0	0	0	0	0	0	0	0	0	0	0	1	0	0	0	0	0	0	0	0	0	0	0	0	0	0	0	0	0	0	0	0	0	0	0	0	0
10516	FBLN5	0	0	0	0	0	0	0	0	0	0	0	0	0	0	0	0	0	0	0	0	0	0	0	0	0	1	0	0	0	0	0	0	0	1	0	0	0	0	0	0	0	0	0	0	0	0	0	0
4237	MFAP2	0	0	0	0	0	0	0	0	0	0	0	0	0	0	0	0	0	0	0	0	0	0	0	0	0	1	0	0	0	0	0	0	0	1	0	0	0	0	0	0	0	0	0	0	0	0	0	0
8076	MFAP5	0	0	0	0	0	0	0	0	0	0	0	0	0	0	0	0	0	0	0	0	0	0	0	0	0	1	0	0	0	0	0	0	0	1	0	0	0	0	0	0	0	0	0	0	0	0	0	0
8425	LTBP4	0	0	0	0	0	0	0	0	0	0	0	0	0	0	0	0	0	0	0	0	0	0	0	0	0	1	0	0	0	0	0	0	0	1	0	0	0	0	0	0	0	0	0	0	0	0	0	0
2192	FBLN1	0	0	0	0	0	0	0	0	0	0	0	0	0	0	0	0	0	0	0	0	0	0	0	0	0	1	0	0	0	0	0	0	0	1	0	0	0	0	0	0	0	0	0	0	0	0	0	0
2199	FBLN2	0	0	0	0	0	0	0	0	0	0	0	0	0	0	0	0	0	0	0	0	0	0	0	0	0	1	0	0	0	0	0	0	0	1	0	0	0	0	0	0	0	0	0	0	0	0	0	0
2202	EFEMP1	0	0	0	0	0	0	0	0	0	0	0	0	0	0	0	0	0	0	0	0	0	0	0	0	0	1	0	0	0	0	0	0	0	1	0	0	0	0	0	0	0	0	0	0	0	0	0	0
30008	EFEMP2	0	0	0	0	0	0	0	0	0	0	0	0	0	0	0	0	0	0	0	0	0	0	0	0	0	1	0	0	0	0	0	0	0	1	0	0	0	0	0	0	0	0	0	0	0	0	0	0
4052	LTBP1	0	0	0	0	0	0	0	0	0	0	0	0	0	0	0	0	0	0	0	0	0	0	0	0	0	1	0	0	0	0	0	0	0	1	0	0	0	0	0	0	0	0	0	0	0	0	0	0
4054	LTBP3	0	0	0	0	0	0	0	0	0	0	0	0	0	0	0	0	0	0	0	0	0	0	0	0	0	1	0	0	0	0	0	0	0	1	0	0	0	0	0	0	0	0	0	0	0	0	0	0
650	BMP2	0	0	0	0	0	0	0	0	0	0	0	0	0	0	0	0	0	0	0	0	0	0	0	0	0	1	0	0	0	0	0	0	0	1	0	0	0	0	0	0	0	0	0	0	0	0	0	0
652	BMP4	0	0	0	0	0	0	0	0	0	0	0	0	0	0	0	0	0	0	0	0	0	0	0	0	0	1	0	0	0	0	0	0	0	1	0	0	0	0	0	0	0	0	0	0	0	0	0	0
655	BMP7	0	0	0	0	0	0	0	0	0	0	0	0	0	0	0	0	0	0	0	0	0	0	0	0	0	1	0	0	0	0	0	0	0	1	0	0	0	0	0	0	0	0	0	0	0	0	0	0
27302	BMP10	0	0	0	0	0	0	0	0	0	0	0	0	0	0	0	0	0	0	0	0	0	0	0	0	0	1	0	0	0	0	0	0	0	1	0	0	0	0	0	0	0	0	0	0	0	0	0	0
8200	GDF5	0	0	0	0	0	0	0	0	0	0	0	0	0	0	0	0	0	0	0	0	0	0	0	0	0	1	0	0	0	0	0	0	0	1	0	0	0	0	0	0	0	0	0	0	0	0	0	0
4238	MFAP3	0	0	0	0	0	0	0	0	0	0	0	0	0	0	0	0	0	0	0	0	0	0	0	0	0	1	0	0	0	0	0	0	0	1	0	0	0	0	0	0	0	0	0	0	0	0	0	0
4239	MFAP4	0	0	0	0	0	0	0	0	0	0	0	0	0	0	0	0	0	0	0	0	0	0	0	0	0	1	0	0	0	0	0	0	0	1	0	0	0	0	0	0	0	0	0	0	0	0	0	0
4236	MFAP1	0	0	0	0	0	0	0	0	0	0	0	0	0	0	0	0	0	0	0	0	0	0	0	0	0	1	0	0	0	0	0	0	0	1	0	0	0	0	0	0	0	0	0	0	0	0	0	0
11117	EMILIN1	0	0	0	0	0	0	0	0	0	0	0	0	0	0	0	0	0	0	0	0	0	0	0	0	0	1	0	0	0	0	0	0	0	1	0	0	0	0	0	0	0	0	0	0	0	0	0	0
2817	GPC1	0	0	0	0	0	0	0	0	0	0	0	0	0	0	0	0	0	0	0	0	0	0	0	0	0	0	1	0	0	1	0	1	1	0	0	0	0	0	0	0	0	0	0	0	0	0	0	0
221914	GPC2	0	0	0	0	0	0	0	0	0	0	0	0	0	0	0	0	0	0	0	0	0	0	0	0	0	0	1	0	0	1	0	1	1	0	0	0	0	0	0	0	0	0	0	0	0	0	0	0
2719	GPC3	0	0	0	0	0	0	0	0	0	0	0	0	0	0	0	0	0	0	0	0	0	0	0	0	0	0	1	0	0	1	0	1	1	0	0	0	0	0	0	0	0	0	0	0	0	0	0	0
2239	GPC4	0	0	0	0	0	0	0	0	0	0	0	0	0	0	0	0	0	0	0	0	0	0	0	0	0	0	1	0	0	1	0	1	1	0	0	0	0	0	0	0	0	0	0	0	0	0	0	0
2262	GPC5	0	0	0	0	0	0	0	0	0	0	0	0	0	0	0	0	0	0	0	0	0	0	0	0	0	0	1	0	0	1	0	1	1	0	0	0	0	0	0	0	0	0	0	0	0	0	0	0
10082	GPC6	0	0	0	0	0	0	0	0	0	0	0	0	0	0	0	0	0	0	0	0	0	0	0	0	0	0	1	0	0	1	0	1	1	0	0	0	0	0	0	0	0	0	0	0	0	0	0	0
6382	SDC1	0	0	0	0	0	0	0	0	0	0	0	0	0	0	0	0	0	0	0	0	0	0	0	0	0	0	1	1	1	1	0	1	1	0	0	0	0	0	0	0	0	0	0	0	0	0	0	0
6383	SDC2	0	0	0	0	0	0	0	0	0	0	0	0	0	0	0	0	0	0	0	0	0	0	0	0	0	0	1	1	1	1	0	1	1	0	0	0	0	0	0	0	0	0	0	0	0	0	0	0
9672	SDC3	0	0	0	0	0	0	0	0	0	0	0	0	0	0	0	0	0	0	0	0	0	0	0	0	0	0	1	1	1	1	0	1	1	0	0	0	0	0	0	0	0	0	0	0	0	0	0	0
6385	SDC4	0	0	0	0	0	0	0	0	0	0	0	0	0	0	0	0	0	0	0	0	0	0	0	0	0	0	1	1	1	1	0	1	1	0	0	0	0	0	0	0	0	0	0	0	0	0	0	0
1464	CSPG4	0	0	0	0	0	0	0	0	0	0	0	0	0	0	0	0	0	0	0	0	0	0	0	0	0	0	1	0	0	1	0	1	1	0	0	0	0	0	0	0	0	0	0	0	0	0	0	0
10675	CSPG5	0	0	0	0	0	0	0	0	0	0	0	0	0	0	0	0	0	0	0	0	0	0	0	0	0	0	1	0	0	1	0	1	1	0	0	0	0	0	0	0	0	0	0	0	0	0	0	0
11285	B4GALT7	0	0	0	0	0	0	0	0	0	0	0	0	0	0	0	0	0	0	0	0	0	0	0	0	0	0	1	0	0	1	0	0	0	0	0	0	0	0	0	0	0	0	0	0	0	0	0	0
126792	B3GALT6	0	0	0	0	0	0	0	0	0	0	0	0	0	0	0	0	0	0	0	0	0	0	0	0	0	0	1	0	0	1	0	0	0	0	0	0	0	0	0	0	0	0	0	0	0	0	0	0
283464	GXYLT1	0	0	0	0	0	0	0	0	0	0	0	0	0	0	0	0	0	0	0	0	0	0	0	0	0	0	1	0	0	1	0	0	0	0	0	0	0	0	0	0	0	0	0	0	0	0	0	0
27087	B3GAT1	0	0	0	0	0	0	0	0	0	0	0	0	0	0	0	0	0	0	0	0	0	0	0	0	0	0	1	0	0	1	0	0	0	0	0	0	0	0	0	0	0	0	0	0	0	0	0	0
135152	B3GAT2	0	0	0	0	0	0	0	0	0	0	0	0	0	0	0	0	0	0	0	0	0	0	0	0	0	0	1	0	0	1	0	0	0	0	0	0	0	0	0	0	0	0	0	0	0	0	0	0
26229	B3GAT3	0	0	0	0	0	0	0	0	0	0	0	0	0	0	0	0	0	0	0	0	0	0	0	0	0	0	1	0	0	1	0	0	0	0	0	0	0	0	0	0	0	0	0	0	0	0	0	0
2720	GLB1	0	0	0	0	0	0	0	0	0	0	0	0	0	0	0	0	0	0	0	0	0	0	0	0	0	0	1	0	0	0	0	0	0	0	0	0	0	0	0	0	0	0	0	0	0	0	0	0
3425	IDUA	0	0	0	0	0	0	0	0	0	0	0	0	0	0	0	0	0	0	0	0	0	0	0	0	0	0	1	0	0	0	0	0	0	0	0	0	0	0	0	0	0	0	0	0	0	0	0	0
3423	IDS	0	0	0	0	0	0	0	0	0	0	0	0	0	0	0	0	0	0	0	0	0	0	0	0	0	0	1	0	0	0	0	0	0	0	0	0	0	0	0	0	0	0	0	0	0	0	0	0
11046	SLC35D2	0	0	0	0	0	0	0	0	0	0	0	0	0	0	0	0	0	0	0	0	0	0	0	0	0	0	1	0	0	0	0	0	0	0	0	0	0	0	0	0	0	0	0	0	0	0	0	0
26035	GLCE	0	0	0	0	0	0	0	0	0	0	0	0	0	0	0	0	0	0	0	0	0	0	0	0	0	0	1	0	0	0	0	0	0	0	0	0	0	0	0	0	0	0	0	0	0	0	0	0
9653	HS2ST1	0	0	0	0	0	0	0	0	0	0	0	0	0	0	0	0	0	0	0	0	0	0	0	0	0	0	1	0	0	0	0	0	0	0	0	0	0	0	0	0	0	0	0	0	0	0	0	0
60495	HPSE2	0	0	0	0	0	0	0	0	0	0	0	0	0	0	0	0	0	0	0	0	0	0	0	0	0	0	1	0	0	0	0	0	0	0	0	0	0	0	0	0	0	0	0	0	0	0	0	0
6448	SGSH	0	0	0	0	0	0	0	0	0	0	0	0	0	0	0	0	0	0	0	0	0	0	0	0	0	0	1	0	0	0	0	0	0	0	0	0	0	0	0	0	0	0	0	0	0	0	0	0
4669	NAGLU	0	0	0	0	0	0	0	0	0	0	0	0	0	0	0	0	0	0	0	0	0	0	0	0	0	0	1	0	0	0	0	0	0	0	0	0	0	0	0	0	0	0	0	0	0	0	0	0
2990	GUSB	0	0	0	0	0	0	0	0	0	0	0	0	0	0	0	0	0	0	0	0	0	0	0	0	0	0	1	0	0	0	0	0	0	0	0	0	0	0	0	0	0	0	0	0	0	0	0	0
2131	EXT1	0	0	0	0	0	0	0	0	0	0	0	0	0	0	0	0	0	0	0	0	0	0	0	0	0	0	1	0	0	0	0	0	0	0	0	0	0	0	0	0	0	0	0	0	0	0	0	0
2132	EXT2	0	0	0	0	0	0	0	0	0	0	0	0	0	0	0	0	0	0	0	0	0	0	0	0	0	0	1	0	0	0	0	0	0	0	0	0	0	0	0	0	0	0	0	0	0	0	0	0
3340	NDST1	0	0	0	0	0	0	0	0	0	0	0	0	0	0	0	0	0	0	0	0	0	0	0	0	0	0	1	0	0	0	0	0	0	0	0	0	0	0	0	0	0	0	0	0	0	0	0	0
8509	NDST2	0	0	0	0	0	0	0	0	0	0	0	0	0	0	0	0	0	0	0	0	0	0	0	0	0	0	1	0	0	0	0	0	0	0	0	0	0	0	0	0	0	0	0	0	0	0	0	0
9956	HS3ST2	0	0	0	0	0	0	0	0	0	0	0	0	0	0	0	0	0	0	0	0	0	0	0	0	0	0	1	0	0	0	0	0	0	0	0	0	0	0	0	0	0	0	0	0	0	0	0	0
9955	HS3ST3A1	0	0	0	0	0	0	0	0	0	0	0	0	0	0	0	0	0	0	0	0	0	0	0	0	0	0	1	0	0	0	0	0	0	0	0	0	0	0	0	0	0	0	0	0	0	0	0	0
9953	HS3ST3B1	0	0	0	0	0	0	0	0	0	0	0	0	0	0	0	0	0	0	0	0	0	0	0	0	0	0	1	0	0	0	0	0	0	0	0	0	0	0	0	0	0	0	0	0	0	0	0	0
222537	HS3ST5	0	0	0	0	0	0	0	0	0	0	0	0	0	0	0	0	0	0	0	0	0	0	0	0	0	0	1	0	0	0	0	0	0	0	0	0	0	0	0	0	0	0	0	0	0	0	0	0
64711	HS3ST6	0	0	0	0	0	0	0	0	0	0	0	0	0	0	0	0	0	0	0	0	0	0	0	0	0	0	1	0	0	0	0	0	0	0	0	0	0	0	0	0	0	0	0	0	0	0	0	0
9957	HS3ST1	0	0	0	0	0	0	0	0	0	0	0	0	0	0	0	0	0	0	0	0	0	0	0	0	0	0	1	0	0	0	0	0	0	0	0	0	0	0	0	0	0	0	0	0	0	0	0	0
9394	HS6ST1	0	0	0	0	0	0	0	0	0	0	0	0	0	0	0	0	0	0	0	0	0	0	0	0	0	0	1	0	0	0	0	0	0	0	0	0	0	0	0	0	0	0	0	0	0	0	0	0
90161	HS6ST2	0	0	0	0	0	0	0	0	0	0	0	0	0	0	0	0	0	0	0	0	0	0	0	0	0	0	1	0	0	0	0	0	0	0	0	0	0	0	0	0	0	0	0	0	0	0	0	0
10855	HPSE	0	0	0	0	0	0	0	0	0	0	0	0	0	0	0	0	0	0	0	0	0	0	0	0	0	0	1	0	0	0	0	0	0	0	0	0	0	0	0	0	0	0	0	0	0	0	0	0
138050	HGSNAT	0	0	0	0	0	0	0	0	0	0	0	0	0	0	0	0	0	0	0	0	0	0	0	0	0	0	1	0	0	0	0	0	0	0	0	0	0	0	0	0	0	0	0	0	0	0	0	0
7276	TTR	0	0	0	0	0	0	0	0	0	0	0	0	0	0	0	0	0	0	0	0	0	0	0	0	0	0	0	1	0	0	0	0	0	0	0	0	0	0	0	0	0	0	0	0	0	0	0	0
59277	NTN4	0	0	0	0	0	0	0	0	0	0	0	0	0	0	0	0	0	0	0	0	0	0	0	0	0	0	0	1	0	0	0	0	0	0	0	0	0	0	0	0	0	0	0	0	0	0	0	0
8573	CASK	0	0	0	0	0	0	0	0	0	0	0	0	0	0	0	0	0	0	0	0	0	0	0	0	0	0	0	1	1	0	0	0	0	0	0	0	0	0	0	0	0	0	0	0	0	0	0	0
1756	DMD	0	0	0	0	0	0	0	0	0	0	0	0	0	0	0	0	0	0	0	0	0	0	0	0	0	0	0	1	0	0	0	0	0	0	0	0	0	0	0	0	0	0	0	0	0	0	0	0
9378	NRXN1	0	0	0	0	0	0	0	0	0	0	0	0	0	0	0	0	0	0	0	0	0	0	0	0	0	0	0	1	0	0	0	0	0	0	0	0	0	0	0	0	0	0	0	0	0	0	0	0
780	DDR1	0	0	0	0	0	0	0	0	0	0	0	0	0	0	0	0	0	0	0	0	0	0	0	0	0	0	0	1	0	0	0	0	0	0	0	0	0	0	0	0	0	0	0	0	0	0	0	0
4921	DDR2	0	0	0	0	0	0	0	0	0	0	0	0	0	0	0	0	0	0	0	0	0	0	0	0	0	0	0	1	0	0	0	0	0	0	0	0	0	0	0	0	0	0	0	0	0	0	0	0
51399	TRAPPC4	0	0	0	0	0	0	0	0	0	0	0	0	0	0	0	0	0	0	0	0	0	0	0	0	0	0	0	1	1	0	0	0	0	0	0	0	0	0	0	0	0	0	0	0	0	0	0	0
10319	LAMC3	0	0	0	0	0	0	0	0	0	0	0	0	0	0	0	0	0	0	0	0	0	0	0	0	0	0	0	1	0	0	0	0	0	0	1	0	0	0	0	0	0	0	0	0	0	0	0	0
11081	KERA	0	0	0	0	0	0	0	0	0	0	0	0	0	0	0	0	0	0	0	0	0	0	0	0	0	0	0	0	0	0	0	1	1	0	0	0	0	0	0	0	0	0	0	0	0	0	0	0
4969	OGN	0	0	0	0	0	0	0	0	0	0	0	0	0	0	0	0	0	0	0	0	0	0	0	0	0	0	0	0	0	0	0	1	1	0	0	0	0	0	0	0	0	0	0	0	0	0	0	0
4958	OMD	0	0	0	0	0	0	0	0	0	0	0	0	0	0	0	0	0	0	0	0	0	0	0	0	0	0	0	0	0	0	0	1	1	0	0	0	0	0	0	0	0	0	0	0	0	0	0	0
[truncated: 1,914 more rows]
[truncated: 66 more columns]
